# Supplementary material for: Gene expression profiling of host lipid metabolism in SARS-CoV-2 infected patients: a systematic review and integrated bioinformatics analysis
Source: BMC Infect Dis. 2024 Jan 23;24:124. doi: 10.1186/s12879-024-08983-0 (PMC10807267; doi:10.1186/s12879-024-08983-0)
Supplement: Supplementary file 1 — Supplementary Material 1: S1 Table. Quality Assessment of Selected Studies [file 12879_2024_8983_MOESM1_ESM.xlsx]

## Sheet: Sheet1
S1 Table.	Quality Assessment of Selected Studies
Case-Control Questions
1. Were the groups comparable other than the presence of disease in cases or the absence of disease in controls?
2. Were cases and controls matched appropriately?
3. Were the same criteria used for identification of cases and controls?
4. Was exposure measured in a standard, valid and reliable way?
5. Was exposure measured in the same way for cases and controls?
6. Were confounding factors identified?
7. Were strategies to deal with confounding factors stated?
8. Were outcomes assessed in a standard, valid and reliable way for cases and controls?
9. Was the exposure period of interest long enough to be meaningful?
10. Was appropriate statistical analysis used?
	Study ID	Study Design	Quality Assessment Questions										Yes (%)
			1	2	3	4	5	6	7	8	9	10
	Blanco-Melo 2020 [11]	Case-control study	Y	N	Y	Y	Y	N	N	Y	Y	Y	70
	Gill 2020 [12]	Case-control study	Y	Y	Y	Y	Y	Y	Y	Y	Y	Y	100
	Liao 2020 [13]	Case-control study	Y	N	Y	Y	Y	Y	Y	Y	Y	Y	90
	Lieberman 2020 [14]	Case-control study	Y	N	N	Y	Y	Y	Y	Y	Y	Y	80
	Liu 2021 [15]	Case-control study	Y	Y	Y	Y	N	Y	Y	Y	Y	Y	90
