# Supplementary material for: Gene expression profiling of host lipid metabolism in SARS-CoV-2 infected patients: a systematic review and integrated bioinformatics analysis
Source: BMC Infect Dis. 2024 Jan 23;24:124. doi: 10.1186/s12879-024-08983-0 (PMC10807267; doi:10.1186/s12879-024-08983-0)
Supplement: Supplementary file 2 — Supplementary Material 2: S2 Table. The significant functional annotations of DEGs related to lipid metabolism [file 12879_2024_8983_MOESM2_ESM.xlsx]

## Sheet: Functional Annotation of DEGs
S2 Table The significant functional annotations of DEGs related to lipid metabolism
Category	Term	Count	%	PValue	Genes	List Total	Pop Hits	Pop Total	Fold Enrichment	Bonferroni	Benjamini	FDR
INTERPRO	IPR002048:EF-hand domain	26	1.77596	0.0494866	MACF1, DGKA, AIF1, MYL12A, RASGRP4, GNPTAB, CHORDC1, CAPN2, S100A12, CHP1, GCA, TESC, SWAP70, TBC1D9, MYL6, EHD4, LPCAT2, S100A6, S100A4, CALM3, LCP1, CALM1, S100A9, MYL9, CALM2, S100A8	1419	238	19116	1.47167	1	0.951141	0.939336
KEGG_PATHWAY	hsa04714:Thermogenesis	35	2.39071	0.0493177	NDUFB9, COX7B, SMARCD3, NDUFB7, NDUFA11, NDUFB11, COX4I1, NDUFB2, NDUFB1, COX5A, UQCRH, ACTB, ACTG1, RPS6KA1, CYC1, NDUFV2, PRKACB, COX8A, NDUFA6, ACSL1, NDUFA4, NDUFA2, RPS6, NDUFA1, NDUFS7, UQCRQ, NDUFS6, NDUFS5, NDUFAB1, UQCRC1, NDUFAF3, GRB2, KRAS, PPARG, MGLL	899	232	8156	1.36867	1	0.162748	0.120335
GOTERM_CC_DIRECT	GO:0005881~cytoplasmic microtubule	9	0.614754	0.0492824	CYLD, TUBA1C, TUBA1B, SERP1, TUBGCP2, BIRC5, KIF2C, GTSE1, TPT1	1442	58	20472	2.20297	1	0.306203	0.272141
GOTERM_MF_DIRECT	GO:0004364~glutathione transferase activity	6	0.409836	0.0491937	GSTK1, GSTO1, GSTP1, ALOX5AP, MGST1, MGST2	1424	27	18811	2.93555	1	0.462749	0.438808
GOTERM_MF_DIRECT	GO:0010856~adenylate cyclase activator activity	3	0.204918	0.0490263	CALM3, CALM1, CALM2	1424	5	18811	7.92598	1	0.462749	0.438808
GOTERM_MF_DIRECT	GO:0048248~CXCR3 chemokine receptor binding	3	0.204918	0.0490263	CXCL10, CXCL11, CXCL9	1424	5	18811	7.92598	1	0.462749	0.438808
GOTERM_MF_DIRECT	GO:0003988~acetyl-CoA C-acyltransferase activity	3	0.204918	0.0490263	HADHB, HADHA, SCP2	1424	5	18811	7.92598	1	0.462749	0.438808
GOTERM_MF_DIRECT	GO:0031800~type 3 metabotropic glutamate receptor binding	3	0.204918	0.0490263	CALM3, CALM1, CALM2	1424	5	18811	7.92598	1	0.462749	0.438808
GOTERM_MF_DIRECT	GO:0004464~leukotriene-C4 synthase activity	3	0.204918	0.0490263	MGST3, ALOX5AP, MGST2	1424	5	18811	7.92598	1	0.462749	0.438808
GOTERM_BP_DIRECT	GO:0001837~epithelial to mesenchymal transition	8	0.546448	0.0489303	DDX17, DDX5, TGFB1, AKNA, LEF1, FLNA, S100A4, HIF1A	1414	46	19256	2.36837	1	0.417297	0.399778
UP_SEQ_FEATURE	DOMAIN:MARVEL	6	0.409836	0.0480679	SYNGR1, SYNGR2, CMTM6, MYADM, MAL, CKLF	1431	29	20495	2.9632	1	1	0.995394
UP_SEQ_FEATURE	MOTIF:WSXWS motif	6	0.409836	0.0480679	CSF3R, IL2RB, IL6ST, IL7R, IL6R, CSF2RA	1431	29	20495	2.9632	1	1	0.995394
GOTERM_CC_DIRECT	GO:0031362~anchored component of external side of plasma membrane	5	0.34153	0.0478609	PRNP, CD59, FOLR3, CD14, CD24	1442	20	20472	3.54924	1	0.299574	0.266248
INTERPRO	IPR013519:Integrin alpha beta-propellor	5	0.34153	0.0476624	ITGAM, ITGA4, ITGAX, ITGAE, ITGA5	1419	19	19116	3.54512	1	0.924563	0.913088
INTERPRO	IPR004865:Sp100	3	0.204918	0.047285	SP100, SP110, SP140	1419	5	19116	8.08288	1	0.924563	0.913088
INTERPRO	IPR000451:NF-kappa-B/Rel/Dorsal	3	0.204918	0.047285	REL, NFKB1, RELB	1419	5	19116	8.08288	1	0.924563	0.913088
INTERPRO	IPR019805:Heat shock protein Hsp90, conserved site	3	0.204918	0.047285	HSP90AA1, HSP90AB1, HSP90B1	1419	5	19116	8.08288	1	0.924563	0.913088
INTERPRO	IPR002000:Lysosome-associated membrane glycoprotein	3	0.204918	0.047285	LAMP1, LAMP3, CD68	1419	5	19116	8.08288	1	0.924563	0.913088
INTERPRO	IPR000866:Alkyl hydroperoxide reductase subunit C/ Thiol specific antioxidant	3	0.204918	0.047285	PRDX3, PRDX2, PRDX1	1419	5	19116	8.08288	1	0.924563	0.913088
INTERPRO	IPR019479:Peroxiredoxin, C-terminal	3	0.204918	0.047285	PRDX3, PRDX2, PRDX1	1419	5	19116	8.08288	1	0.924563	0.913088
INTERPRO	IPR008138:Saposin-like type B, 2	3	0.204918	0.047285	GNLY, PSAP, AOAH	1419	5	19116	8.08288	1	0.924563	0.913088
INTERPRO	IPR005788:Disulphide isomerase	3	0.204918	0.047285	PDIA3, P4HB, PDIA6	1419	5	19116	8.08288	1	0.924563	0.913088
INTERPRO	IPR013768:Intercellular adhesion molecule, N-terminal	3	0.204918	0.047285	ICAM2, ICAM3, ICAM1	1419	5	19116	8.08288	1	0.924563	0.913088
INTERPRO	IPR000488:Death domain	7	0.478142	0.0472276	TRADD, FAS, TNFRSF25, ANK3, NFKB1, MYD88, TNFRSF1A	1419	36	19116	2.61945	1	0.924563	0.913088
SMART	SM00219:TyrKc	13	0.887978	0.0471487	LYN, CSF1R, SYK, TXK, MATK, MERTK, FGR, HCK, FES, LCK, FYN, JAK3, JAK1	819	89	10337	1.84359	1	0.765695	0.744949
UP_KW_BIOLOGICAL_PROCESS	KW-0130~Cell adhesion	51	3.48361	0.0466309	CYFIP2, LGALS3BP, SPON2, CD84, CSF3R, ITGAM, ITGB2, SIRPG, ICAM2, ICAM3, ITGAE, ICAM1, ALCAM, ITGAX, EMILIN2, CD36, CD34, CD96, EGFL7, CD93, ITGA4, CD300A, RHOB, NINJ1, ADAM12, PECAM1, MYH9, CD226, CD47, ITGA5, CD44, CSTA, TROAP, DPP4, PERP, IGFBP7, NCAM1, CD99, SLAMF1, SIGLEC10, VMP1, CD2, SELL, CD6, PARVG, ZYX, CD9, TGFBI, SIGLEC1, HPSE, FERMT3	903	489	11187	1.29207	0.998488	0.333779	0.309236
UP_SEQ_FEATURE	MOTIF:BH3	5	0.34153	0.0465775	BCL2, BAX, PMAIP1, BID, MCL1	1431	20	20495	3.58054	1	1	0.995394
GOTERM_BP_DIRECT	GO:0015031~protein transport	43	2.93716	0.0464987	CD63, DENND1B, PGAP1, STXBP2, CD3G, RRBP1, ARRB2, LYST, GABARAP, HSPB11, HSP90B1, GGA2, RAB11FIP1, SERP1, ARL6IP5, NUP88, ARRDC4, ARFGEF2, PCID2, RABGAP1L, DTX3L, COG5, TESC, MX2, CMTM6, RHBDF2, TAP1, SNX22, AP5B1, VAMP8, PARP11, DAB2, FCHSD2, NASP, NACA, PPT1, EXOC4, TXNIP, MYH9, NUP98, SFT2D2, CHMP7, ARL8B	1414	439	19256	1.33389	1	0.397185	0.38051
INTERPRO	IPR020568:Ribosomal protein S5 domain 2-type fold	8	0.546448	0.0463858	TOP2A, HSP90AA1, RPS16, PNPT1, HSP90AB1, RPS2, EEF2, HSP90B1	1419	45	19116	2.39493	1	0.924563	0.913088
GOTERM_BP_DIRECT	GO:0010716~negative regulation of extracellular matrix disassembly	3	0.204918	0.0463484	DPP4, CST3, TGFB1	1414	5	19256	8.17086	1	0.396528	0.379881
GOTERM_BP_DIRECT	GO:1902262~apoptotic process involved in blood vessel morphogenesis	3	0.204918	0.0463484	SPI1, LEF1, BAX	1414	5	19256	8.17086	1	0.396528	0.379881
GOTERM_BP_DIRECT	GO:0043378~positive regulation of CD8-positive, alpha-beta T cell differentiation	3	0.204918	0.0463484	NCKAP1L, RUNX3, LILRB4	1414	5	19256	8.17086	1	0.396528	0.379881
GOTERM_BP_DIRECT	GO:0031279~regulation of cyclase activity	3	0.204918	0.0463484	RGS2, CALM1, CALM2	1414	5	19256	8.17086	1	0.396528	0.379881
GOTERM_BP_DIRECT	GO:0071672~negative regulation of smooth muscle cell chemotaxis	3	0.204918	0.0463484	GSTP1, AIF1, CORO1B	1414	5	19256	8.17086	1	0.396528	0.379881
GOTERM_BP_DIRECT	GO:0002513~tolerance induction to self antigen	3	0.204918	0.0463484	LYN, TGFB1, FOXP3	1414	5	19256	8.17086	1	0.396528	0.379881
GOTERM_BP_DIRECT	GO:0034154~toll-like receptor 7 signaling pathway	3	0.204918	0.0463484	UNC93B1, SCIMP, HAVCR2	1414	5	19256	8.17086	1	0.396528	0.379881
GOTERM_BP_DIRECT	GO:0022614~membrane to membrane docking	3	0.204918	0.0463484	MSN, EZR, ICAM1	1414	5	19256	8.17086	1	0.396528	0.379881
GOTERM_BP_DIRECT	GO:0002634~regulation of germinal center formation	3	0.204918	0.0463484	MEF2C, BCL6, TNFAIP3	1414	5	19256	8.17086	1	0.396528	0.379881
GOTERM_BP_DIRECT	GO:0098901~regulation of cardiac muscle cell action potential	3	0.204918	0.0463484	CAMK2D, CALM3, CALM1	1414	5	19256	8.17086	1	0.396528	0.379881
GOTERM_BP_DIRECT	GO:1900103~positive regulation of endoplasmic reticulum unfolded protein response	3	0.204918	0.0463484	ERN1, BAX, PIK3R1	1414	5	19256	8.17086	1	0.396528	0.379881
GOTERM_BP_DIRECT	GO:0060574~intestinal epithelial cell maturation	3	0.204918	0.0463484	CDKN1A, TYMS, HIF1A	1414	5	19256	8.17086	1	0.396528	0.379881
GOTERM_BP_DIRECT	GO:0097368~establishment of Sertoli cell barrier	3	0.204918	0.0463484	FLNA, ARID4B, ICAM1	1414	5	19256	8.17086	1	0.396528	0.379881
GOTERM_BP_DIRECT	GO:1905049~negative regulation of metallopeptidase activity	3	0.204918	0.0463484	LRP1, TIMP2, TIMP1	1414	5	19256	8.17086	1	0.396528	0.379881
GOTERM_BP_DIRECT	GO:0002309~T cell proliferation involved in immune response	3	0.204918	0.0463484	SLC11A1, RPS6, LILRB1	1414	5	19256	8.17086	1	0.396528	0.379881
GOTERM_BP_DIRECT	GO:0002732~positive regulation of dendritic cell cytokine production	3	0.204918	0.0463484	CLEC7A, PLCG2, SCIMP	1414	5	19256	8.17086	1	0.396528	0.379881
GOTERM_BP_DIRECT	GO:0060708~spongiotrophoblast differentiation	3	0.204918	0.0463484	SOCS3, HECTD1, ASCL2	1414	5	19256	8.17086	1	0.396528	0.379881
GOTERM_BP_DIRECT	GO:0060338~regulation of type I interferon-mediated signaling pathway	3	0.204918	0.0463484	HSP90AB1, PTPN6, PTPN11	1414	5	19256	8.17086	1	0.396528	0.379881
GOTERM_BP_DIRECT	GO:0071726~cellular response to diacyl bacterial lipopeptide	3	0.204918	0.0463484	CD14, CD36, TLR2	1414	5	19256	8.17086	1	0.396528	0.379881
GOTERM_BP_DIRECT	GO:1903208~negative regulation of hydrogen peroxide-induced neuron death	3	0.204918	0.0463484	NR4A3, RACK1, PARK7	1414	5	19256	8.17086	1	0.396528	0.379881
GOTERM_BP_DIRECT	GO:0031579~membrane raft organization	3	0.204918	0.0463484	NPC1, PPT1, MYADM	1414	5	19256	8.17086	1	0.396528	0.379881
GOTERM_BP_DIRECT	GO:0002248~connective tissue replacement involved in inflammatory response wound healing	3	0.204918	0.0463484	TGFB1, TIMP1, HIF1A	1414	5	19256	8.17086	1	0.396528	0.379881
GOTERM_BP_DIRECT	GO:1902177~positive regulation of oxidative stress-induced intrinsic apoptotic signaling pathway	3	0.204918	0.0463484	SFPQ, PARK7, SOD1	1414	5	19256	8.17086	1	0.396528	0.379881
GOTERM_BP_DIRECT	GO:0000303~response to superoxide	3	0.204918	0.0463484	UCP2, SOD2, SOD1	1414	5	19256	8.17086	1	0.396528	0.379881
GOTERM_BP_DIRECT	GO:1905913~negative regulation of calcium ion export from cell	3	0.204918	0.0463484	CALM3, CALM1, CALM2	1414	5	19256	8.17086	1	0.396528	0.379881
GOTERM_BP_DIRECT	GO:0002028~regulation of sodium ion transport	5	0.34153	0.0460882	TGFB1, P2RX4, ADRB2, SLC8A1, YWHAH	1414	19	19256	3.58371	1	0.396528	0.379881
GOTERM_BP_DIRECT	GO:0097202~activation of cysteine-type endopeptidase activity	5	0.34153	0.0460882	PYCARD, CYFIP2, IFI16, RIPK2, PERP	1414	19	19256	3.58371	1	0.396528	0.379881
GOTERM_BP_DIRECT	GO:0043011~myeloid dendritic cell differentiation	5	0.34153	0.0460882	NOTCH2, SPI1, TGFB1, RELB, BATF	1414	19	19256	3.58371	1	0.396528	0.379881
GOTERM_BP_DIRECT	GO:0060314~regulation of ryanodine-sensitive calcium-release channel activity	5	0.34153	0.0460882	FKBP1A, CAMK2D, CALM3, CALM1, CALM2	1414	19	19256	3.58371	1	0.396528	0.379881
GOTERM_BP_DIRECT	GO:0071360~cellular response to exogenous dsRNA	5	0.34153	0.0460882	IFIH1, STING1, DDX58, FLOT1, IFIT1	1414	19	19256	3.58371	1	0.396528	0.379881
GOTERM_BP_DIRECT	GO:0048535~lymph node development	5	0.34153	0.0460882	TGFB1, RORC, LTB, TOX, IL7R	1414	19	19256	3.58371	1	0.396528	0.379881
GOTERM_BP_DIRECT	GO:0060340~positive regulation of type I interferon-mediated signaling pathway	5	0.34153	0.0460882	ZBP1, STING1, IRF7, NLRC5, IKBKE	1414	19	19256	3.58371	1	0.396528	0.379881
GOTERM_BP_DIRECT	GO:0045926~negative regulation of growth	5	0.34153	0.0460882	MT2A, PNPT1, MT1X, HIF1A, MT1E	1414	19	19256	3.58371	1	0.396528	0.379881
GOTERM_BP_DIRECT	GO:0030224~monocyte differentiation	5	0.34153	0.0460882	CSF1R, JUN, IFI16, MYH9, PPARG	1414	19	19256	3.58371	1	0.396528	0.379881
UP_SEQ_FEATURE	TRANSMEM:Helical; Anchor for type IV membrane protein	10	0.68306	0.0459679	VAMP8, TRAF3IP3, SERP1, STX16, CLMN, HMOX1, STX5, VAMP5, SYNE2, UBE2J1	1431	68	20495	2.1062	1	1	0.995394
GOTERM_CC_DIRECT	GO:0043025~neuronal cell body	39	2.66393	0.0458542	HSP90AB1, LRP1, NCF1, SLC1A4, TNF, SLC8A1, PYCARD, DNAJB1, ALCAM, LAMP1, UBB, DPYSL2, TBX21, ENC1, RACK1, TIMP2, CAPN2, MBP, SLC38A2, SRSF10, EIF4B, RRM1, HSP90AA1, TGFB1, ITGA4, TMEM50A, SLC4A10, CYBB, ADAM10, TNFRSF1B, SOD1, P2RX4, XRN1, NDUFS7, AKAP9, PPT1, RGS10, RIN3, IL6ST	1442	407	20472	1.3604	1	0.289155	0.256989
INTERPRO	IPR023313:Ubiquitin-conjugating enzyme, active site	6	0.409836	0.0458326	UBE2I, UBE2B, UBE2D1, UBE2E2, KRAS, UBE2L6	1419	27	19116	2.99366	1	0.924563	0.913088
GOTERM_MF_DIRECT	GO:0004860~protein kinase inhibitor activity	7	0.478142	0.0454032	SOCS3, CDKN1A, NPM1, TESC, GMFG, CHP1, TRIB1	1424	35	18811	2.64199	1	0.444888	0.421871
GOTERM_MF_DIRECT	GO:0019864~IgG binding	4	0.273224	0.0450253	FCGR3A, FCER1G, FCGRT, FCGR1A	1424	11	18811	4.80363	1	0.44427	0.421286
GOTERM_MF_DIRECT	GO:0008097~5S rRNA binding	4	0.273224	0.0450253	RPL5, RPL3, RPL11, EEF2	1424	11	18811	4.80363	1	0.44427	0.421286
GOTERM_MF_DIRECT	GO:0008432~JUN kinase binding	4	0.273224	0.0450253	SPAG9, MAD2L2, GSTP1, DUSP16	1424	11	18811	4.80363	1	0.44427	0.421286
KEGG_PATHWAY	hsa05143:African trypanosomiasis	9	0.614754	0.0447225	IL6, IFNG, PRKCB, IL1B, FAS, FASLG, TNF, MYD88, ICAM1	899	37	8156	2.20678	1	0.149075	0.110225
GOTERM_CC_DIRECT	GO:0030139~endocytic vesicle	10	0.68306	0.0444302	ABCA1, DPP4, EHD4, SPHK1, RAB24, DYSF, RIN3, ARRB2, IGF2R, ARF6	1442	67	20472	2.11895	1	0.282282	0.25088
GOTERM_BP_DIRECT	GO:0043407~negative regulation of MAP kinase activity	8	0.546448	0.0441666	LYN, RGS2, CD300A, DUSP1, IL1B, GSTP1, PTPN6, PPARG	1414	45	19256	2.421	1	0.396528	0.379881
GOTERM_BP_DIRECT	GO:0010875~positive regulation of cholesterol efflux	6	0.409836	0.0440651	ABCA1, NFKBIA, LRP1, PPARG, ABCG1, CES1	1414	27	19256	3.02625	1	0.396528	0.379881
GOTERM_BP_DIRECT	GO:0002639~positive regulation of immunoglobulin production	6	0.409836	0.0440651	CD86, IL6, PTPRC, MZB1, TNFRSF4, HLA-E	1414	27	19256	3.02625	1	0.396528	0.379881
INTERPRO	IPR011992:EF-hand-like domain	30	2.04918	0.0435977	MACF1, SPARC, DGKA, CBLB, AIF1, MYL12A, SPOCK2, CHORDC1, PLCG2, CAPN2, S100A12, CHP1, S100A10, GCA, TESC, SWAP70, TBC1D9, MYL6, EHD4, LPCAT2, S100A6, S100A4, CALM3, LCP1, CALM1, UTRN, S100A9, MYL9, CALM2, S100A8	1419	281	19116	1.43823	1	0.924563	0.913088
GOTERM_CC_DIRECT	GO:0008305~integrin complex	6	0.409836	0.0434811	ITGAM, ITGA4, ITGB2, ITGAX, ITGAE, ITGA5	1442	28	20472	3.0422	1	0.278345	0.247381
UP_KW_CELLULAR_COMPONENT	KW-1271~Inflammasome	4	0.273224	0.0432277	PYCARD, DDX3X, NLRP3, NLRP1	1307	11	17543	4.88085	0.894988	0.157472	0.123508
GOTERM_BP_DIRECT	GO:0002931~response to ischemia	10	0.68306	0.0431424	CSF1R, MEF2C, P2RX4, BCL2, PPIF, EIF4EBP1, EEF2, BID, SQSTM1, HSPD1	1414	64	19256	2.12783	1	0.392052	0.375592
GOTERM_CC_DIRECT	GO:0032010~phagolysosome	3	0.204918	0.0429124	NCF1, NCF2, ADAM8	1442	5	20472	8.51817	1	0.276801	0.246009
INTERPRO	IPR004038:Ribosomal protein L7Ae/L30e/S12e/Gadd45	4	0.273224	0.0428387	RPL7A, RPL30, GADD45B, RPS12	1419	11	19116	4.89871	1	0.924563	0.913088
INTERPRO	IPR026298:Blc2 family	4	0.273224	0.0428387	BCL2A1, BCL2, BAX, MCL1	1419	11	19116	4.89871	1	0.924563	0.913088
INTERPRO	IPR002108:Actin-binding, cofilin/tropomyosin type	4	0.273224	0.0428387	GMFG, CFL1, COTL1, DSTN	1419	11	19116	4.89871	1	0.924563	0.913088
GOTERM_BP_DIRECT	GO:0032880~regulation of protein localization	12	0.819672	0.0428187	FKBP1A, RABGAP1L, HSP90AA1, HSP90AB1, PARP1, MMD, SWAP70, TPR, BCL2, RACK1, TRIM25, TRIM22	1414	84	19256	1.94544	1	0.389766	0.373402
GOTERM_MF_DIRECT	GO:0008047~enzyme activator activity	10	0.68306	0.0426251	CTSA, DBF4, DTX3L, GM2A, RFC1, GMFG, ALOX5AP, PSAP, MGST2, CFLAR	1424	62	18811	2.13064	1	0.4296	0.407374
GOTERM_MF_DIRECT	GO:0008656~cysteine-type endopeptidase activator activity involved in apoptotic process	5	0.34153	0.042434	PYCARD, CASP1, RACK1, CTSH, NLRP1	1424	18	18811	3.66944	1	0.4296	0.407374
GOTERM_MF_DIRECT	GO:0038187~pattern recognition receptor activity	5	0.34153	0.042434	FCN1, MARCO, CLEC7A, CLEC4E, TLR2	1424	18	18811	3.66944	1	0.4296	0.407374
UP_SEQ_FEATURE	DOMAIN:HSR	3	0.204918	0.0422185	SP100, SP110, SP140	1431	5	20495	8.59329	1	1	0.995394
UP_SEQ_FEATURE	DOMAIN:IRF-3	3	0.204918	0.0422185	IRF7, IRF8, IRF5	1431	5	20495	8.59329	1	1	0.995394
UP_SEQ_FEATURE	NP_BIND:NAD	12	0.819672	0.0421276	LDHB, GLUD1, LDHA, OXNAD1, HPGD, ALDH2, PARP1, IMPDH1, ALDH1A1, VDAC3, GAPDH, SIRT2	1431	88	20495	1.95302	1	1	0.995394
GOTERM_BP_DIRECT	GO:0042149~cellular response to glucose starvation	9	0.614754	0.0421003	SH3GLB1, SLC7A5, SESN3, IFI16, HSPA5, BCL2, PMAIP1, UPP1, HNRNPA1	1414	54	19256	2.26968	1	0.383872	0.367756
GOTERM_BP_DIRECT	GO:0034115~negative regulation of heterotypic cell-cell adhesion	4	0.273224	0.0416734	IL1RN, MYADM, MBP, KLF4	1414	11	19256	4.95204	1	0.380622	0.364642
GOTERM_BP_DIRECT	GO:0002903~negative regulation of B cell apoptotic process	4	0.273224	0.0416734	BCL6, BCL2, AURKB, FOXP1	1414	11	19256	4.95204	1	0.380622	0.364642
GOTERM_BP_DIRECT	GO:1900246~positive regulation of RIG-I signaling pathway	4	0.273224	0.0416734	USP15, ZC3HAV1, DDX60, OASL	1414	11	19256	4.95204	1	0.380622	0.364642
GOTERM_BP_DIRECT	GO:0097011~cellular response to granulocyte macrophage colony-stimulating factor stimulus	4	0.273224	0.0416734	ZFP36, CD4, MAPK1, ZFP36L2	1414	11	19256	4.95204	1	0.380622	0.364642
GOTERM_BP_DIRECT	GO:0010887~negative regulation of cholesterol storage	4	0.273224	0.0416734	ABCA1, PPARG, ABCG1, CES1	1414	11	19256	4.95204	1	0.380622	0.364642
GOTERM_BP_DIRECT	GO:0019372~lipoxygenase pathway	4	0.273224	0.0416734	HPGD, GPX4, ALOX5, ALOX5AP	1414	11	19256	4.95204	1	0.380622	0.364642
GOTERM_BP_DIRECT	GO:0002237~response to molecule of bacterial origin	4	0.273224	0.0416734	TNFAIP3, CD24, CXCL2, TLR2	1414	11	19256	4.95204	1	0.380622	0.364642
GOTERM_BP_DIRECT	GO:0071223~cellular response to lipoteichoic acid	4	0.273224	0.0416734	RIPK2, CD14, CD36, TLR2	1414	11	19256	4.95204	1	0.380622	0.364642
GOTERM_BP_DIRECT	GO:0009651~response to salt stress	4	0.273224	0.0416734	HSP90AA1, HSP90AB1, BAX, TNF	1414	11	19256	4.95204	1	0.380622	0.364642
GOTERM_BP_DIRECT	GO:0019674~NAD metabolic process	4	0.273224	0.0416734	LDHB, LDHA, CD38, NADK	1414	11	19256	4.95204	1	0.380622	0.364642
GOTERM_BP_DIRECT	GO:1900222~negative regulation of beta-amyloid clearance	4	0.273224	0.0416734	LRPAP1, IFNG, IFNGR1, TNF	1414	11	19256	4.95204	1	0.380622	0.364642
GOTERM_BP_DIRECT	GO:0006098~pentose-phosphate shunt	4	0.273224	0.0416734	TALDO1, PGLS, PGD, TKT	1414	11	19256	4.95204	1	0.380622	0.364642
GOTERM_BP_DIRECT	GO:0033554~cellular response to stress	4	0.273224	0.0416734	PRDX2, PRDX1, REL, RELB	1414	11	19256	4.95204	1	0.380622	0.364642
GOTERM_BP_DIRECT	GO:0060315~negative regulation of ryanodine-sensitive calcium-release channel activity	4	0.273224	0.0416734	GSTO1, CALM3, CALM1, CALM2	1414	11	19256	4.95204	1	0.380622	0.364642
GOTERM_MF_DIRECT	GO:0044183~protein binding involved in protein folding	8	0.546448	0.0409363	HSPA8, DNAJB1, CD74, HSP90AA1, HSP90AB1, HSPA5, HSPB1, CALR	1424	43	18811	2.45767	1	0.421614	0.399801
GOTERM_MF_DIRECT	GO:0003727~single-stranded RNA binding	9	0.614754	0.040343	IFIH1, DDX58, AGO2, IFIT5, DDX60L, HMGB1, DDX60, HNRNPA1, RBMX	1424	52	18811	2.28634	1	0.418559	0.396904
GOTERM_BP_DIRECT	GO:0006886~intracellular protein transport	34	2.3224	0.0403416	NAPA, ARF1, UNC93B1, STX16, STXBP2, CLTA, SNX10, STX11, AP3M2, GGA2, RAB20, RAB24, TBC1D10C, AP2S1, STX5, ROMO1, SNX9, EVI5, TBC1D22A, YWHAH, CTSA, CD74, NPM1, RABGAP1L, TBC1D9, ARFGAP3, DNAJC15, SYTL3, RHOB, SYTL2, ARL4C, RAB31, TBC1D4, ARF6	1414	328	19256	1.41163	1	0.377382	0.361539
GOTERM_MF_DIRECT	GO:0030159~receptor signaling complex scaffold activity	7	0.478142	0.0400881	SPAG9, GNB2, G3BP2, CD3G, PTPN11, CD3E, LAT	1424	34	18811	2.7197	1	0.418559	0.396904
BIOCARTA	h_tob1Pathway:Role of Tob in T-cell activation	8	0.546448	0.0400458	TGFB1, IFNG, IL2RA, CD28, CD3G, CD247, CD3E, CD3D	293	19	1623	2.33232	0.999988	0.346646	0.327875
GOTERM_BP_DIRECT	GO:2000379~positive regulation of reactive oxygen species metabolic process	7	0.478142	0.0400441	CDKN1A, PID1, AKR1C3, TSPO, CYP1B1, GRB2, ROMO1	1414	35	19256	2.72362	1	0.375249	0.359495
GOTERM_BP_DIRECT	GO:0034612~response to tumor necrosis factor	7	0.478142	0.0400441	YTHDC2, SPHK1, ADAM9, ADAM10, MBP, CD14, CXCL16	1414	35	19256	2.72362	1	0.375249	0.359495
GOTERM_BP_DIRECT	GO:0006401~RNA catabolic process	7	0.478142	0.0400441	ISG20, RNASEH2C, PNPT1, OAS2, RNASET2, RNASE6, RNASE2	1414	35	19256	2.72362	1	0.375249	0.359495
INTERPRO	IPR013649:Integrin alpha-2	5	0.34153	0.0398966	ITGAM, ITGA4, ITGAX, ITGAE, ITGA5	1419	18	19116	3.74207	1	0.9185	0.907101
INTERPRO	IPR000413:Integrin alpha chain	5	0.34153	0.0398966	ITGAM, ITGA4, ITGAX, ITGAE, ITGA5	1419	18	19116	3.74207	1	0.9185	0.907101
GOTERM_BP_DIRECT	GO:0043525~positive regulation of neuron apoptotic process	10	0.68306	0.0395443	FIS1, PRNP, GRN, JUN, CTSZ, CCL3, BAX, FASLG, MYBL2, TNF	1414	63	19256	2.1616	1	0.372502	0.356863
GOTERM_BP_DIRECT	GO:0007346~regulation of mitotic cell cycle	10	0.68306	0.0395443	RB1, CDC20, CYLD, CDKN1A, ANAPC15, MYC, BIRC5, PIM3, PIM2, ANAPC11	1414	63	19256	2.1616	1	0.372502	0.356863
UP_SEQ_FEATURE	REPEAT:FG-GAP 7	5	0.34153	0.0393669	ITGAM, ITGA4, ITGAX, ITGAE, ITGA5	1431	19	20495	3.76899	1	1	0.995394
UP_SEQ_FEATURE	REPEAT:FG-GAP 2	5	0.34153	0.0393669	ITGAM, ITGA4, ITGAX, ITGAE, ITGA5	1431	19	20495	3.76899	1	1	0.995394
UP_SEQ_FEATURE	REPEAT:TNFR-Cys	5	0.34153	0.0393669	TNFRSF9, FAS, TNFRSF25, TNFRSF1B, TNFRSF1A	1431	19	20495	3.76899	1	1	0.995394
UP_SEQ_FEATURE	REPEAT:FG-GAP 3	5	0.34153	0.0393669	ITGAM, ITGA4, ITGAX, ITGAE, ITGA5	1431	19	20495	3.76899	1	1	0.995394
UP_SEQ_FEATURE	REPEAT:FG-GAP 1	5	0.34153	0.0393669	ITGAM, ITGA4, ITGAX, ITGAE, ITGA5	1431	19	20495	3.76899	1	1	0.995394
UP_SEQ_FEATURE	REPEAT:FG-GAP 5	5	0.34153	0.0393669	ITGAM, ITGA4, ITGAX, ITGAE, ITGA5	1431	19	20495	3.76899	1	1	0.995394
UP_SEQ_FEATURE	REPEAT:FG-GAP 6	5	0.34153	0.0393669	ITGAM, ITGA4, ITGAX, ITGAE, ITGA5	1431	19	20495	3.76899	1	1	0.995394
UP_SEQ_FEATURE	REPEAT:FG-GAP 4	5	0.34153	0.0393669	ITGAM, ITGA4, ITGAX, ITGAE, ITGA5	1431	19	20495	3.76899	1	1	0.995394
SMART	SM00326:SH3	25	1.70765	0.039194	DOCK5, NCF1, NCF2, TXK, SLA, PIK3R1, SLA2, SAMSN1, GRAP2, PLCG2, SNX9, FYN, OSTF1, MPP1, SH3GLB1, LYN, MATK, FGR, HCK, FCHSD2, ABI3, LCK, HCLS1, GRB2, SKAP2	819	208	10337	1.51701	1	0.663031	0.645067
KEGG_PATHWAY	hsa05207:Chemical carcinogenesis - receptor activation	33	2.2541	0.0391332	RB1, NOTCH2, HSP90AB1, MGST3, MGST1, MGST2, AHR, ARRB2, ADRB2, PIK3R1, HSP90B1, MYC, RPS6KA1, EIF4EBP1, CYP1B1, MAPK1, KPNA2, IKBKE, PRKACB, JUN, HSP90AA1, PRKCB, GSTO1, STAT3, FOS, KLF4, NFKB1, BCL6, BCL2, BIRC5, GRB2, KRAS, KPNB1	899	212	8156	1.4122	0.999998	0.131775	0.0974338
GOTERM_BP_DIRECT	GO:0031647~regulation of protein stability	13	0.887978	0.0390914	CTSA, SH3GLB1, HSPA8, CMTM6, NDC80, ASGR2, PYCARD, RNF149, LMNA, TOMM7, BCL2, MAPK1, KRAS	1414	93	19256	1.90361	1	0.369523	0.354009
GOTERM_BP_DIRECT	GO:0002026~regulation of the force of heart contraction	5	0.34153	0.038555	CAMK2D, GAA, ATP2A2, ADM, SLC8A1	1414	18	19256	3.78281	1	0.365091	0.349764
GOTERM_BP_DIRECT	GO:0051770~positive regulation of nitric-oxide synthase biosynthetic process	5	0.34153	0.038555	IFNG, STAT1, NAMPT, JAK3, TLR2	1414	18	19256	3.78281	1	0.365091	0.349764
GOTERM_BP_DIRECT	GO:0050868~negative regulation of T cell activation	5	0.34153	0.038555	DUSP22, IL4I1, PTPN22, TIGIT, JAK3	1414	18	19256	3.78281	1	0.365091	0.349764
GOTERM_BP_DIRECT	GO:2000059~negative regulation of protein ubiquitination involved in ubiquitin-dependent protein catabolic process	5	0.34153	0.038555	RPL5, RPS7, RPL23, RPL11, HIPK2	1414	18	19256	3.78281	1	0.365091	0.349764
GOTERM_BP_DIRECT	GO:2000045~regulation of G1/S transition of mitotic cell cycle	9	0.614754	0.0382233	CDKN1A, SMARCD3, CCNH, ID2, PSME1, PSME2, PTPN6, BID, ACTB	1414	53	19256	2.31251	1	0.364504	0.349201
GOTERM_BP_DIRECT	GO:0043124~negative regulation of I-kappaB kinase/NF-kappaB signaling	9	0.614754	0.0382233	PYCARD, STAT1, GSTP1, TNFAIP3, RHOH, RORA, TANK, LILRB4, OPTN	1414	53	19256	2.31251	1	0.364504	0.349201
GOTERM_BP_DIRECT	GO:0051000~positive regulation of nitric-oxide synthase activity	6	0.409836	0.0381279	KRAS, CALM3, CALM1, HIF1A, TNF, CALM2	1414	26	19256	3.14264	1	0.364504	0.349201
GOTERM_CC_DIRECT	GO:0071162~CMG complex	4	0.273224	0.0374658	GINS2, CDC45, MCM5, MCM2	1442	11	20472	5.16253	1	0.243527	0.216437
GOTERM_CC_DIRECT	GO:0044754~autolysosome	4	0.273224	0.0374658	LAMP1, FTH1, SQSTM1, FTL	1442	11	20472	5.16253	1	0.243527	0.216437
GOTERM_MF_DIRECT	GO:0050839~cell adhesion molecule binding	11	0.751366	0.03711	ITGA4, ITGB2, MSN, PTPN6, ADAM8, PTPN11, CD226, LILRB2, CD1D, TGFBI, EZR	1424	70	18811	2.07585	1	0.390762	0.370546
UP_KW_BIOLOGICAL_PROCESS	KW-0653~Protein transport	65	4.43989	0.0370693	DENND1B, TRAM1, ARF1, PGAP1, SNX10, ARRB2, TOMM20, LYST, HSPB11, SERP1, XPO4, CHP1, KPNA2, RAB8B, NUP214, ATG3, PCID2, DTX3L, COG5, TESC, RHBDF2, TAP1, NUTF2, ARFGAP3, AP5B1, RHOB, VAMP8, FCHSD2, RAB34, EXOC4, NUP98, SFT2D2, CHMP7, KPNB1, ARL8B, ARF6, NAPA, CD63, STX16, STXBP2, RRBP1, PIK3R1, GABARAP, STX11, GGA2, AP3M2, RAB11FIP1, RAB20, TPR, RAB24, AP2S1, NUP88, SNX9, ARFGEF2, AKIRIN2, RABGAP1L…	903	637	11187	1.26415	0.994126	0.28008	0.259485
INTERPRO	IPR018499:Tetraspanin/Peripherin	7	0.478142	0.0369357	CD53, CD63, CD151, CD9, TSPAN5, CD37, TSPAN3	1419	34	19116	2.77354	1	0.869441	0.858651
GOTERM_MF_DIRECT	GO:0043274~phospholipase binding	6	0.409836	0.0366467	TESPA1, SYK, LCK, PTPN11, FYN, LMNB1	1424	25	18811	3.17039	1	0.388785	0.368671
UP_SEQ_FEATURE	DOMAIN:ADF-H	4	0.273224	0.0366291	GMFG, CFL1, COTL1, DSTN	1431	11	20495	5.20806	1	1	0.995394
UP_KW_BIOLOGICAL_PROCESS	KW-0072~Autophagy	21	1.43443	0.0365087	SH3GLB1, ATG3, CD84, GABARAPL1, CISD2, PTPN22, HMGB1, PARK7, GABARAP, SIRT2, VAMP8, VMP1, IFI16, STING1, RAB24, IRF8, S100A9, WDFY4, SQSTM1, S100A8, OPTN	903	162	11187	1.60594	0.993642	0.28008	0.259485
UP_SEQ_FEATURE	NP_BIND:GTP	32	2.18579	0.0360735	ARF1, SAMHD1, GIMAP7, TUBA1C, TUBA1B, RAB20, RAB24, RAC1, GBP2, GBP1, RAB8B, GBP5, MX2, TUBB, MX1, RHOG, RHOH, RRAS2, TUBB4B, EEF2, RHOB, TUFM, ARL4C, EEF1A1, RRAGA, RAB31, RAP2B, EIF2S3, RAB34, KRAS, ARL8B, ARF6	1431	317	20495	1.44577	1	1	0.995394
GOTERM_CC_DIRECT	GO:0000781~chromosome, telomeric region	20	1.36612	0.0357569	SUN2, SP100, FEN1, CBX5, PARP1, THOC3, MACROH2A1, SIRT2, PPP1CA, SMCHD1, HNRNPA2B1, CHEK1, NABP1, MCM5, NBN, H4C3, H3-3A, EZH2, MCM2, H3-3B	1442	173	20472	1.64127	1	0.236052	0.209793
GOTERM_MF_DIRECT	GO:0030527~structural constituent of chromatin	14	0.956284	0.0355952	H2BC9, H2AC6, HMGA1, MACROH2A1, H1-0, H1-3, H1-2, H2AC11, H1-4, H2AJ, H3C10, H4C3, H3-3A, H3-3B	1424	99	18811	1.86808	1	0.380492	0.360806
GOTERM_BP_DIRECT	GO:0032691~negative regulation of interleukin-1 beta production	8	0.546448	0.0355611	SERPINB1, GSTP1, NLRP3, ACP5, TNFAIP3, CARD16, ARRB2, LILRB4	1414	43	19256	2.5336	1	0.34092	0.326608
GOTERM_BP_DIRECT	GO:0007566~embryo implantation	8	0.546448	0.0355611	VMP1, IL1B, BSG, IGFBP7, RPL29, H3-3A, SOD1, H3-3B	1414	43	19256	2.5336	1	0.34092	0.326608
GOTERM_BP_DIRECT	GO:0097009~energy homeostasis	8	0.546448	0.0355611	NR4A3, UBB, STAT3, AMPD2, CD36, PASK, METRNL, SQSTM1	1414	43	19256	2.5336	1	0.34092	0.326608
GOTERM_BP_DIRECT	GO:0051209~release of sequestered calcium ion into cytosol	8	0.546448	0.0355611	PTPRC, LCK, PLCG2, BAX, XCL1, FLNA, CCR7, MCOLN1	1414	43	19256	2.5336	1	0.34092	0.326608
GOTERM_BP_DIRECT	GO:0051973~positive regulation of telomerase activity	7	0.478142	0.035291	HSP90AA1, HSP90AB1, MYC, MAPK1, KLF4, MAP3K4, AURKB	1414	34	19256	2.80373	1	0.340748	0.326442
GOTERM_BP_DIRECT	GO:0048147~negative regulation of fibroblast proliferation	7	0.478142	0.035291	CD300A, MYC, GSTP1, FTH1, BAX, IFI30, SOD2	1414	34	19256	2.80373	1	0.340748	0.326442
GOTERM_BP_DIRECT	GO:0030511~positive regulation of transforming growth factor beta receptor signaling pathway	7	0.478142	0.035291	DAB2, ADAM17, ZEB2, HSP90AB1, CITED2, C20ORF27, HIPK2	1414	34	19256	2.80373	1	0.340748	0.326442
KEGG_PATHWAY	hsa04722:Neurotrophin signaling pathway	21	1.43443	0.0350449	JUN, CAMK2D, RIPK2, MATK, FASLG, PTPN11, PIK3R1, NFKB1, NFKBIA, RPS6KA1, BCL2, PLCG2, BAX, MAPK1, GRB2, KRAS, CALM3, RAC1, CALM1, CALM2, SH2B2	899	119	8156	1.60099	0.999992	0.119225	0.0881543
PIR_SUPERFAMILY	PIRSF037993:proto-oncogene serine/threonine-protein kinase Pim-1	3	0.204918	0.0347964	PIM1, PIM3, PIM2	200	3	1774	8.87	0.997657	1	1
UP_SEQ_FEATURE	DOMAIN:EF-hand	22	1.50273	0.0346922	MACF1, SPARC, GCA, SWAP70, DGKA, TESC, TBC1D9, AIF1, MYL12A, RASGRP4, MYL6, EHD4, GNPTAB, CHORDC1, S100A6, CAPN2, CHP1, CALM3, LCP1, CALM1, CALM2, MYL9	1431	197	20495	1.59943	1	1	0.995394
GOTERM_BP_DIRECT	GO:0008584~male gonad development	15	1.02459	0.0346834	RRM1, CITED2, TESC, AKR1C3, HMGB2, ARID5B, MEA1, MMP14, NASP, CSDE1, TNFSF10, BCL2, CYP1B1, H3-3A, H3-3B	1414	112	19256	1.82385	1	0.336684	0.322549
GOTERM_MF_DIRECT	GO:0030957~Tat protein binding	4	0.273224	0.0346512	DNAJA1, NPM1, GABARAPL1, ACTB	1424	10	18811	5.28399	1	0.373228	0.353919
GOTERM_BP_DIRECT	GO:0032526~response to retinoic acid	9	0.614754	0.0345929	SP100, TFRC, DUSP1, CD38, CTSH, IGFBP7, KLF4, AQP3, IGF2R	1414	52	19256	2.35698	1	0.336409	0.322286
INTERPRO	IPR001751:S100/Calbindin-D9k, conserved site	6	0.409836	0.0340628	S100A6, S100A12, S100A4, S100A9, S100A8, S100A10	1419	25	19116	3.23315	1	0.810926	0.800862
GOTERM_MF_DIRECT	GO:0097110~scaffold protein binding	11	0.751366	0.0340242	LYN, CD163, HSP90AA1, SYK, PSAP, PLCG2, FYN, PARK7, VIM, IL6ST, TREM1	1424	69	18811	2.10594	1	0.369293	0.350187
GOTERM_BP_DIRECT	GO:0032922~circadian regulation of gene expression	11	0.751366	0.0338267	ZFHX3, ID2, NAMPT, BHLHE40, RORC, RORA, AHR, TOP1, OGT, RELB, PPP1CA	1414	71	19256	2.10985	1	0.329551	0.315716
GOTERM_CC_DIRECT	GO:0071682~endocytic vesicle lumen	5	0.34153	0.0337775	HSP90AA1, SPARC, HSPH1, CALR, HSP90B1	1442	18	20472	3.9436	1	0.22474	0.19974
GOTERM_CC_DIRECT	GO:0016282~eukaryotic 43S preinitiation complex	5	0.34153	0.0337775	EIF3K, EIF3L, EIF3H, EIF3E, EIF3F	1442	18	20472	3.9436	1	0.22474	0.19974
SMART	SM00737:ML	3	0.204918	0.033696	GM2A, NPC2, LY86	819	4	10337	9.46612	0.999999	0.594808	0.578692
GOTERM_BP_DIRECT	GO:0007179~transforming growth factor beta receptor signaling pathway	14	0.956284	0.0332372	USP15, JUN, SPI1, TGFB1, PARP1, HPGD, CITED2, STAT3, FOS, ARRB2, HIPK2, DUSP22, ZYX, ADAM9	1414	101	19256	1.88766	1	0.324393	0.310774
INTERPRO	IPR002589:Appr-1-p processing	4	0.273224	0.0329324	PARP14, PARP9, MACROH2A1, PARP15	1419	10	19116	5.38858	1	0.793028	0.783187
INTERPRO	IPR017937:Thioredoxin, conserved site	5	0.34153	0.0329077	PDIA3, DNAJC10, P4HB, TXN, PDIA6	1419	17	19116	3.96219	1	0.793028	0.783187
INTERPRO	IPR003594:Histidine kinase-like ATPase, ATP-binding domain	5	0.34153	0.0329077	TOP2A, HSP90AA1, HSP90AB1, PDK4, HSP90B1	1419	17	19116	3.96219	1	0.793028	0.783187
GOTERM_MF_DIRECT	GO:0005044~scavenger receptor activity	9	0.614754	0.0328352	LGALS3BP, MARCO, CD163, LRP1, CD6, CD5, STAB1, CD36, CXCL16	1424	50	18811	2.37779	1	0.359151	0.340569
GOTERM_CC_DIRECT	GO:0005771~multivesicular body	8	0.546448	0.0327304	BST2, CD63, CD74, LAMP1, CST7, CHMP7, TPT1, HLA-DQB1	1442	44	20472	2.58126	1	0.221258	0.196644
GOTERM_BP_DIRECT	GO:0035902~response to immobilization stress	6	0.409836	0.0327073	TGFB1, PPARG, FOS, SOD2, HNMT, SLC8A1	1414	25	19256	3.26835	1	0.319798	0.306372
GOTERM_BP_DIRECT	GO:0030225~macrophage differentiation	6	0.409836	0.0327073	CSF1R, CD4, SPI1, IFNG, PARP1, HLA-DRB1	1414	25	19256	3.26835	1	0.319798	0.306372
KEGG_PATHWAY	hsa05214:Glioma	15	1.02459	0.0326159	RB1, CDKN1A, CAMK2D, CAMK1D, GADD45B, PRKCB, PIK3R1, PLCG2, BAX, MAPK1, GRB2, KRAS, CALM3, CALM1, CALM2	899	75	8156	1.81446	0.999982	0.112117	0.0828987
GOTERM_BP_DIRECT	GO:0002262~myeloid cell homeostasis	4	0.273224	0.0320176	BAX, NCKAP1L, FOXP3, SOD1	1414	10	19256	5.44724	1	0.31419	0.301
GOTERM_BP_DIRECT	GO:0061795~Golgi lumen acidification	4	0.273224	0.0320176	ATP6AP2, ATP6V1H, ATP6V0C, ATP6V1F	1414	10	19256	5.44724	1	0.31419	0.301
GOTERM_BP_DIRECT	GO:0044320~cellular response to leptin stimulus	4	0.273224	0.0320176	CCNA2, NR4A3, PID1, STAT3	1414	10	19256	5.44724	1	0.31419	0.301
GOTERM_BP_DIRECT	GO:0042118~endothelial cell activation	4	0.273224	0.0320176	CXCL10, P2RX4, PPIA, FOXP1	1414	10	19256	5.44724	1	0.31419	0.301
GOTERM_BP_DIRECT	GO:0072678~T cell migration	4	0.273224	0.0320176	S1PR1, MSN, CCR6, MYO1G	1414	10	19256	5.44724	1	0.31419	0.301
GOTERM_BP_DIRECT	GO:0060397~JAK-STAT cascade involved in growth hormone signaling pathway	4	0.273224	0.0320176	LYN, STAT3, JAK3, JAK1	1414	10	19256	5.44724	1	0.31419	0.301
GOTERM_BP_DIRECT	GO:0032872~regulation of stress-activated MAPK cascade	4	0.273224	0.0320176	GSTP1, PRDX1, FAS, MAPK1	1414	10	19256	5.44724	1	0.31419	0.301
GOTERM_BP_DIRECT	GO:0071310~cellular response to organic substance	5	0.34153	0.0317813	IL1B, TBX21, CASP1, BCL2, CALR	1414	17	19256	4.00532	1	0.31419	0.301
GOTERM_BP_DIRECT	GO:0001779~natural killer cell differentiation	5	0.34153	0.0317813	HECTD1, PTPRC, TOX, MERTK, SLAMF1	1414	17	19256	4.00532	1	0.31419	0.301
GOTERM_BP_DIRECT	GO:0008637~apoptotic mitochondrial changes	5	0.34153	0.0317813	PPIF, BAX, BID, HSPD1, IFIT2	1414	17	19256	4.00532	1	0.31419	0.301
GOTERM_BP_DIRECT	GO:0048143~astrocyte activation	5	0.34153	0.0317813	IFNG, IFNGR1, IL1B, C5AR1, TNF	1414	17	19256	4.00532	1	0.31419	0.301
GOTERM_BP_DIRECT	GO:0007097~nuclear migration	5	0.34153	0.0317813	SUN2, CLMN, LMNA, SYNE2, LMNB1	1414	17	19256	4.00532	1	0.31419	0.301
GOTERM_BP_DIRECT	GO:0001732~formation of cytoplasmic translation initiation complex	5	0.34153	0.0317813	EIF3K, EIF3L, EIF3H, EIF3E, EIF3F	1414	17	19256	4.00532	1	0.31419	0.301
GOTERM_BP_DIRECT	GO:1901223~negative regulation of NIK/NF-kappaB signaling	8	0.546448	0.0317074	CYLD, SPI1, DDX3X, TMSB4X, NLRP3, IFI35, NMI, LITAF	1414	42	19256	2.59392	1	0.31419	0.301
GOTERM_BP_DIRECT	GO:0035556~intracellular signal transduction	45	3.07377	0.0313267	DDX3X, MAST4, TFRC, DGKA, SIRPG, NLRC5, HSPB1, CBLB, TREM1, SOCS2, SOCS3, RASSF5, STMN1, CHEK1, RPS6KA1, PLCG2, HMOX1, MAPK1, FYN, RAC1, GPR155, JAK3, SH2B2, MAP3K4, JAK1, LYN, ARFGEF2, PRPF38B, WSB1, SYK, PRKCB, DUSP1, SPHK1, PASK, LAT2, PIKFYVE, TYROBP, LCK, STK17B, HCLS1, PTPN6, LCP2, SGK1, SQSTM1, LAT	1414	450	19256	1.36181	1	0.31419	0.301
INTERPRO	IPR020635:Tyrosine-protein kinase, catalytic domain	13	0.887978	0.0312181	LYN, CSF1R, SYK, TXK, MATK, MERTK, FGR, HCK, FES, LCK, FYN, JAK3, JAK1	1419	89	19116	1.96774	1	0.778595	0.768932
GOTERM_MF_DIRECT	GO:0044389~ubiquitin-like protein ligase binding	6	0.409836	0.0311989	H2BC9, CEBPB, JUN, DTX3L, STAT1, PARP9	1424	24	18811	3.30249	1	0.34392	0.326126
GOTERM_MF_DIRECT	GO:0070412~R-SMAD binding	6	0.409836	0.0311989	DDX5, JUN, PARP1, PPARG, FOS, LDLRAD4	1424	24	18811	3.30249	1	0.34392	0.326126
BIOCARTA	h_il2Pathway:IL 2 signaling pathway	9	0.614754	0.031095	JUN, SYK, LCK, IL2RA, IL2RB, GRB2, FOS, JAK3, JAK1	293	22	1623	2.26606	0.999842	0.277849	0.262803
GOTERM_MF_DIRECT	GO:0032564~dATP binding	3	0.204918	0.0309542	H1-4, HSP90AA1, HSP90AB1	1424	4	18811	9.90748	1	0.34392	0.326126
GOTERM_MF_DIRECT	GO:1902945~metalloendopeptidase activity involved in amyloid precursor protein catabolic process	3	0.204918	0.0309542	ADAM17, ADAM9, ADAM10	1424	4	18811	9.90748	1	0.34392	0.326126
GOTERM_MF_DIRECT	GO:0042296~ISG15 transferase activity	3	0.204918	0.0309542	HERC5, UBE2E2, UBE2L6	1424	4	18811	9.90748	1	0.34392	0.326126
GOTERM_BP_DIRECT	GO:0044344~cellular response to fibroblast growth factor stimulus	7	0.478142	0.0309167	NR4A1, ZFP36, CCL5, MYC, CD44, ZFP36L2, ZFP36L1	1414	33	19256	2.88869	1	0.311878	0.298785
UP_KW_MOLECULAR_FUNCTION	KW-0694~RNA-binding	77	5.25956	0.0307119	RPL5, SPI1, DDX3X, CELF2, IFIT5, DDX60L, ADAR, PARK7, IFIT1, RPL8, OASL, IFIT2, RPL7, IFIH1, TIAL1, RPS4X, FBL, ZFP36, RPS18, RPL37, RPS11, ZBP1, DDX17, RPS9, ANXA2, DDX58, RPL22, THOC3, SFPQ, DDX39A, XRN1, OAS1, OAS2, HNRNPH1, CSDE1, OAS3, NCL, SRSF2, SREK1, PABPC1, SRSF7, SNRPB, RBM47, DDX5, RNMT, YTHDC2, RPL12, RPL11, ZC3HAV1, DDX60, ZFP36L2, ZFP36L1, BCLAF1, RPS3, G3BP2, RALY, HNRNPA1, SRSF10…	981	733	11655	1.24804	0.959761	0.263611	0.248255
UP_SEQ_FEATURE	DOMAIN:Ubiquitin-like	10	0.68306	0.029991	MIDN, UBB, UHRF1, UBC, BAG1, NEDD8, ISG15, FAU, RPS27A, HERPUD1	1431	63	20495	2.27336	1	1	0.995394
GOTERM_BP_DIRECT	GO:0071320~cellular response to cAMP	10	0.68306	0.029985	HSPA5, PTAFR, AQP9, AKAP9, RPLP0, CYP1B1, AHR, EZR, SLC8A1, ZFP36L1	1414	60	19256	2.26968	1	0.303045	0.290322
UP_KW_DISEASE	KW-0948~Aicardi-Goutieres syndrome	4	0.273224	0.0299768	IFIH1, RNASEH2C, ADAR, SAMHD1	404	8	4408	5.45545	0.931321	0.65949	0.65949
GOTERM_MF_DIRECT	GO:0003729~mRNA binding	28	1.91257	0.0299543	RBM47, DDX3X, CELF2, PARK7, TYMS, ZFP36L1, RPL7, ZC3H12D, BCLAF1, ZFP36, MYC, TPR, RPS3, G3BP2, RPL35, RPS2, SF3B1, RPS13, HSP90AA1, HNRNPA3, RPS5, RPL13A, PKM, RPL24, NUP98, CALR, RBMX, EIF4G2	1424	244	18811	1.5159	1	0.343622	0.325844
INTERPRO	IPR022102:Holliday junction regulator protein family C-terminal	3	0.204918	0.0298249	MEF2A, MEF2C, HJURP	1419	4	19116	10.1036	1	0.752808	0.743465
INTERPRO	IPR003070:Orphan nuclear receptor	3	0.204918	0.0298249	NR4A1, NR4A3, PIK3R1	1419	4	19116	10.1036	1	0.752808	0.743465
INTERPRO	IPR004021:HIN-200/IF120x	3	0.204918	0.0298249	AIM2, IFI16, MNDA	1419	4	19116	10.1036	1	0.752808	0.743465
INTERPRO	IPR003172:MD-2-related lipid-recognition (ML) domain	3	0.204918	0.0298249	GM2A, NPC2, LY86	1419	4	19116	10.1036	1	0.752808	0.743465
INTERPRO	IPR021662:Nuclear factor hnRNPA1	3	0.204918	0.0298249	HNRNPA3, HNRNPA2B1, HNRNPA1	1419	4	19116	10.1036	1	0.752808	0.743465
INTERPRO	IPR003988:Intercellular adhesion molecule	3	0.204918	0.0298249	ICAM2, ICAM3, ICAM1	1419	4	19116	10.1036	1	0.752808	0.743465
BIOCARTA	h_pmlPathway:Regulation of transcriptional activity by PML	8	0.546448	0.0297347	RB1, SP100, FAS, FASLG, TNFRSF1B, TNF, PRAM1, TNFRSF1A	293	18	1623	2.46189	0.999766	0.274551	0.259683
GOTERM_CC_DIRECT	GO:0005911~cell-cell junction	22	1.50273	0.0295428	MPP1, CD53, THEMIS, PIK3R1, CD3E, AQP3, ACTB, ACTG1, CD2, PIKFYVE, ADAM17, PERP, FLOT1, MYADM, PECAM1, FLNA, LCP2, GRB2, PTPN6, ITGA5, LAT, LIMS1	1442	192	20472	1.62673	1	0.20132	0.178925
UP_SEQ_FEATURE	TOPO_DOM:Mitochondrial intermembrane	16	1.0929	0.0294353	COX8A, FIS1, SLC25A3, COX7B, NDUFA4, COX4I1, DNAJC15, TOMM20, TMEM70, UQCRQ, UCP2, TOMM7, TSPO, CYC1, SLC25A5, SLC25A6	1431	126	20495	1.81869	1	1	0.995394
UP_KW_BIOLOGICAL_PROCESS	KW-0235~DNA replication	15	1.02459	0.0293049	GINS2, CDT1, RRM1, FEN1, RRM2, RFC1, SAMHD1, POLD3, POLD4, CCDC88A, DBF4, CDC45, NASP, MCM5, MCM2	903	100	11187	1.85831	0.982491	0.249091	0.230776
GOTERM_BP_DIRECT	GO:0002316~follicular B cell differentiation	3	0.204918	0.0292182	SPI1, PLCG2, IRF8	1414	4	19256	10.2136	1	0.295848	0.283428
GOTERM_BP_DIRECT	GO:0050856~regulation of T cell receptor signaling pathway	3	0.204918	0.0292182	CD300A, PTPN22, MALT1	1414	4	19256	10.2136	1	0.295848	0.283428
GOTERM_BP_DIRECT	GO:0002317~plasma cell differentiation	3	0.204918	0.0292182	LGALS1, BCL6, ITM2A	1414	4	19256	10.2136	1	0.295848	0.283428
GOTERM_BP_DIRECT	GO:0043315~positive regulation of neutrophil degranulation	3	0.204918	0.0292182	ITGAM, ITGB2, PTAFR	1414	4	19256	10.2136	1	0.295848	0.283428
GOTERM_BP_DIRECT	GO:0002502~peptide antigen assembly with MHC class I protein complex	3	0.204918	0.0292182	PDIA3, CALR, TAPBP	1414	4	19256	10.2136	1	0.295848	0.283428
GOTERM_BP_DIRECT	GO:0030888~regulation of B cell proliferation	3	0.204918	0.0292182	MZB1, AHR, IKZF3	1414	4	19256	10.2136	1	0.295848	0.283428
GOTERM_BP_DIRECT	GO:0032655~regulation of interleukin-12 production	3	0.204918	0.0292182	HLA-B, CD47, FOXP1	1414	4	19256	10.2136	1	0.295848	0.283428
GOTERM_BP_DIRECT	GO:0002366~leukocyte activation involved in immune response	3	0.204918	0.0292182	SYK, CLEC7A, SH2D1B	1414	4	19256	10.2136	1	0.295848	0.283428
GOTERM_BP_DIRECT	GO:0071659~negative regulation of IP-10 production	3	0.204918	0.0292182	OAS1, OAS3, LILRB4	1414	4	19256	10.2136	1	0.295848	0.283428
GOTERM_BP_DIRECT	GO:0039530~MDA-5 signaling pathway	3	0.204918	0.0292182	IFIH1, OAS3, IRF7	1414	4	19256	10.2136	1	0.295848	0.283428
GOTERM_BP_DIRECT	GO:0044546~NLRP3 inflammasome complex assembly	3	0.204918	0.0292182	AIM2, NLRP3, SIRT2	1414	4	19256	10.2136	1	0.295848	0.283428
GOTERM_BP_DIRECT	GO:2000566~positive regulation of CD8-positive, alpha-beta T cell proliferation	3	0.204918	0.0292182	XCL1, PTPN22, HLA-E	1414	4	19256	10.2136	1	0.295848	0.283428
GOTERM_BP_DIRECT	GO:0002870~T cell anergy	3	0.204918	0.0292182	CBLB, CD3E, FOXP3	1414	4	19256	10.2136	1	0.295848	0.283428
GOTERM_BP_DIRECT	GO:0045876~positive regulation of sister chromatid cohesion	3	0.204918	0.0292182	SFPQ, FEN1, RAD21	1414	4	19256	10.2136	1	0.295848	0.283428
GOTERM_BP_DIRECT	GO:0071226~cellular response to molecule of fungal origin	3	0.204918	0.0292182	SYK, CLEC7A, SCIMP	1414	4	19256	10.2136	1	0.295848	0.283428
GOTERM_BP_DIRECT	GO:2001198~regulation of dendritic cell differentiation	3	0.204918	0.0292182	CEBPB, HLA-B, LILRB2	1414	4	19256	10.2136	1	0.295848	0.283428
GOTERM_BP_DIRECT	GO:2000516~positive regulation of CD4-positive, alpha-beta T cell activation	3	0.204918	0.0292182	HLA-DRA, HLA-DRB1, CD55	1414	4	19256	10.2136	1	0.295848	0.283428
GOTERM_BP_DIRECT	GO:0045963~negative regulation of dopamine metabolic process	3	0.204918	0.0292182	ITGAM, ITGB2, COMT	1414	4	19256	10.2136	1	0.295848	0.283428
GOTERM_BP_DIRECT	GO:0032831~positive regulation of CD4-positive, CD25-positive, alpha-beta regulatory T cell differentiation	3	0.204918	0.0292182	HLA-DRA, FOXP3, HLA-DRB1	1414	4	19256	10.2136	1	0.295848	0.283428
GOTERM_BP_DIRECT	GO:0090230~regulation of centromere complex assembly	3	0.204918	0.0292182	RB1, H3-3A, H3-3B	1414	4	19256	10.2136	1	0.295848	0.283428
GOTERM_BP_DIRECT	GO:1904151~positive regulation of microglial cell mediated cytotoxicity	3	0.204918	0.0292182	SPI1, ITGAM, TYROBP	1414	4	19256	10.2136	1	0.295848	0.283428
GOTERM_BP_DIRECT	GO:0001922~B-1 B cell homeostasis	3	0.204918	0.0292182	TNFAIP3, HIF1A, SH2B2	1414	4	19256	10.2136	1	0.295848	0.283428
GOTERM_BP_DIRECT	GO:0003332~negative regulation of extracellular matrix constituent secretion	3	0.204918	0.0292182	ADTRP, TNFRSF1B, TNFRSF1A	1414	4	19256	10.2136	1	0.295848	0.283428
GOTERM_BP_DIRECT	GO:0072539~T-helper 17 cell differentiation	3	0.204918	0.0292182	RORC, RORA, BATF	1414	4	19256	10.2136	1	0.295848	0.283428
UP_SEQ_FEATURE	TOPO_DOM:Mitochondrial matrix	12	0.819672	0.0290308	COX8A, SLC25A3, COX7B, UQCRQ, NDUFA4, COX4I1, UCP2, CYC1, SLC25A5, DNAJC15, TMEM70, SLC25A6	1431	83	20495	2.07067	1	1	0.995394
SMART	SM00348:IRF	4	0.273224	0.0288887	IRF1, IRF7, IRF8, IRF5	819	9	10337	5.60955	0.999993	0.533127	0.518683
SMART	SM00506:A1pp	4	0.273224	0.0288887	PARP14, PARP9, MACROH2A1, PARP15	819	9	10337	5.60955	0.999993	0.533127	0.518683
GOTERM_MF_DIRECT	GO:0051287~NAD binding	8	0.546448	0.0287816	LDHB, LDHA, HPGD, ALDH2, PARP1, ALDH1A1, IDH2, GAPDH	1424	40	18811	2.64199	1	0.332875	0.315654
GOTERM_CC_DIRECT	GO:0005641~nuclear envelope lumen	4	0.273224	0.0287208	ALOX5, TUBB, CACYBP, IGF2R	1442	10	20472	5.67878	1	0.19731	0.17536
KEGG_PATHWAY	hsa05146:Amoebiasis	19	1.29781	0.0286027	TGFB1, ITGAM, PRKCB, IL1R2, ITGB2, HSPB1, PIK3R1, CD1D, CXCL2, TNF, NFKB1, SERPINB6, IL6, IFNG, IL1B, PRDX1, CD14, PRKACB, TLR2	899	102	8156	1.68994	0.999931	0.0993569	0.0734639
GOTERM_MF_DIRECT	GO:0004714~transmembrane receptor protein tyrosine kinase activity	16	1.0929	0.0285719	LYN, CSF1R, SYK, RIPK2, TXK, MATK, EIF2AK2, TTK, MERTK, FGR, HCK, FES, LCK, FYN, JAK3, JAK1	1424	116	18811	1.82207	1	0.332875	0.315654
GOTERM_MF_DIRECT	GO:0050998~nitric-oxide synthase binding	5	0.34153	0.0284549	CD74, CALM3, CALM1, CALM2, ACTB	1424	16	18811	4.12812	1	0.332875	0.315654
KEGG_PATHWAY	hsa04068:FoxO signaling pathway	23	1.57104	0.0282537	CDKN1A, GABARAPL1, TGFB1, GADD45B, STAT3, SETD7, FASLG, PIK3R1, SOD2, GABARAP, KLF2, RBL2, IL6, CCND2, BCL6, CAT, TNFSF10, S1PR1, MAPK1, GRB2, KRAS, SGK1, IL7R	899	131	8156	1.59285	0.999922	0.0991887	0.0733395
GOTERM_BP_DIRECT	GO:0006914~autophagy	19	1.29781	0.0282268	SH3GLB1, CD84, GABARAPL1, PTPN22, HMGB1, PARK7, GABARAP, SIRT2, VMP1, NPC1, IFI16, RAB24, IRF8, CHMP7, S100A9, WDFY4, SQSTM1, S100A8, OPTN	1414	151	19256	1.71354	1	0.295848	0.283428
INTERPRO	IPR008952:Tetraspanin, EC2 domain	7	0.478142	0.0282033	CD53, CD63, CD151, CD9, TSPAN5, CD37, TSPAN3	1419	32	19116	2.94688	1	0.752808	0.743465
UP_SEQ_FEATURE	REGION:Alpha-3	4	0.273224	0.0280665	FCGRT, HLA-B, HLA-C, HLA-E	1431	10	20495	5.72886	1	1	0.995394
UP_SEQ_FEATURE	MOTIF:BH1	4	0.273224	0.0280665	BCL2A1, BCL2, BAX, MCL1	1431	10	20495	5.72886	1	1	0.995394
UP_SEQ_FEATURE	DOMAIN:Macro	4	0.273224	0.0280665	PARP14, PARP9, MACROH2A1, PARP15	1431	10	20495	5.72886	1	1	0.995394
UP_SEQ_FEATURE	MOTIF:Secondary area of contact	4	0.273224	0.0280665	CST3, CSTB, CSTA, CST7	1431	10	20495	5.72886	1	1	0.995394
GOTERM_CC_DIRECT	GO:0005751~mitochondrial respiratory chain complex IV	6	0.409836	0.0279468	C15ORF48, COX8A, COX7B, NDUFA4, COX4I1, COX5A	1442	25	20472	3.40727	1	0.193566	0.172033
GOTERM_BP_DIRECT	GO:0070542~response to fatty acid	6	0.409836	0.0277942	TBXAS1, UCP2, CAT, MBP, CD36, TLR2	1414	24	19256	3.40453	1	0.295252	0.282857
GOTERM_BP_DIRECT	GO:0031954~positive regulation of protein autophosphorylation	6	0.409836	0.0277942	DDX3X, RAP2B, CALM3, NBN, CALM1, CALM2	1414	24	19256	3.40453	1	0.295252	0.282857
GOTERM_BP_DIRECT	GO:0042554~superoxide anion generation	6	0.409836	0.0277942	NCF1, NCF2, CYBB, ACP5, SOD2, SOD1	1414	24	19256	3.40453	1	0.295252	0.282857
GOTERM_BP_DIRECT	GO:0006471~protein ADP-ribosylation	6	0.409836	0.0277942	PARP1, ZC3HAV1, PARP14, PARP9, SIRT2, PARP8	1414	24	19256	3.40453	1	0.295252	0.282857
GOTERM_BP_DIRECT	GO:2000249~regulation of actin cytoskeleton reorganization	6	0.409836	0.0277942	NOTCH2, CSF1R, TGFB1, ABI3, GMFG, IQGAP2	1414	24	19256	3.40453	1	0.295252	0.282857
SMART	SM00385:CYCLIN	8	0.546448	0.0275214	RB1, CCNA2, RBL2, CCND2, CCNY, CCNH, CCNF, CCNL1	819	38	10337	2.65716	0.999988	0.533127	0.518683
OMIM_DISEASE	601626~Leukemia, acute myeloid, somatic	4	0.273224	0.0272499	NUP214, NPM1, KRAS, ETV6	451	9	5810	5.72555	1	1	1
GOTERM_CC_DIRECT	GO:0072558~NLRP1 inflammasome complex	3	0.204918	0.0269971	PYCARD, CASP1, NLRP1	1442	4	20472	10.6477	1	0.188534	0.167561
GOTERM_CC_DIRECT	GO:0071159~NF-kappaB complex	3	0.204918	0.0269971	RPS3, REL, RELB	1442	4	20472	10.6477	1	0.188534	0.167561
GOTERM_CC_DIRECT	GO:0005853~eukaryotic translation elongation factor 1 complex	3	0.204918	0.0269971	EEF1A1, EEF1B2, EEF1D	1442	4	20472	10.6477	1	0.188534	0.167561
GOTERM_CC_DIRECT	GO:0002947~tumor necrosis factor receptor superfamily complex	3	0.204918	0.0269971	TRADD, TNFRSF1B, TNFRSF1A	1442	4	20472	10.6477	1	0.188534	0.167561
GOTERM_BP_DIRECT	GO:0043392~negative regulation of DNA binding	7	0.478142	0.0269121	NFKBIA, SP100, JUN, IFI16, GZMA, LEF1, HMOX1	1414	32	19256	2.97896	1	0.288718	0.276597
GOTERM_BP_DIRECT	GO:0042771~intrinsic apoptotic signaling pathway in response to DNA damage by p53 class mediator	7	0.478142	0.0269121	PYCARD, CDKN1A, IFI16, BCL3, SHISA5, PPP2R5C, HIPK2	1414	32	19256	2.97896	1	0.288718	0.276597
GOTERM_BP_DIRECT	GO:0046330~positive regulation of JNK cascade	14	0.956284	0.0267404	GADD45B, NCF1, RIPK2, HMGB1, TNF, HIPK2, DUSP22, PYCARD, IL1B, CD27, CCR7, MYD88, NAIP, SLAMF1	1414	98	19256	1.94544	1	0.288019	0.275927
INTERPRO	IPR008991:Translation protein SH3-like domain	5	0.34153	0.0266919	RPL21, RPL14, RPL26, RPL8, RPL6	1419	16	19116	4.20983	1	0.735785	0.726653
INTERPRO	IPR018184:Integrin alpha chain, C-terminal cytoplasmic region, conserved site	5	0.34153	0.0266919	ITGAM, ITGA4, ITGAX, ITGAE, ITGA5	1419	16	19116	4.20983	1	0.735785	0.726653
BIOCARTA	h_lymPathway:Adhesion and Diapedesis of Lymphocytes	7	0.478142	0.0266575	SELL, ITGA4, ITGB2, PECAM1, ICAM2, CD34, ICAM1	293	14	1623	2.76962	0.999438	0.254625	0.240837
GOTERM_BP_DIRECT	GO:0031398~positive regulation of protein ubiquitination	12	0.819672	0.0266142	FKBP1A, NPM1, NDFIP1, UBB, HSPA5, RIPK2, RASSF5, SPHK1, UBE2D1, CBLB, MALT1, BIRC3	1414	78	19256	2.09509	1	0.287232	0.275173
GOTERM_MF_DIRECT	GO:0003746~translation elongation factor activity	7	0.478142	0.0265775	EEF1G, EEF1A1, EEF1B2, EEF1D, TCEA1, EEF2, TUFM	1424	31	18811	2.9829	1	0.315133	0.29883
UP_SEQ_FEATURE	MUTAGEN:R->K: No effect on ADP-ribosylation, when associated with K-74.	3	0.204918	0.0265494	UBB, UBC, RPS27A	1431	4	20495	10.7416	1	1	0.995394
UP_SEQ_FEATURE	MUTAGEN:R->G: No effect on ADP-ribosylation.	3	0.204918	0.0265494	UBB, UBC, RPS27A	1431	4	20495	10.7416	1	1	0.995394
UP_SEQ_FEATURE	MUTAGEN:R->K: No effect on ADP-ribosylation, when associated with K-72.	3	0.204918	0.0265494	UBB, UBC, RPS27A	1431	4	20495	10.7416	1	1	0.995394
UP_SEQ_FEATURE	MUTAGEN:K->R: Abolishes HLTF-mediated polyubiquitination of PCNA.	3	0.204918	0.0265494	UBB, UBC, RPS27A	1431	4	20495	10.7416	1	1	0.995394
UP_SEQ_FEATURE	MUTAGEN:S->D: Phosphomimetic mutant that binds and activates PRKN.	3	0.204918	0.0265494	UBB, UBC, RPS27A	1431	4	20495	10.7416	1	1	0.995394
UP_SEQ_FEATURE	BINDING:Peptide antigen; self- and pathogen-derived peptide antigen	3	0.204918	0.0265494	HLA-C, HLA-DRB1, HLA-E	1431	4	20495	10.7416	1	1	0.995394
UP_SEQ_FEATURE	SITE:Lowers pKa of C-terminal Cys of first active site	3	0.204918	0.0265494	PDIA3, P4HB, PDIA6	1431	4	20495	10.7416	1	1	0.995394
UP_SEQ_FEATURE	SITE:Lowers pKa of C-terminal Cys of second active site	3	0.204918	0.0265494	PDIA3, P4HB, PDIA6	1431	4	20495	10.7416	1	1	0.995394
UP_SEQ_FEATURE	MUTAGEN:H->G: Loss of DTX3L-mediated polyubiquitination of histone H3 and H4.	3	0.204918	0.0265494	UBB, UBC, RPS27A	1431	4	20495	10.7416	1	1	0.995394
UP_SEQ_FEATURE	MUTAGEN:G->A: Loss of ADP-ribosylation.	3	0.204918	0.0265494	UBB, UBC, RPS27A	1431	4	20495	10.7416	1	1	0.995394
UP_SEQ_FEATURE	DOMAIN:ICAM_N	3	0.204918	0.0265494	ICAM2, ICAM3, ICAM1	1431	4	20495	10.7416	1	1	0.995394
UP_SEQ_FEATURE	DOMAIN:HIN-200	3	0.204918	0.0265494	AIM2, IFI16, MNDA	1431	4	20495	10.7416	1	1	0.995394
UP_SEQ_FEATURE	SITE:Essential for function	3	0.204918	0.0265494	UBB, UBC, RPS27A	1431	4	20495	10.7416	1	1	0.995394
UP_SEQ_FEATURE	SITE:Cleavage; by CASP6	3	0.204918	0.0265494	PARK7, BID, HIPK2	1431	4	20495	10.7416	1	1	0.995394
UP_SEQ_FEATURE	MUTAGEN:K->R: No effect on HLTF-mediated polyubiquitination of PCNA.	3	0.204918	0.0265494	UBB, UBC, RPS27A	1431	4	20495	10.7416	1	1	0.995394
GOTERM_MF_DIRECT	GO:0031267~small GTPase binding	32	2.18579	0.0263623	CYFIP2, DOCK5, DENND1B, NCF2, IQGAP2, GGA2, GOLGA4, RAB11FIP1, RASSF5, FLNA, DENND5A, RAC1, EVI5, ABCA1, RABGAP1L, ANXA2, RHOH, NUTF2, CYRIB, SYTL3, SOD1, SYTL2, DIAPH2, FMNL1, RAB34, DMXL2, EXOC4, BIRC5, RIN3, PFN1, OPTN, KPNB1	1424	285	18811	1.48322	1	0.315133	0.29883
UP_KW_MOLECULAR_FUNCTION	KW-0251~Elongation factor	7	0.478142	0.026354	EEF1G, EEF1A1, EEF1B2, EEF1D, TCEA1, EEF2, TUFM	981	28	11655	2.97018	0.936128	0.246769	0.232395
GOTERM_MF_DIRECT	GO:0015035~protein disulfide oxidoreductase activity	6	0.409836	0.0262885	PDIA3, STAB1, DNAJC10, P4HB, TXN, PDIA6	1424	23	18811	3.44608	1	0.315133	0.29883
GOTERM_MF_DIRECT	GO:0016493~C-C chemokine receptor activity	6	0.409836	0.0262885	CCR1, CXCR3, CXCR4, CCR7, CCR6, CXCR6	1424	23	18811	3.44608	1	0.315133	0.29883
INTERPRO	IPR013763:Cyclin-like	8	0.546448	0.0261969	RB1, CCNA2, RBL2, CCND2, CCNY, CCNH, CCNF, CCNL1	1419	40	19116	2.69429	1	0.735785	0.726653
UP_KW_MOLECULAR_FUNCTION	KW-0010~Activator	75	5.12295	0.0261596	CSRNP1, SPI1, MAML2, CITED2, ATF7IP2, SETD7, RORC, RORA, AHR, FOXM1, IKZF2, BACH1, BZW1, MYC, GPBP1, NFKBIZ, KAT8, EOMES, MEF2A, MEF2C, RFC1, ARID5B, RUNX3, FOXP3, SFPQ, ELF1, MAF, IRF1, TFEC, IRF7, IRF8, NCOA7, PPARG, ATF5, NOTCH2, CEBPB, AKNA, CEBPD, TCF7, LEF1, CREM, TXN, HIF1A, RELB, IFI16, TBX21, RAD21, STAT4, NLRP3, TBL1X, JUN, ZFHX3, JUND, ZBTB14, STAT1, PHF11, ATAD2, STAT3, POU2F2, KLF4, …	981	706	11655	1.26212	0.934801	0.246769	0.232395
SMART	SM01289:SM01289	6	0.409836	0.0260172	PYCARD, AIM2, IFI16, NLRP3, MNDA, NLRP1	819	22	10337	3.44222	0.999978	0.533127	0.518683
UP_KW_PTM	KW-0488~Methylation	111	7.58197	0.0260057	RB1, RPL4, MTCH1, RPL3, WIPF1, RORA, ACTB, ACTG1, H2AC11, FBL, RPS19, DPYSL2, GPBP1, STMN1, RPS11, RPS10, H4C3, SEMA6B, DDX17, PDIA3, GBP5, H2AC6, WDR74, ARID5B, EEF1A1, NCL, RPL29, S100A9, SNRPB, SET, MACROH2A1, BCL2L12, PPP4C, TPR, G3BP2, MBP, HSPA8, HSPA5, FUS, HMGA1, EEF2, IGF2R, H1-2, H1-4, RPS29, CALM3, CALM1, CALM2, EIF4G2, SLC25A3, FEN1, DDX3X, HSP90AB1, MTMR14, HSPB1, ADAR, LMNB1, TUBA1C…	1251	1038	14097	1.20502	0.534268	0.0600132	0.0580128
GOTERM_BP_DIRECT	GO:0034116~positive regulation of heterotypic cell-cell adhesion	5	0.34153	0.0257621	LCK, IL1B, FLOT1, TNF, CD44	1414	16	19256	4.25566	1	0.278591	0.266895
GOTERM_BP_DIRECT	GO:0006878~cellular copper ion homeostasis	5	0.34153	0.0257621	PRNP, MT2A, ARF1, SLC31A2, ATOX1	1414	16	19256	4.25566	1	0.278591	0.266895
GOTERM_BP_DIRECT	GO:0010820~positive regulation of T cell chemotaxis	5	0.34153	0.0257621	ADAM17, CCL5, XCL2, ADAM10, XCL1	1414	16	19256	4.25566	1	0.278591	0.266895
GOTERM_BP_DIRECT	GO:0043508~negative regulation of JUN kinase activity	5	0.34153	0.0257621	DNAJA1, GSTP1, PDCD4, PTPN22, DUSP16	1414	16	19256	4.25566	1	0.278591	0.266895
GOTERM_BP_DIRECT	GO:0043410~positive regulation of MAPK cascade	20	1.36612	0.0255687	SPAG9, CD74, EIF2AK2, HMGB1, NENF, ADRB2, TNF, LILRA5, SOD1, PRDX2, IL6, CD4, PTPRC, TIMP2, PLCG2, LAMTOR2, LAMTOR1, PPIA, IL6R, HLA-DRB1	1414	160	19256	1.70226	1	0.278591	0.266895
UP_KW_BIOLOGICAL_PROCESS	KW-0509~mRNA transport	17	1.1612	0.0253648	NUP214, PCID2, MX2, THOC3, NUTF2, LRPPRC, ZFP36L1, PARP11, BCLAF1, ZFP36, TPR, HNRNPA2B1, G3BP2, NUP88, NUP98, HNRNPA1, SRSF7	903	117	11187	1.80007	0.969625	0.229974	0.213065
UP_KW_DOMAIN	KW-0729~SH3-binding	10	0.68306	0.025057	SH3BGRL, ADAM17, PLSCR1, PTTG1, SH2D2A, SH3BP2, ADAM12, ADAM10, SIRPA, EVL	1010	63	14922	2.34512	0.520931	0.0807391	0.0807391
GOTERM_BP_DIRECT	GO:0019216~regulation of lipid metabolic process	8	0.546448	0.0248608	LACTB, RNF213, ID2, PSAP, PLCG2, PPARG, DNAJC15, MACROH2A1	1414	40	19256	2.72362	1	0.27156	0.260159
GOTERM_BP_DIRECT	GO:0045595~regulation of cell differentiation	8	0.546448	0.0248608	EID1, CEBPB, BCL6, CEBPD, FES, SPOCK2, KLF4, RUNX3	1414	40	19256	2.72362	1	0.27156	0.260159
GOTERM_BP_DIRECT	GO:0070555~response to interleukin-1	8	0.546448	0.0248608	RIPK2, YTHDC2, IL1B, CD38, LGALS9, HNMT, MYD88, TLE5	1414	40	19256	2.72362	1	0.27156	0.260159
GOTERM_BP_DIRECT	GO:2000134~negative regulation of G1/S transition of mitotic cell cycle	10	0.68306	0.02459	RB1, ZC3H12D, RBL2, CDKN1A, GFI1B, FHL1, BCL2, CDK2AP2, KLF4, EZH2	1414	58	19256	2.34795	1	0.27024	0.258895
GOTERM_BP_DIRECT	GO:0006879~cellular iron ion homeostasis	10	0.68306	0.02459	NDFIP1, TFRC, MYC, SLC11A1, FTH1, HMOX1, HIF1A, ISCU, FTL, SOD1	1414	58	19256	2.34795	1	0.27024	0.258895
INTERPRO	IPR004020:DAPIN domain	6	0.409836	0.0243769	PYCARD, AIM2, IFI16, NLRP3, MNDA, NLRP1	1419	23	19116	3.51429	1	0.699584	0.690902
INTERPRO	IPR001589:Actinin-type, actin-binding, conserved site	6	0.409836	0.0243769	MACF1, CLMN, FLNA, LCP1, UTRN, SYNE2	1419	23	19116	3.51429	1	0.699584	0.690902
INTERPRO	IPR005819:Histone H5	4	0.273224	0.0243735	H1-4, H1-0, H1-3, H1-2	1419	9	19116	5.98732	1	0.699584	0.690902
INTERPRO	IPR000837:Fos transforming protein	4	0.273224	0.0243735	FOSB, FOS, ATF3, BATF	1419	9	19116	5.98732	1	0.699584	0.690902
INTERPRO	IPR019817:Interferon regulatory factor, conserved site	4	0.273224	0.0243735	IRF1, IRF7, IRF8, IRF5	1419	9	19116	5.98732	1	0.699584	0.690902
INTERPRO	IPR001346:Interferon regulatory factor DNA-binding domain	4	0.273224	0.0243735	IRF1, IRF7, IRF8, IRF5	1419	9	19116	5.98732	1	0.699584	0.690902
INTERPRO	IPR020717:Apoptosis regulator, Bcl-2, BH1 motif, conserved site	4	0.273224	0.0243735	BCL2A1, BCL2, BAX, MCL1	1419	9	19116	5.98732	1	0.699584	0.690902
GOTERM_CC_DIRECT	GO:0005793~endoplasmic reticulum-Golgi intermediate compartment	12	0.819672	0.0240822	LRPAP1, HSPA5, ANPEP, MGAT4A, STK17B, SURF4, CHP1, P4HB, HMGB1, PDIA6, ERGIC1, PTPN2	1442	80	20472	2.12954	1	0.173927	0.154579
KEGG_PATHWAY	hsa04933:AGE-RAGE signaling pathway in diabetic complications	19	1.29781	0.0238413	JUN, TGFB1, PRKCB, STAT1, STAT3, CYBB, PIK3R1, TNF, NFKB1, ICAM1, IL6, IL1B, PIM1, BCL2, PLCG2, BAX, MAPK1, KRAS, RAC1	899	100	8156	1.72374	0.999652	0.0845983	0.0625515
KEGG_PATHWAY	hsa05010:Alzheimer disease	56	3.82514	0.0237702	COX7B, NDUFA11, COX4I1, ATP2A2, TNF, TUBA1C, TUBA1B, CAPN2, COX8A, TUBB, CYBB, ADAM10, TNFRSF1A, ERN1, ADAM17, NDUFS7, NDUFS6, IL1B, NDUFS5, UQCRC1, PPIF, VDAC3, SLC25A5, GAPDH, SLC25A6, RTN3, NDUFB9, NDUFB7, LRP1, NDUFB11, NDUFB2, NDUFB1, PIK3R1, COX5A, PSMA7, UQCRH, PSMB3, MAPK1, CYC1, NDUFV2, BID, NDUFA6, NDUFA4, NDUFA2, NDUFA1, EIF2AK2, TUBB4B, NFKB1, IL6, UQCRQ, NDUFAB1, FAS, KRAS, CALM3, CA…	899	384	8156	1.32304	0.999643	0.0845983	0.0625515
GOTERM_BP_DIRECT	GO:0090382~phagosome maturation	4	0.273224	0.0236822	PIKFYVE, RAB31, RAB34, MCOLN1	1414	9	19256	6.05249	1	0.261326	0.250355
GOTERM_BP_DIRECT	GO:0006265~DNA topological change	4	0.273224	0.0236822	TOP2A, HMGB2, HMGB1, TOP1	1414	9	19256	6.05249	1	0.261326	0.250355
GOTERM_BP_DIRECT	GO:1901857~positive regulation of cellular respiration	4	0.273224	0.0236822	PRELID1, OPN3, IFNG, OAS1	1414	9	19256	6.05249	1	0.261326	0.250355
GOTERM_BP_DIRECT	GO:1901798~positive regulation of signal transduction by p53 class mediator	4	0.273224	0.0236822	RPS15, RPL23, RPS20, RPL37	1414	9	19256	6.05249	1	0.261326	0.250355
GOTERM_BP_DIRECT	GO:1901844~regulation of cell communication by electrical coupling involved in cardiac conduction	4	0.273224	0.0236822	CAMK2D, CALM3, CALM1, CALM2	1414	9	19256	6.05249	1	0.261326	0.250355
GOTERM_BP_DIRECT	GO:0060316~positive regulation of ryanodine-sensitive calcium-release channel activity	4	0.273224	0.0236822	GSTO1, CALM3, CALM1, CALM2	1414	9	19256	6.05249	1	0.261326	0.250355
GOTERM_BP_DIRECT	GO:0031509~telomeric heterochromatin assembly	4	0.273224	0.0236822	SIRT2, H3-3A, EZH2, H3-3B	1414	9	19256	6.05249	1	0.261326	0.250355
GOTERM_BP_DIRECT	GO:0071636~positive regulation of transforming growth factor beta production	4	0.273224	0.0236822	XCL1, LGALS9, CD46, CD34	1414	9	19256	6.05249	1	0.261326	0.250355
GOTERM_BP_DIRECT	GO:0030728~ovulation	4	0.273224	0.0236822	RGS2, HPGD, MYC, EREG	1414	9	19256	6.05249	1	0.261326	0.250355
GOTERM_BP_DIRECT	GO:0071243~cellular response to arsenic-containing substance	4	0.273224	0.0236822	DDX3X, GSTO1, PPIF, HMOX1	1414	9	19256	6.05249	1	0.261326	0.250355
GOTERM_BP_DIRECT	GO:0010042~response to manganese ion	4	0.273224	0.0236822	TFRC, ADAM9, TSPO, SOD2	1414	9	19256	6.05249	1	0.261326	0.250355
GOTERM_BP_DIRECT	GO:0045063~T-helper 1 cell differentiation	4	0.273224	0.0236822	SEMA4A, LEF1, HMGB1, RELB	1414	9	19256	6.05249	1	0.261326	0.250355
GOTERM_BP_DIRECT	GO:0032651~regulation of interleukin-1 beta production	4	0.273224	0.0236822	SPHK1, SIRPA, CCR7, FOXP1	1414	9	19256	6.05249	1	0.261326	0.250355
GOTERM_BP_DIRECT	GO:0006006~glucose metabolic process	11	0.751366	0.0236029	SERP1, TSTD1, OAS1, MYC, GAA, AKR1A1, PDK4, CREM, GALM, TNF, GAPDH	1414	67	19256	2.23581	1	0.261326	0.250355
GOTERM_MF_DIRECT	GO:0030544~Hsp70 protein binding	9	0.614754	0.0234521	ERN1, SPN, DNAJA1, DNAJB1, TFRC, DNAJA4, DNAJC10, RPS3, BAX	1424	47	18811	2.52957	1	0.287748	0.272861
GOTERM_BP_DIRECT	GO:0045807~positive regulation of endocytosis	6	0.409836	0.0233766	DAB2, ARF1, CD151, LRP1, FLOT1, CD14	1414	23	19256	3.55255	1	0.261326	0.250355
GOTERM_BP_DIRECT	GO:0030031~cell projection assembly	6	0.409836	0.0233766	PARVG, RHOG, RHOH, CAPG, NCKAP1L, RAC1	1414	23	19256	3.55255	1	0.261326	0.250355
GOTERM_BP_DIRECT	GO:0006509~membrane protein ectodomain proteolysis	6	0.409836	0.0233766	ADAM17, SPPL2A, ADAM9, MYH9, ADAM10, RBMX	1414	23	19256	3.55255	1	0.261326	0.250355
GOTERM_BP_DIRECT	GO:0010881~regulation of cardiac muscle contraction by regulation of the release of sequestered calcium ion	6	0.409836	0.0233766	CAMK2D, GSTO1, CALM3, CALM1, CALM2, SLC8A1	1414	23	19256	3.55255	1	0.261326	0.250355
GOTERM_BP_DIRECT	GO:0090314~positive regulation of protein targeting to membrane	7	0.478142	0.0232663	FIS1, PRNP, ITGAM, ITGB2, CHP1, FYN, ANK3	1414	31	19256	3.07506	1	0.261326	0.250355
GOTERM_BP_DIRECT	GO:0006611~protein export from nucleus	7	0.478142	0.0232663	NUP214, TGFB1, XPO4, CHP1, ADAR, NUTF2, CALR	1414	31	19256	3.07506	1	0.261326	0.250355
GOTERM_BP_DIRECT	GO:0009314~response to radiation	7	0.478142	0.0232663	JUN, BCL2, PRDM1, TXN, SOD2, TNF, FOXP3	1414	31	19256	3.07506	1	0.261326	0.250355
GOTERM_MF_DIRECT	GO:0046982~protein heterodimerization activity	40	2.73224	0.0230797	TOP2A, CEBPB, BCL2A1, AHR, PIK3R1, CD3E, HIF1A, MACROH2A1, IKZF3, CLU, H2AC11, H3C10, H4C3, H3-3A, MCL1, H3-3B, YWHAH, BARD1, H2BC9, MEF2A, MEF2C, TPM4, GCA, H2AC6, RALGAPA1, CYBB, LSM5, DRAP1, NR4A1, H2AJ, RRAGA, BHLHE40, BCL2, BAX, BIRC5, TCF4, CD247, P4HB, ATF3, ABCG1	1424	371	18811	1.42426	1	0.285661	0.270882
GOTERM_CC_DIRECT	GO:0030658~transport vesicle membrane	8	0.546448	0.023023	CD74, HLA-DRB5, HLA-DPB1, HLA-DRA, HLA-DRB1, HLA-DQA1, HLA-DPA1, HLA-DQB1	1442	41	20472	2.77014	1	0.167711	0.149054
UP_SEQ_FEATURE	ZN_FING:C4-type	10	0.68306	0.0225329	CDKN1A, RPS27, ADAP2, FHL1, RPL37A, RPL37, SMAP2, RPS27A, ARFGAP3, MCM2	1431	60	20495	2.38703	1	1	0.995394
GOTERM_CC_DIRECT	GO:0033290~eukaryotic 48S preinitiation complex	5	0.34153	0.0224643	EIF3K, EIF3L, EIF3H, EIF3E, EIF3F	1442	16	20472	4.43655	1	0.165064	0.146701
GOTERM_CC_DIRECT	GO:0005852~eukaryotic translation initiation factor 3 complex	5	0.34153	0.0224643	EIF3K, EIF3L, EIF3H, EIF3E, EIF3F	1442	16	20472	4.43655	1	0.165064	0.146701
GOTERM_MF_DIRECT	GO:0001530~lipopolysaccharide binding	8	0.546448	0.0221992	SPON2, CD6, PTAFR, NINJ1, CD14, HMGB1, HSPD1, TLR2	1424	38	18811	2.78105	1	0.277196	0.262855
GOTERM_BP_DIRECT	GO:0048146~positive regulation of fibroblast proliferation	10	0.68306	0.0221686	CCNA2, CD74, CDKN1A, JUN, TGFB1, ANXA2, MYC, SPHK1, S100A6, EREG	1414	57	19256	2.38914	1	0.255577	0.244847
GOTERM_BP_DIRECT	GO:1903078~positive regulation of protein localization to plasma membrane	10	0.68306	0.0221686	PRNP, LGALS3, IFNG, LRP1, RHOG, PIK3R1, EZR, TNF, SQSTM1, ARF6	1414	57	19256	2.38914	1	0.255577	0.244847
GOTERM_CC_DIRECT	GO:0030672~synaptic vesicle membrane	13	0.887978	0.0218674	ATP6AP2, CLTA, SYNGR1, SYNGR2, DMXL2, ATP6V1B2, OTOF, CALM3, CALM1, MCTP2, CALM2, ATP6V0C, ATP6V1F	1442	89	20472	2.07371	1	0.163522	0.145331
GOTERM_BP_DIRECT	GO:0001890~placenta development	8	0.546448	0.0218503	HSP90AB1, RPS6, CCNF, PPARG, PHLDA2, ASCL2, MAP3K4, SOD1	1414	39	19256	2.79346	1	0.252986	0.242365
GOTERM_BP_DIRECT	GO:0030177~positive regulation of Wnt signaling pathway	8	0.546448	0.0218503	MACF1, LEF1, ATP6AP2, TNFAIP3, PBXIP1, ATP6V0C, SULF2, TLR2	1414	39	19256	2.79346	1	0.252986	0.242365
GOTERM_BP_DIRECT	GO:0033077~T cell differentiation in thymus	8	0.546448	0.0218503	ADAM17, MAFB, TESPA1, RPS6, BCL2, IL7R, ZFP36L2, ZFP36L1	1414	39	19256	2.79346	1	0.252986	0.242365
BIOCARTA	h_il7Pathway:IL-7 Signal Transduction	8	0.546448	0.0213765	LCK, BCL2, FYN, NMI, PIK3R1, IL7R, JAK3, JAK1	293	17	1623	2.60671	0.997485	0.211475	0.200023
BIOCARTA	h_cdmacPathway:Cadmium induces DNA synthesis and proliferation in macrophages	8	0.546448	0.0213765	NFKBIA, JUN, PRKCB, MYC, MAPK1, FOS, TNF, NFKB1	293	17	1623	2.60671	0.997485	0.211475	0.200023
BIOCARTA	h_ccr5Pathway:Pertussis toxin-insensitive CCR5 Signaling in Macrophage	8	0.546448	0.0213765	JUN, PRKCB, CCL4, CXCR4, CALM3, FOS, CALM1, CALM2	293	17	1623	2.60671	0.997485	0.211475	0.200023
INTERPRO	IPR008983:Tumour necrosis factor-like domain	10	0.68306	0.0212197	CD40LG, CD70, TNFSF13, TNFSF10, EMILIN2, TNFSF8, FASLG, LTB, TNF, TNFSF13B	1419	56	19116	2.40562	1	0.673565	0.665206
GOTERM_CC_DIRECT	GO:0072559~NLRP3 inflammasome complex	4	0.273224	0.021196	PYCARD, DDX3X, CASP1, NLRP3	1442	9	20472	6.30975	1	0.159916	0.142127
GOTERM_CC_DIRECT	GO:0042824~MHC class I peptide loading complex	4	0.273224	0.021196	PDIA3, TAP1, CALR, TAPBP	1442	9	20472	6.30975	1	0.159916	0.142127
GOTERM_CC_DIRECT	GO:0061702~inflammasome complex	4	0.273224	0.021196	PYCARD, CASP1, NLRP1, NAIP	1442	9	20472	6.30975	1	0.159916	0.142127
UP_SEQ_FEATURE	DOMAIN:Ig-like	61	4.16667	0.0208575	CD86, SIRPG, ICAM3, CD3G, CD3E, FCGR3A, ALCAM, FCGRT, BSG, VSIG4, IL6R, HAVCR2, HLA-DPA1, CD96, FCRL6, IL1R2, HLA-B, HLA-C, BTN3A2, HLA-E, TAPBP, VCAN, NCR3, TMIGD2, CD8B, CD8A, PECAM1, CD300E, CD226, CD48, CD47, HLA-DQB1, LILRA6, CSF1R, NEXN, LILRA1, CD1D, LILRA2, MALT1, HLA-DMA, HLA-DMB, LAIR2, SLAMF7, IGFBP7, NCAM1, FCGR1A, TIGIT, HLA-DQA1, HLA-DRB5, SIGLEC10, LILRB1, LILRB2, LILRB3, MERTK, LI…	1431	660	20495	1.32371	1	1	0.995394
UP_SEQ_FEATURE	DOMAIN:Thioredoxin 2	4	0.273224	0.0207036	PDIA3, DNAJC10, P4HB, PDIA6	1431	9	20495	6.3654	1	1	0.995394
UP_SEQ_FEATURE	DNA_BIND:IRF tryptophan pentad repeat	4	0.273224	0.0207036	IRF1, IRF7, IRF8, IRF5	1431	9	20495	6.3654	1	1	0.995394
UP_SEQ_FEATURE	SITE:Reactive site	4	0.273224	0.0207036	CST3, CSTB, CSTA, CST7	1431	9	20495	6.3654	1	1	0.995394
UP_SEQ_FEATURE	DOMAIN:IRF tryptophan pentad repeat	4	0.273224	0.0207036	IRF1, IRF7, IRF8, IRF5	1431	9	20495	6.3654	1	1	0.995394
UP_SEQ_FEATURE	DOMAIN:Thioredoxin 1	4	0.273224	0.0207036	PDIA3, DNAJC10, P4HB, PDIA6	1431	9	20495	6.3654	1	1	0.995394
GOTERM_BP_DIRECT	GO:0046626~regulation of insulin receptor signaling pathway	5	0.34153	0.020485	SESN3, MZB1, NUCKS1, PIK3R1, OGT	1414	15	19256	4.53937	1	0.238712	0.228691
GOTERM_BP_DIRECT	GO:0012501~programmed cell death	5	0.34153	0.020485	PKM, NINJ1, PLCG2, TOP1, RNF130	1414	15	19256	4.53937	1	0.238712	0.228691
GOTERM_BP_DIRECT	GO:1900153~positive regulation of nuclear-transcribed mRNA catabolic process, deadenylation-dependent decay	5	0.34153	0.020485	ZFP36, AGO2, PABPC1, ZFP36L2, ZFP36L1	1414	15	19256	4.53937	1	0.238712	0.228691
GOTERM_BP_DIRECT	GO:1901653~cellular response to peptide	5	0.34153	0.020485	KLF10, FIS1, KLF4, KLF3, KLF2	1414	15	19256	4.53937	1	0.238712	0.228691
GOTERM_BP_DIRECT	GO:0097435~supramolecular fiber organization	5	0.34153	0.020485	FKBP1A, CST3, HSP90AB1, BAX, BID	1414	15	19256	4.53937	1	0.238712	0.228691
GOTERM_BP_DIRECT	GO:2001171~positive regulation of ATP biosynthetic process	5	0.34153	0.020485	PID1, MYC, TMSB4X, STAT3, ENO1	1414	15	19256	4.53937	1	0.238712	0.228691
KEGG_PATHWAY	hsa04010:MAPK signaling pathway	45	3.07377	0.0204585	CSF1R, TRADD, HSPB1, FASLG, ARRB2, TNF, AREG, DUSP16, RASGRP4, RELB, MYC, STMN1, RPS6KA1, FLNA, MAPK1, MAP3K8, CD14, RAC1, PRKACB, MAP3K4, DUSP4, HSPA8, DUSP5, JUN, MEF2C, DUSP2, TGFB1, JUND, GADD45B, PRKCB, DUSP1, RRAS2, FLT3LG, FOS, NFKB1, DUSP6, EREG, TNFRSF1A, CDC25B, NR4A1, IL1B, FAS, GRB2, KRAS, MYD88	899	294	8156	1.38862	0.99891	0.0741902	0.0548558
KEGG_PATHWAY	hsa04141:Protein processing in endoplasmic reticulum	29	1.98087	0.0201196	PPP1R15A, TRAM1, HSP90AB1, UBE2D1, RRBP1, UBE2J1, HSP90B1, HERPUD1, DNAJB1, HSPH1, BAG1, CAPN2, FBXO6, PDIA3, HSPA8, HSP90AA1, SSR4, HSPA5, EIF2AK2, PDIA6, CKAP4, ERN1, DNAJA1, DNAJC1, DNAJC10, BCL2, BAX, P4HB, CALR	899	171	8156	1.53858	0.998778	0.0737718	0.0545464
GOTERM_BP_DIRECT	GO:0043547~positive regulation of GTPase activity	23	1.57104	0.0201163	DENND1B, RABGAP1L, SEMA4D, RALGAPA1, ARHGAP27, RASGRP4, ICAM1, ADAP2, RGS1, RASGEF1B, CCL5, CCL4, CCL3, S1PR1, RGS10, XCL2, RACK1, XCL1, SNX9, EVI5, EZH2, S100A10, LIMS1	1414	188	19256	1.66604	1	0.237487	0.227517
BIOCARTA	h_tcrmolecule:T Cell Receptor and CD3 Complex	4	0.273224	0.0200079	CD3G, CD247, CD3E, CD3D	293	4	1623	5.53925	0.996296	0.211475	0.200023
GOTERM_BP_DIRECT	GO:0045070~positive regulation of viral genome replication	7	0.478142	0.0199672	DDX3X, CCL5, CD28, ADAR, PABPC1, IFIT1, PPIA	1414	30	19256	3.17756	1	0.236242	0.226324
GOTERM_BP_DIRECT	GO:0010800~positive regulation of peptidyl-threonine phosphorylation	7	0.478142	0.0199672	TGFB1, RIPK2, SPHK1, MAPK1, CALM3, CALM1, CALM2	1414	30	19256	3.17756	1	0.236242	0.226324
GOTERM_BP_DIRECT	GO:0061024~membrane organization	7	0.478142	0.0199672	SH3GLB1, HSPA8, CCDC88A, FCHSD2, LPCAT2, CHP1, MBP	1414	30	19256	3.17756	1	0.236242	0.226324
GOTERM_BP_DIRECT	GO:0032870~cellular response to hormone stimulus	7	0.478142	0.0199672	SOCS2, DUSP1, STAT3, FOSB, IGFBP7, FOS, AIF1	1414	30	19256	3.17756	1	0.236242	0.226324
GOTERM_BP_DIRECT	GO:0007163~establishment or maintenance of cell polarity	10	0.68306	0.0199228	SPN, PARVG, CCL4, RHOG, RHOH, CD3G, RAC1, SPINT2, ACTB, RHOB	1414	56	19256	2.4318	1	0.236242	0.226324
INTERPRO	IPR007110:Immunoglobulin-like domain	73	4.98634	0.0195401	CD86, CD84, CD83, SIRPG, ICAM3, FCGR3A, ALCAM, IL18RAP, FCGRT, BSG, SIRPA, VSIG4, IL6R, HAVCR2, HLA-DPA1, FCRL1, CD96, LAG3, CD300A, FCRL6, IL1R2, HLA-B, HLA-C, BTN3A2, HLA-E, TAPBP, VCAN, NCR3, TMIGD2, CD8B, CD8A, PECAM1, CD300E, CD226, CD48, CD47, CD300C, HLA-DQB1, LILRA6, CSF1R, IGSF6, NEXN, LILRA1, CD1D, LILRA2, MALT1, LILRA5, CD79B, HLA-DMA, HLA-DMB, LAIR2, SLAMF7, IGFBP7, NCAM1, FCGR1A, TIG…	1419	762	19116	1.29057	1	0.629792	0.621976
GOTERM_BP_DIRECT	GO:1901214~regulation of neuron death	6	0.409836	0.019439	UBB, CCL5, CTSZ, RRAS2, CHP1, CLU	1414	22	19256	3.71403	1	0.232537	0.222774
GOTERM_BP_DIRECT	GO:1903076~regulation of protein localization to plasma membrane	6	0.409836	0.019439	VAMP8, MMP14, ZDHHC7, PIK3R1, GBP1, ACTB	1414	22	19256	3.71403	1	0.232537	0.222774
GOTERM_BP_DIRECT	GO:0043254~regulation of protein complex assembly	6	0.409836	0.019439	HSPA8, HSP90AA1, HJURP, PTPN11, CD36, IKBKE	1414	22	19256	3.71403	1	0.232537	0.222774
GOTERM_MF_DIRECT	GO:0051020~GTPase binding	8	0.546448	0.0193344	GOLGA4, HSP90AA1, GNB2, CLTA, FLNA, LCP1, ENO1, LAMTOR1	1424	37	18811	2.85621	1	0.243578	0.230977
UP_KW_DISEASE	KW-1008~Amyloidosis	8	0.546448	0.0192958	CST3, PRNP, NLRP3, ADAM10, TGFBI, LYZ, ITM2B, TNFRSF1A	404	31	4408	2.81571	0.819969	0.56601	0.56601
UP_SEQ_FEATURE	DOMAIN:Pyrin	6	0.409836	0.0192032	PYCARD, AIM2, IFI16, NLRP3, MNDA, NLRP1	1431	23	20495	3.73621	1	1	0.995394
GOTERM_BP_DIRECT	GO:0008219~cell death	8	0.546448	0.0191019	GZMM, RRAGA, PNPLA8, HMOX1, EMP1, EMP3, OPTN, EIF4G2	1414	38	19256	2.86697	1	0.230031	0.220373
GOTERM_BP_DIRECT	GO:0048870~cell motility	8	0.546448	0.0191019	MMP14, ADAM17, CFL1, DSTN, RAC1, CD34, IER2, ACTB	1414	38	19256	2.86697	1	0.230031	0.220373
GOTERM_MF_DIRECT	GO:0005125~cytokine activity	24	1.63934	0.01905	IL32, IL1RN, GRN, CXCL9, TGFB1, CD70, TNFSF13, FLT3LG, FASLG, HMGB1, TNF, AREG, TNFSF13B, IL6, CD40LG, IFNG, IL1B, CCL4, NAMPT, TNFSF10, TNFSF8, TIMP1, FAM3C, LTB	1424	192	18811	1.65125	1	0.242158	0.229629
KEGG_PATHWAY	hsa04622:RIG-I-like receptor signaling pathway	15	1.02459	0.018782	DDX3X, DDX58, TRADD, ISG15, TNF, TANK, NFKB1, IFIH1, NFKBIA, CYLD, CXCL10, STING1, IRF7, TRIM25, IKBKE	899	70	8156	1.94406	0.998083	0.0696412	0.0514923
UP_SEQ_FEATURE	BINDING:Substrate	54	3.68852	0.0187376	SETD7, PTPN22, SAT2, ENO1, COMT, HNMT, SAT1, IL4I1, TK1, GYG1, TPI1, SPHK1, PGAM1, GAA, TET2, RNASE6, AKR1A1, AMPD2, GPCPD1, PGD, NT5C3A, PTP4A1, PKM, DPYD, DPEP2, LAP3, TKT, ALDOA, FBP1, SMPDL3A, HPGD, GLO1, SAMHD1, HSD17B11, TYMP, LDHB, LDHA, UGP2, ST8SIA4, MGAT1, GK, GALNT2, AKR1C3, NAGA, PTPN11, LYZ, PARP15, PTPRE, GLUD1, NAGK, PTPRC, PTPN6, GALM, PTPN2	1431	568	20495	1.36161	1	1	0.995394
UP_KW_MOLECULAR_FUNCTION	KW-0789~Thiol protease inhibitor	7	0.478142	0.018583	CST3, CSTB, CSTA, BIRC5, CARD16, CST7, NAIP	981	26	11655	3.19866	0.855151	0.212673	0.200284
GOTERM_MF_DIRECT	GO:0001222~transcription corepressor binding	9	0.614754	0.0183579	BCL6, STAT1, ZBTB16, LEF1, HDGF, RORA, ENO1, RUNX3, EZH2	1424	45	18811	2.64199	1	0.235481	0.223299
KEGG_PATHWAY	hsa05200:Pathways in cancer	75	5.12295	0.0179379	RB1, CDKN1A, SPI1, CSF3R, HSP90AB1, FASLG, CCND2, MYC, RASSF5, PIM1, PIM2, RAC1, JAK3, PRKACB, IL6R, JAK1, HSP90AA1, TPM3, IFNGR1, PRKCB, GSTO1, IFNGR2, FLT3LG, FOS, CCNA2, IFNG, BIRC5, PPARG, IL6ST, BIRC3, NOTCH2, CSF1R, CAMK2D, GSTP1, MGST3, PTGER2, TCF7, LEF1, MGST1, MGST2, CXCR4, PIK3R1, HIF1A, CSF2RA, RASGRP4, HSP90B1, GNG5, TPR, PLCG2, STAT4, HMOX1, MAPK1, PMAIP1, BID, JUN, TGFB1, GADD45B, …	899	531	8156	1.2814	0.997454	0.0672669	0.0497368
BIOCARTA	h_il10Pathway:IL-10 Anti-inflammatory Signaling Pathway	7	0.478142	0.0178743	IL6, STAT1, IL10RA, STAT3, HMOX1, TNF, JAK1	293	13	1623	2.98267	0.993235	0.206299	0.195128
BIOCARTA	h_asbcellPathway:Antigen Dependent B Cell Activation	7	0.478142	0.0178743	CD4, CD40LG, CD28, HLA-DRA, FAS, FASLG, HLA-DRB1	293	13	1623	2.98267	0.993235	0.206299	0.195128
GOTERM_MF_DIRECT	GO:0031386~protein tag	5	0.34153	0.0176584	UBB, UBC, NEDD8, ISG15, RPS27A	1424	14	18811	4.71785	1	0.228588	0.216761
GOTERM_MF_DIRECT	GO:0072542~protein phosphatase activator activity	5	0.34153	0.0176584	PPP1R15A, CALM3, PPP2R5C, CALM1, CALM2	1424	14	18811	4.71785	1	0.228588	0.216761
GOTERM_BP_DIRECT	GO:0030168~platelet activation	11	0.751366	0.0175561	IL6, PLSCR1, RAP2B, CD40LG, SYK, LCK, DGKA, PLCG2, CD9, MERTK, PPIA	1414	64	19256	2.34061	1	0.212362	0.203447
UP_SEQ_FEATURE	MOTIF:GFFKR motif	5	0.34153	0.0173008	ITGAM, ITGA4, ITGAX, ITGAE, ITGA5	1431	15	20495	4.77405	1	1	0.995394
INTERPRO	IPR020726:Apoptosis regulator, Bcl-2, BH2 motif, conserved site	4	0.273224	0.0171842	BCL2A1, BCL2, BAX, MCL1	1419	8	19116	6.73573	1	0.562514	0.555533
INTERPRO	IPR020728:Apoptosis regulator, Bcl-2, BH3 motif, conserved site	4	0.273224	0.0171842	BCL2, BAX, BID, MCL1	1419	8	19116	6.73573	1	0.562514	0.555533
OMIM_DISEASE	611162~Malaria, cerebral, susceptibility to	3	0.204918	0.0170363	CD36, TNF, ICAM1	451	3	5810	12.8825	0.999994	1	1
OMIM_DISEASE	609135~Aplastic anemia	3	0.204918	0.0170363	IFNG, PRF1, NBN	451	3	5810	12.8825	0.999994	1	1
BIOCARTA	h_th1th2Pathway:Th1/Th2 Differentiation	9	0.614754	0.0170314	CD86, CD40LG, IFNG, IFNGR1, IFNGR2, IL2RA, CD28, HLA-DRA, HLA-DRB1	293	20	1623	2.49266	0.99142	0.206299	0.195128
BIOCARTA	h_nkcellsPathway:Ras-Independent pathway in NK cell-mediated cytotoxicity	9	0.614754	0.0170314	SYK, KLRC2, KLRC3, KLRD1, PTPN6, RAC1, KLRC1, PIK3R1, LAT	293	20	1623	2.49266	0.99142	0.206299	0.195128
UP_SEQ_FEATURE	DOMAIN:Death	8	0.546448	0.0170198	TRADD, FAS, TNFRSF25, ANK3, NFKB1, MYD88, MALT1, TNFRSF1A	1431	39	20495	2.93788	1	1	0.995394
GOTERM_BP_DIRECT	GO:0010332~response to gamma radiation	7	0.478142	0.0170008	CXCL10, PTPRC, PARP1, MYC, BCL2, BAX, SOD2	1414	29	19256	3.28713	1	0.206106	0.197453
SMART	SM00005:DEATH	7	0.478142	0.0169147	TRADD, FAS, TNFRSF25, ANK3, NFKB1, MYD88, TNFRSF1A	819	27	10337	3.27224	0.999018	0.38152	0.371183
GOTERM_BP_DIRECT	GO:1903753~negative regulation of p38MAPK cascade	4	0.273224	0.0166866	CYLD, DUSP1, PTPN22, EZR	1414	8	19256	6.80905	1	0.202752	0.19424
GOTERM_BP_DIRECT	GO:0044829~positive regulation by host of viral genome replication	4	0.273224	0.0166866	HSPA8, YTHDC2, NUCKS1, PPIB	1414	8	19256	6.80905	1	0.202752	0.19424
GOTERM_BP_DIRECT	GO:0098532~histone H3-K27 trimethylation	4	0.273224	0.0166866	H1-4, H1-3, EZH2, H1-2	1414	8	19256	6.80905	1	0.202752	0.19424
GOTERM_BP_DIRECT	GO:2000556~positive regulation of T-helper 1 cell cytokine production	4	0.273224	0.0166866	IL1B, TBX21, XCL1, SLAMF1	1414	8	19256	6.80905	1	0.202752	0.19424
GOTERM_BP_DIRECT	GO:0046631~alpha-beta T cell activation	4	0.273224	0.0166866	CD3G, CD247, CD3E, CD3D	1414	8	19256	6.80905	1	0.202752	0.19424
GOTERM_BP_DIRECT	GO:0044794~positive regulation by host of viral process	4	0.273224	0.0166866	CSF1R, CFL1, PPIB, IGF2R	1414	8	19256	6.80905	1	0.202752	0.19424
GOTERM_BP_DIRECT	GO:1901841~regulation of high voltage-gated calcium channel activity	4	0.273224	0.0166866	PDE4B, CALM3, CALM1, CALM2	1414	8	19256	6.80905	1	0.202752	0.19424
GOTERM_BP_DIRECT	GO:0032873~negative regulation of stress-activated MAPK cascade	4	0.273224	0.0166866	MYC, GSTP1, FOXM1, PPIA	1414	8	19256	6.80905	1	0.202752	0.19424
GOTERM_BP_DIRECT	GO:0032713~negative regulation of interleukin-4 production	4	0.273224	0.0166866	NDFIP1, CD83, LEF1, FOXP3	1414	8	19256	6.80905	1	0.202752	0.19424
GOTERM_BP_DIRECT	GO:0030307~positive regulation of cell growth	14	0.956284	0.0166096	DDX3X, SPHK1, ADAM10, CXCL16, MMP14, ADAM17, RPS6KA1, BCL2, CD38, S100A9, S100A8, H3-3A, EIF4G2, H3-3B	1414	92	19256	2.07232	1	0.202752	0.19424
GOTERM_BP_DIRECT	GO:0030833~regulation of actin filament polymerization	8	0.546448	0.0166047	CYFIP2, FCHSD2, ARPC1B, COTL1, HCLS1, ARPC5, PFN1, CYRIB	1414	37	19256	2.94446	1	0.202752	0.19424
GOTERM_BP_DIRECT	GO:0043122~regulation of I-kappaB kinase/NF-kappaB signaling	8	0.546448	0.0166047	CLEC7A, IL1B, PLCG2, HSPB1, TNF, LIME1, SQSTM1, OPTN	1414	37	19256	2.94446	1	0.202752	0.19424
GOTERM_CC_DIRECT	GO:0016605~PML body	15	1.02459	0.0165621	RB1, SP100, UBE2I, CBX5, ZBTB16, SP140, PARK7, HIPK2, SPN, ISG20, BASP1, EIF3E, NBN, IKBKE, SQSTM1	1442	106	20472	2.009	0.999999	0.128394	0.114111
INTERPRO	IPR005818:Histone H1/H5	5	0.34153	0.0165258	H1-4, SHPRH, H1-0, H1-3, H1-2	1419	14	19116	4.81124	1	0.558411	0.551481
UP_SEQ_FEATURE	MOTIF:Prevents secretion from ER	10	0.68306	0.0165051	PDIA3, LRPAP1, HSPA5, DNAJC10, MZB1, P4HB, CALR, PPIB, PDIA6, HSP90B1	1431	57	20495	2.51266	1	1	0.995394
GOTERM_MF_DIRECT	GO:0031997~N-terminal myristoylation domain binding	3	0.204918	0.0162923	CALM3, CALM1, CALM2	1424	3	18811	13.21	1	0.214845	0.203729
KEGG_PATHWAY	hsa05150:Staphylococcus aureus infection	19	1.29781	0.0161478	CFD, HLA-DRB5, ITGAM, ITGB2, C5AR1, PTAFR, FPR1, ICAM1, HLA-DMA, FCGR3A, HLA-DMB, HLA-DPB1, C3AR1, HLA-DRA, FCGR1A, HLA-DQA1, HLA-DRB1, HLA-DPA1, HLA-DQB1	899	96	8156	1.79556	0.995356	0.0612502	0.045288
UP_SEQ_FEATURE	PROPEP:Activation peptide	12	0.819672	0.0159852	GZMK, CFD, MMP14, GZMM, GZMA, CTSZ, CTSH, GZMB, CTSD, CTSS, CTSB, GZMH	1431	76	20495	2.26139	1	1	0.995394
GOTERM_BP_DIRECT	GO:1903077~negative regulation of protein localization to plasma membrane	6	0.409836	0.0159628	DAB2, TGFB1, HECTD1, PID1, ABI3, GBP1	1414	21	19256	3.89089	1	0.199333	0.190964
GOTERM_BP_DIRECT	GO:0006414~translational elongation	6	0.409836	0.0159628	EEF1G, EEF1A1, EEF1B2, EEF1D, EEF2, TUFM	1414	21	19256	3.89089	1	0.199333	0.190964
GOTERM_BP_DIRECT	GO:0061028~establishment of endothelial barrier	6	0.409836	0.0159628	PECAM1, MYADM, MSN, HPSE, EZR, ICAM1	1414	21	19256	3.89089	1	0.199333	0.190964
GOTERM_BP_DIRECT	GO:0038096~Fc-gamma receptor signaling pathway involved in phagocytosis	6	0.409836	0.0159628	LYN, FGR, HCK, SYK, FYN, MYO1G	1414	21	19256	3.89089	1	0.199333	0.190964
GOTERM_BP_DIRECT	GO:0010507~negative regulation of autophagy	10	0.68306	0.0159311	SLC7A5, RRAGA, IL10RA, STAT3, NAMPT, BCL2, PTPN22, SIRT2, EIF4G2, MCL1	1414	54	19256	2.52187	1	0.199333	0.190964
GOTERM_BP_DIRECT	GO:0016311~dephosphorylation	10	0.68306	0.0159311	DUSP4, DUSP22, DUSP12, DUSP5, PTPRC, MTMR14, ACP5, DUSP16, FBP1, PPP1CA	1414	54	19256	2.52187	1	0.199333	0.190964
GOTERM_BP_DIRECT	GO:0055119~relaxation of cardiac muscle	5	0.34153	0.0159298	CAMK2D, RGS2, P2RX4, ATP2A2, SLC8A1	1414	14	19256	4.86361	1	0.199333	0.190964
GOTERM_BP_DIRECT	GO:0048388~endosomal lumen acidification	5	0.34153	0.0159298	ATP6AP2, ATP6V1H, FASLG, ATP6V0C, ATP6V1F	1414	14	19256	4.86361	1	0.199333	0.190964
GOTERM_BP_DIRECT	GO:0010466~negative regulation of peptidase activity	5	0.34153	0.0159298	CST3, CSTB, CSTA, CST7, CTSB	1414	14	19256	4.86361	1	0.199333	0.190964
INTERPRO	IPR017348:Proto-oncogene serine/threonine-protein kinase Pim-1	3	0.204918	0.0156819	PIM1, PIM3, PIM2	1419	3	19116	13.4715	1	0.538584	0.5319
INTERPRO	IPR005643:Jun-like transcription factor	3	0.204918	0.0156819	JUN, JUND, JUNB	1419	3	19116	13.4715	1	0.538584	0.5319
INTERPRO	IPR001563:Peptidase S10, serine carboxypeptidase	3	0.204918	0.0156819	CTSA, SCPEP1, CPVL	1419	3	19116	13.4715	1	0.538584	0.5319
INTERPRO	IPR002112:Transcription factor Jun	3	0.204918	0.0156819	JUN, JUND, JUNB	1419	3	19116	13.4715	1	0.538584	0.5319
INTERPRO	IPR015484:CD3 protein, gamma/delta subunit	3	0.204918	0.0156819	CD3G, CD3E, CD3D	1419	3	19116	13.4715	1	0.538584	0.5319
INTERPRO	IPR018202:Peptidase S10, serine carboxypeptidase, active site	3	0.204918	0.0156819	CTSA, SCPEP1, CPVL	1419	3	19116	13.4715	1	0.538584	0.5319
SMART	SM00526:H15	5	0.34153	0.0156075	H1-4, SHPRH, H1-0, H1-3, H1-2	819	13	10337	4.85442	0.998316	0.372744	0.362645
GOTERM_BP_DIRECT	GO:0031100~animal organ regeneration	9	0.614754	0.0155301	CCNA2, CDKN1A, NR4A3, GSTP1, C5AR1, ADM, PPARG, LCP1, IGF2R	1414	45	19256	2.72362	1	0.198045	0.189731
UP_SEQ_FEATURE	ACT_SITE:Proton donor	27	1.84426	0.0155293	HEXB, SAT2, ADAR, ENO1, SAT1, PPP4C, RNPEP, DSE, PDE4B, LTA4H, GUSB, ACP1, APOBEC3G, AKR1C3, AKR1A1, RNASE6, NAGA, RNASE2, PGD, PPP1CA, NT5C3A, PTP4A1, GLUD1, GALM, HPSE, TKT, APOBEC3A	1431	238	20495	1.62478	1	1	0.995394
GOTERM_BP_DIRECT	GO:0045069~regulation of viral genome replication	3	0.204918	0.0153545	DDX5, BCL2, PPIA	1414	3	19256	13.6181	1	0.196269	0.188029
GOTERM_BP_DIRECT	GO:2001189~negative regulation of T cell activation via T cell receptor contact with antigen bound to MHC molecule on antigen presenting cell	3	0.204918	0.0153545	LGALS3, LILRB1, HAVCR2	1414	3	19256	13.6181	1	0.196269	0.188029
GOTERM_BP_DIRECT	GO:1905686~positive regulation of plasma membrane repair	3	0.204918	0.0153545	AHNAK, ANXA2, S100A10	1414	3	19256	13.6181	1	0.196269	0.188029
GOTERM_BP_DIRECT	GO:0090151~establishment of protein localization to mitochondrial membrane	3	0.204918	0.0153545	CALM3, CALM1, CALM2	1414	3	19256	13.6181	1	0.196269	0.188029
GOTERM_BP_DIRECT	GO:1901666~positive regulation of NAD+ ADP-ribosyltransferase activity	3	0.204918	0.0153545	TGFB1, DTX3L, HMGN1	1414	3	19256	13.6181	1	0.196269	0.188029
GOTERM_BP_DIRECT	GO:0035711~T-helper 1 cell activation	3	0.204918	0.0153545	CEBPB, TCIRG1, HMGB1	1414	3	19256	13.6181	1	0.196269	0.188029
GOTERM_BP_DIRECT	GO:0002519~natural killer cell tolerance induction	3	0.204918	0.0153545	LGALS9, HAVCR2, HLA-E	1414	3	19256	13.6181	1	0.196269	0.188029
GOTERM_BP_DIRECT	GO:0032959~inositol trisphosphate biosynthetic process	3	0.204918	0.0153545	SCP2, PTAFR, PLCG2	1414	3	19256	13.6181	1	0.196269	0.188029
GOTERM_BP_DIRECT	GO:0036315~cellular response to sterol	3	0.204918	0.0153545	INSIG1, RORC, RORA	1414	3	19256	13.6181	1	0.196269	0.188029
GOTERM_BP_DIRECT	GO:1990858~cellular response to lectin	3	0.204918	0.0153545	SYK, MYC, PLCG2	1414	3	19256	13.6181	1	0.196269	0.188029
GOTERM_BP_DIRECT	GO:0045058~T cell selection	3	0.204918	0.0153545	CD74, CD4, CD1D	1414	3	19256	13.6181	1	0.196269	0.188029
GOTERM_BP_DIRECT	GO:0060559~positive regulation of calcidiol 1-monooxygenase activity	3	0.204918	0.0153545	IFNG, IL1B, TNF	1414	3	19256	13.6181	1	0.196269	0.188029
GOTERM_BP_DIRECT	GO:0048294~negative regulation of isotype switching to IgE isotypes	3	0.204918	0.0153545	NDFIP1, BCL6, FOXP3	1414	3	19256	13.6181	1	0.196269	0.188029
GOTERM_BP_DIRECT	GO:0046666~retinal cell programmed cell death	3	0.204918	0.0153545	BCL2, BAX, FASLG	1414	3	19256	13.6181	1	0.196269	0.188029
GOTERM_BP_DIRECT	GO:1902445~regulation of mitochondrial membrane permeability involved in programmed necrotic cell death	3	0.204918	0.0153545	PPIF, BAX, ALKBH7	1414	3	19256	13.6181	1	0.196269	0.188029
GOTERM_BP_DIRECT	GO:0050853~B cell receptor signaling pathway	18	1.22951	0.0153475	LYN, MEF2C, SYK, PRKCB, LIME1, LAT2, CD79B, PTPRC, LCK, BCL2, PLCG2, CTLA4, CD38, MAPK1, MNDA, PTPN6, NCKAP1L, SH2B2	1414	131	19256	1.87119	1	0.196269	0.188029
INTERPRO	IPR000626:Ubiquitin	11	0.751366	0.0152426	MIDN, UBB, UHRF1, UBC, BAG1, NEDD8, ISG15, FAU, RPS27A, HERPUD1, OASL	1419	62	19116	2.3901	1	0.538584	0.5319
INTERPRO	IPR000301:Tetraspanin	7	0.478142	0.0150808	CD53, CD63, CD151, CD9, TSPAN5, CD37, TSPAN3	1419	28	19116	3.36786	1	0.538584	0.5319
KEGG_PATHWAY	hsa04664:Fc epsilon RI signaling pathway	15	1.02459	0.0147174	LYN, FCER1G, SYK, PIK3R1, TNF, ALOX5, ALOX5AP, PLCG2, MAPK1, LCP2, GRB2, KRAS, FYN, RAC1, LAT	899	68	8156	2.00124	0.9925	0.0564737	0.0417563
GOTERM_MF_DIRECT	GO:0005200~structural constituent of cytoskeleton	16	1.0929	0.0146769	ARPC1B, TUBB, MSN, ANK3, ARPC5, TUBB4B, ACTB, LMNB1, ACTG1, TUBA1C, TUBA1B, ARPC2, LMNA, VIM, TLN1, HLA-DRB1	1424	107	18811	1.97532	1	0.195369	0.185261
GOTERM_MF_DIRECT	GO:0038024~cargo receptor activity	6	0.409836	0.0146182	MARCO, DAB2, ITGAM, LRP1, SURF4, ITGB2	1424	20	18811	3.96299	1	0.195369	0.185261
UP_SEQ_FEATURE	DOMAIN:HATPase_c	4	0.273224	0.014548	TOP2A, HSP90AA1, HSP90AB1, HSP90B1	1431	8	20495	7.16108	1	1	0.995394
INTERPRO	IPR008967:p53-like transcription factor, DNA-binding	9	0.614754	0.01447	EOMES, STAT1, TBX21, STAT3, STAT4, REL, RUNX3, NFKB1, RELB	1419	44	19116	2.75553	1	0.538584	0.5319
UP_KW_DOMAIN	KW-0732~Signal	325	22.1995	0.0143763	SPON2, IL1RN, SPARC, LST1, ICAM2, PRF1, ICAM3, SPINT2, ANTXR2, IFI30, ICAM1, IL4I1, ALCAM, BSG, VSIG4, CIAO2A, DDX17, NUP214, WSB1, IL1R2, HLA-B, RNASE6, HLA-C, FLT3LG, RNASE2, EREG, HLA-E, PLBD1, SERPING1, CD226, CES1, CFD, LRPAP1, IGSF6, TTYH3, CD1D, CFP, GNS, CD79B, ST8SIA4, SLAMF7, TSPAN3, CD14, ICOS, HLA-DQA1, C19ORF38, SLAMF1, CTSA, HLA-DRB5, SIGLEC10, LYZ, PARP15, BRI3BP, TCN2, PPT1, CD28,…	1010	4329	14922	1.10918	0.342913	0.0521141	0.0521141
GOTERM_BP_DIRECT	GO:0031507~heterochromatin assembly	7	0.478142	0.014352	RB1, LMNA, HMGB1, H1-0, SIRT2, LMNB1, EZH2	1414	28	19256	3.40453	1	0.190666	0.182661
GOTERM_BP_DIRECT	GO:0090200~positive regulation of release of cytochrome c from mitochondria	7	0.478142	0.014352	PYCARD, PLAUR, TNFSF10, PPIF, BAX, PMAIP1, BID	1414	28	19256	3.40453	1	0.190666	0.182661
GOTERM_BP_DIRECT	GO:0048662~negative regulation of smooth muscle cell proliferation	8	0.546448	0.0143473	IFNG, TNFAIP3, HMOX1, PPARG, COMT, KLF4, TRIB1, AIF1	1414	36	19256	3.02625	1	0.190666	0.182661
UP_KW_BIOLOGICAL_PROCESS	KW-0434~Leukotriene biosynthesis	4	0.273224	0.0142859	ALOX5, ALOX5AP, MGST2, LTA4H	903	7	11187	7.07926	0.858704	0.138777	0.128573
GOTERM_MF_DIRECT	GO:0004197~cysteine-type endopeptidase activity	15	1.02459	0.0141917	PDIA3, USP15, USP34, CTSZ, CTSW, CFLAR, USP18, MALT1, CTSS, PYCARD, CASP1, CTSH, CTSD, CTSC, CTSB	1424	97	18811	2.04278	1	0.192543	0.182581
GOTERM_BP_DIRECT	GO:0034605~cellular response to heat	10	0.68306	0.0141714	LYN, CXCL10, CDKN1A, HSP90AA1, HSP90AB1, TPR, TFEC, ATP2A2, HMOX1, HSPD1	1414	53	19256	2.56945	1	0.189665	0.181702
GOTERM_BP_DIRECT	GO:0043491~protein kinase B signaling	10	0.68306	0.0141714	TGFB1, CCL5, IL1B, CCL3, CD28, ADTRP, MERTK, TNF, SIRT2, ZFP36L1	1414	53	19256	2.56945	1	0.189665	0.181702
GOTERM_BP_DIRECT	GO:0000079~regulation of cyclin-dependent protein serine/threonine kinase activity	10	0.68306	0.0141714	HERC5, CCNA2, CDKN1A, CCND2, CCNY, SERTAD1, CCNH, CCNF, CCNL1, ACTB	1414	53	19256	2.56945	1	0.189665	0.181702
GOTERM_CC_DIRECT	GO:0101004~cytolytic granule membrane	3	0.204918	0.014158	LAMP1, NKG7, ARL8B	1442	3	20472	14.1969	0.999994	0.110773	0.0984507
GOTERM_CC_DIRECT	GO:0033001~Fc-gamma receptor III complex	3	0.204918	0.014158	FCGR3A, FCER1G, CD247	1442	3	20472	14.1969	0.999994	0.110773	0.0984507
GOTERM_CC_DIRECT	GO:0005896~interleukin-6 receptor complex	3	0.204918	0.014158	IL6, IL6ST, IL6R	1442	3	20472	14.1969	0.999994	0.110773	0.0984507
GOTERM_BP_DIRECT	GO:0007265~Ras protein signal transduction	14	0.956284	0.0139843	RB1, CDKN1A, JUN, RRAS2, PARK7, RASGRP4, CCNA2, DOK2, RASGEF1B, GRAP2, G3BP2, GRB2, KRAS, LAT	1414	90	19256	2.11837	1	0.188562	0.180646
UP_SEQ_FEATURE	DOMAIN:Macro 1	3	0.204918	0.0139173	PARP14, PARP9, PARP15	1431	3	20495	14.3222	1	1	0.995394
UP_SEQ_FEATURE	DOMAIN:Macro 2	3	0.204918	0.0139173	PARP14, PARP9, PARP15	1431	3	20495	14.3222	1	1	0.995394
UP_SEQ_FEATURE	REGION:Necessary and sufficient for interaction with PCP4	3	0.204918	0.0139173	CALM3, CALM1, CALM2	1431	3	20495	14.3222	1	1	0.995394
UP_SEQ_FEATURE	DOMAIN:H15	5	0.34153	0.013415	H1-4, SHPRH, H1-0, H1-3, H1-2	1431	14	20495	5.11505	1	1	0.995394
GOTERM_BP_DIRECT	GO:0051091~positive regulation of sequence-specific DNA binding transcription factor activity	17	1.1612	0.0133878	SP100, DDX58, ARID5B, PARK7, TNF, HIPK2, PYCARD, IL6, STING1, CLEC7A, IL1B, PLCG2, HCLS1, TRIM25, PPARG, IKBKE, TRIM22	1414	119	19256	1.94544	1	0.180969	0.173372
GOTERM_BP_DIRECT	GO:0030334~regulation of cell migration	16	1.0929	0.0133488	BEX4, MACF1, TGFB1, DDX58, NEXN, CYRIB, RHOB, ABI3, TMSB4X, LMNA, PLXNB2, FLNA, RAC1, SGK1, PHLDA2, TMSB10	1414	109	19256	1.99899	1	0.180895	0.173301
UP_SEQ_FEATURE	ACT_SITE:Glycyl thioester intermediate	12	0.819672	0.013234	HERC5, ATG3, UBE2I, HECTD1, UBE2B, UBR5, UBE2D1, UBE2E2, KRAS, UBE2L6, HERC6, UBE2J1	1431	74	20495	2.32251	1	1	0.995394
UP_SEQ_FEATURE	DOMAIN:MHC_I-like_Ag-recog	6	0.409836	0.0130357	FCGRT, HLA-B, HLA-C, CD1D, HLA-DRB1, HLA-E	1431	21	20495	4.09204	1	1	0.995394
UP_KW_CELLULAR_COMPONENT	KW-0256~Endoplasmic reticulum	119	8.12842	0.0129478	PGAP1, RPL34, CISD2, PARK7, ANTXR2, GIMAP7, CLU, RPL6, IFIT2, PYCARD, SCP2, BSG, ARL6IP5, CYP1B1, CHP1, KPNA2, GLUL, PDIA3, GABARAPL1, RPL21, RSAD2, ACSL1, HLA-B, SHISA5, HLA-C, TAP1, PDIA6, ERN1, IFI27, PPIB, WDFY4, SQSTM1, ABCG1, CES1, RTN3, LRPAP1, SET, INSIG1, MGST3, MGST1, MGST2, CD1D, PLD3, UBE2J1, HSP90B1, EBP, TESPA1, HMOX1, NLRP3, OTOF, HLA-DQA1, HLA-DRB5, HSPA5, SURF4, GLUD1, RPS28, RPS…	1307	1300	17543	1.22866	0.485547	0.0507953	0.0398394
GOTERM_BP_DIRECT	GO:0051412~response to corticosterone	6	0.409836	0.0129265	CDKN1A, FOSB, CALM3, FOS, CALM1, CALM2	1414	20	19256	4.08543	1	0.175613	0.16824
GOTERM_BP_DIRECT	GO:0000188~inactivation of MAPK activity	6	0.409836	0.0129265	DUSP4, DUSP5, DUSP2, DUSP1, DUSP16, DUSP6	1414	20	19256	4.08543	1	0.175613	0.16824
UP_KW_MOLECULAR_FUNCTION	KW-0143~Chaperone	30	2.04918	0.0128256	SET, HSP90AB1, POMP, HJURP, HSPB1, PARK7, CLU, HSPD1, HSP90B1, DNAJB1, CHORDC1, BAG1, COTL1, CD74, HSPA8, NPM1, HSP90AA1, SGTB, HSPA5, DNAJC15, PDIA6, ATOX1, DNAJA1, DNAJC1, DNAJA4, NACA, P4HB, CALR, ANP32B, PFDN5	981	224	11655	1.59117	0.735411	0.165129	0.15551
GOTERM_BP_DIRECT	GO:0051028~mRNA transport	14	0.956284	0.0127973	HNRNPA3, MX2, NUTF2, LRPPRC, ZFP36L1, PARP11, BCLAF1, ZFP36, HNRNPA2B1, G3BP2, NUP88, NUP98, HNRNPA1, SRSF7	1414	89	19256	2.14217	1	0.174735	0.167399
GOTERM_CC_DIRECT	GO:0005902~microvillus	12	0.819672	0.0127565	SPN, TGFB1, CA2, ICAM2, EXOC4, ATP6V1B2, MSN, CD302, IQGAP2, EZR, CD44, MYO1G	1442	73	20472	2.33374	0.999981	0.102659	0.0912391
GOTERM_BP_DIRECT	GO:0007249~I-kappaB kinase/NF-kappaB signaling	11	0.751366	0.0127358	NFKBIA, RIPK2, IL1B, BCL3, REL, FYN, TNF, TANK, MYD88, RELB, BIRC3	1414	61	19256	2.45572	1	0.174336	0.167017
UP_SEQ_FEATURE	DOMAIN:TYR_PHOSPHATASE_2	11	0.751366	0.0127053	PTP4A1, DUSP22, PTPRE, DUSP1, PTPN6, PTPN11, PTPN22, DUSP16, DUSP6, PTPN2, CDC14A	1431	64	20495	2.46162	1	1	0.995394
GOTERM_BP_DIRECT	GO:0007204~positive regulation of cytosolic calcium ion concentration	21	1.43443	0.012618	CCR1, FIS1, CD52, LRP1, SWAP70, PTGER2, C5AR1, FPR1, CXCR4, ADM, CXCR6, HMGB1, CXCR3, C3AR1, CD38, CCR7, CCR6, CD36, CD24, JAK3, CD55	1414	159	19256	1.79862	1	0.173162	0.165892
INTERPRO	IPR011332:Ribosomal protein, zinc-binding domain	5	0.34153	0.0125274	RPS27, RPL37A, RPL36A, RPL37, RPS27A	1419	13	19116	5.18133	1	0.504711	0.498447
GOTERM_CC_DIRECT	GO:0000228~nuclear chromosome	10	0.68306	0.0123986	TOP2A, JUN, H3C10, BIRC5, TOP1, CHD1, MACROH2A1, H4C3, H3-3A, H3-3B	1442	54	20472	2.62906	0.999974	0.100739	0.0895322
GOTERM_BP_DIRECT	GO:0007015~actin filament organization	19	1.29781	0.0122563	MARCKSL1, ARF1, TPM4, TPM3, RHOG, RHOH, CORO1B, RHOB, MAD2L2, DIAPH2, SAMD14, MARCKS, TMSB4X, BCL2, EVL, RAC1, ALDOA, TMSB10, MYO1G	1414	138	19256	1.87496	1	0.168626	0.161547
BIOCARTA	h_lymphocytePathway:Adhesion Molecules on Lymphocyte	6	0.409836	0.0122353	SELL, ITGA4, ITGB2, PECAM1, CD44, ICAM1	293	9	1623	3.69283	0.966961	0.169459	0.160282
GOTERM_CC_DIRECT	GO:0017053~transcriptional repressor complex	11	0.751366	0.0120908	AKIRIN2, JUN, CBX5, JUND, ZBTB16, HDGF, HMGB1, TBL1X, N4BP2L2, H1-0, RELB	1442	63	20472	2.47883	0.999966	0.0991919	0.0881575
GOTERM_BP_DIRECT	GO:0060100~positive regulation of phagocytosis, engulfment	5	0.34153	0.0120679	RAB31, PLCG2, PPARG, NCKAP1L, CD36	1414	13	19256	5.23773	1	0.166457	0.159469
GOTERM_BP_DIRECT	GO:0034145~positive regulation of toll-like receptor 4 signaling pathway	5	0.34153	0.0120679	NINJ1, PTPN22, CD14, IFI35, HMGB1	1414	13	19256	5.23773	1	0.166457	0.159469
GOTERM_BP_DIRECT	GO:2000343~positive regulation of chemokine (C-X-C motif) ligand 2 production	5	0.34153	0.0120679	CD74, LRP1, MBP, HMGB1, TNF	1414	13	19256	5.23773	1	0.166457	0.159469
GOTERM_BP_DIRECT	GO:0001706~endoderm formation	5	0.34153	0.0120679	EOMES, DUSP4, DUSP5, DUSP2, DUSP1	1414	13	19256	5.23773	1	0.166457	0.159469
GOTERM_BP_DIRECT	GO:0002357~defense response to tumor cell	5	0.34153	0.0120679	PRDX2, SPI1, ABI3, PRF1, KLF4	1414	13	19256	5.23773	1	0.166457	0.159469
GOTERM_BP_DIRECT	GO:0045579~positive regulation of B cell differentiation	5	0.34153	0.0120679	MMP14, PCID2, SYK, CD27, NCKAP1L	1414	13	19256	5.23773	1	0.166457	0.159469
GOTERM_BP_DIRECT	GO:0001913~T cell mediated cytotoxicity	5	0.34153	0.0120679	GZMM, PRF1, CTSH, IL7R, CTSC	1414	13	19256	5.23773	1	0.166457	0.159469
GOTERM_BP_DIRECT	GO:0032367~intracellular cholesterol transport	5	0.34153	0.0120679	ABCA1, NPC1, SCP2, NPC2, ABCG1	1414	13	19256	5.23773	1	0.166457	0.159469
GOTERM_BP_DIRECT	GO:2000562~negative regulation of CD4-positive, alpha-beta T cell proliferation	5	0.34153	0.0120679	NDFIP1, XCL1, CBLB, LGALS9, FOXP3	1414	13	19256	5.23773	1	0.166457	0.159469
GOTERM_BP_DIRECT	GO:0046902~regulation of mitochondrial membrane permeability	5	0.34153	0.0120679	STAT3, BCL2, PPIF, PMAIP1, SLC25A5	1414	13	19256	5.23773	1	0.166457	0.159469
GOTERM_BP_DIRECT	GO:0097242~beta-amyloid clearance	5	0.34153	0.0120679	MARCO, ITGAM, LRP1, C5AR1, ITGB2	1414	13	19256	5.23773	1	0.166457	0.159469
BIOCARTA	h_tidPathway:Chaperones modulate interferon Signaling Pathway	9	0.614754	0.0120586	RB1, NFKBIA, IFNG, IFNGR1, IFNGR2, TNFRSF1B, TNF, NFKB1, TNFRSF1A	293	19	1623	2.62385	0.965284	0.169459	0.160282
GOTERM_MF_DIRECT	GO:0008142~oxysterol binding	4	0.273224	0.011994	INSIG1, GPR183, RORC, RORA	1424	7	18811	7.54856	1	0.164306	0.155805
GOTERM_MF_DIRECT	GO:0008379~thioredoxin peroxidase activity	4	0.273224	0.011994	PRDX3, PRDX2, PRDX5, PRDX1	1424	7	18811	7.54856	1	0.164306	0.155805
KEGG_PATHWAY	hsa04216:Ferroptosis	11	0.751366	0.0116021	PRNP, TFRC, GPX4, ACSL1, FTH1, VDAC3, CYBB, HMOX1, SAT2, SAT1, FTL	899	41	8156	2.43403	0.978743	0.0450435	0.0333049
GOTERM_CC_DIRECT	GO:0005844~polysome	8	0.546448	0.0115894	RPS4X, FUS, RPS6, AGO2, RPS3, VIM, CALR, EEF2	1442	36	20472	3.15488	0.999947	0.0960101	0.0853297
GOTERM_BP_DIRECT	GO:0030308~negative regulation of cell growth	18	1.22951	0.0114935	RB1, CDKN1A, TGFB1, BTG1, DDX3X, FHL1, ENO1, BST2, ZC3H12D, DAB2, BCL6, SERTAD1, SERTAD2, PPT1, BCL2, RACK1, PPARG, FBP1	1414	127	19256	1.93013	1	0.163112	0.156264
BIOCARTA	h_ifngPathway:IFN gamma signaling pathway	5	0.34153	0.0113794	IFNG, IFNGR1, STAT1, IFNGR2, JAK1	293	6	1623	4.61604	0.958003	0.169459	0.160282
GOTERM_BP_DIRECT	GO:0000086~G2/M transition of mitotic cell cycle	11	0.751366	0.0113747	CCNA2, CDKN1A, ABCB1, CCNY, CHEK1, BIRC5, CALM3, FOXM1, CALM1, CALM2, CDC25B	1414	60	19256	2.49665	1	0.161849	0.155055
GOTERM_MF_DIRECT	GO:0017018~myosin phosphatase activity	13	0.887978	0.011354	DUSP4, DUSP5, DUSP2, DUSP1, PPM1K, DUSP16, CDC14A, DUSP6, PPM1G, PPP1CA, DUSP22, DUSP12, PPP4C	1424	76	18811	2.2596	1	0.158619	0.150413
UP_SEQ_FEATURE	CROSSLNK:Glycyl lysine isopeptide (Lys-Gly) (interchain with G-Cter in SUMO)	15	1.02459	0.0112362	MEF2C, SP100, CEBPD, LEF1, RORA, PARK7, EEF2, KLF3, HIF1A, HIPK2, MAFB, STING1, IRF1, IRF7, HNRNPA1	1431	102	20495	2.1062	1	1	0.995394
UP_KW_LIGAND	KW-0830~Ubiquinone	8	0.546448	0.0111723	NDUFS7, NDUFS6, NDUFA4, NDUFS5, NDUFB2, NDUFA1, NDUFB1, NDUFV2	479	36	6822	3.16493	0.38314	0.0960819	0.091613
GOTERM_BP_DIRECT	GO:0043305~negative regulation of mast cell degranulation	4	0.273224	0.0110253	CD84, CD300A, HMOX1, LGALS9	1414	7	19256	7.78177	1	0.157292	0.150688
GOTERM_BP_DIRECT	GO:0060544~regulation of necroptotic process	4	0.273224	0.0110253	CYLD, CFLAR, OGT, BIRC3	1414	7	19256	7.78177	1	0.157292	0.150688
GOTERM_BP_DIRECT	GO:0032494~response to peptidoglycan	4	0.273224	0.0110253	IL6, C5AR1, IRF5, MYD88	1414	7	19256	7.78177	1	0.157292	0.150688
GOTERM_BP_DIRECT	GO:0030854~positive regulation of granulocyte differentiation	4	0.273224	0.0110253	TESC, LEF1, HCLS1, EVI2B	1414	7	19256	7.78177	1	0.157292	0.150688
GOTERM_BP_DIRECT	GO:0072574~hepatocyte proliferation	4	0.273224	0.0110253	NOTCH2, IL6, CEBPB, RPS6KA1	1414	7	19256	7.78177	1	0.157292	0.150688
GOTERM_BP_DIRECT	GO:0016240~autophagosome docking	4	0.273224	0.0110253	VAMP8, VMP1, ATP2A2, CALM1	1414	7	19256	7.78177	1	0.157292	0.150688
GOTERM_BP_DIRECT	GO:0045588~positive regulation of gamma-delta T cell differentiation	4	0.273224	0.0110253	PTPRC, SYK, LEF1, NCKAP1L	1414	7	19256	7.78177	1	0.157292	0.150688
GOTERM_BP_DIRECT	GO:0072540~T-helper 17 cell lineage commitment	4	0.273224	0.0110253	IL6, STAT3, IL6R, BATF	1414	7	19256	7.78177	1	0.157292	0.150688
GOTERM_BP_DIRECT	GO:0002725~negative regulation of T cell cytokine production	4	0.273224	0.0110253	XCL1, LILRB4, FOXP3, SLAMF1	1414	7	19256	7.78177	1	0.157292	0.150688
GOTERM_BP_DIRECT	GO:0033591~response to L-ascorbic acid	4	0.273224	0.0110253	SPARC, GSTP1, CAT, SOD2	1414	7	19256	7.78177	1	0.157292	0.150688
GOTERM_BP_DIRECT	GO:1902255~positive regulation of intrinsic apoptotic signaling pathway by p53 class mediator	4	0.273224	0.0110253	UBB, RPS7, MYC, RPL11	1414	7	19256	7.78177	1	0.157292	0.150688
GOTERM_MF_DIRECT	GO:0004896~cytokine receptor activity	11	0.751366	0.0110061	CD74, CSF3R, IFNGR1, IL10RA, IFNGR2, IL2RB, IL6ST, IL7R, IL6R, CSF2RA, CD44	1424	58	18811	2.50534	1	0.155297	0.147262
GOTERM_MF_DIRECT	GO:0004713~protein tyrosine kinase activity	17	1.1612	0.0109393	LYN, CSF1R, SYK, TXK, MATK, SLA, TTK, MERTK, HIPK2, FGR, HCK, PKM, FES, LCK, FYN, JAK3, JAK1	1424	113	18811	1.98734	1	0.155297	0.147262
GOTERM_MF_DIRECT	GO:0003700~transcription factor activity, sequence-specific DNA binding	58	3.96175	0.0107936	CSRNP1, SPI1, RORC, RORA, AHR, PRDM1, FOXM1, IKZF2, IKZF3, BACH1, ETS2, MYC, GPBP1, EOMES, KLF10, ZNF683, MEF2A, MEF2C, RFX2, FOS, RUNX3, FOXP3, ETV6, FOXP1, ELF1, MAF, IRF1, IRF7, IRF5, PPARG, ATF5, ATF3, CEBPB, LEF1, CREM, HIF1A, RELB, TBX21, STAT4, JUN, ZFHX3, JUND, ZBTB14, STAT1, ZBTB16, STAT3, POU2F2, KLF4, KLF3, NFKB1, KLF2, BATF, BCL6, MAFF, BHLHE40, REL, FOSB, TCF4	1424	554	18811	1.38299	1	0.155297	0.147262
UP_KW_CELLULAR_COMPONENT	KW-0333~Golgi apparatus	91	6.21585	0.0107139	ARF1, TRAF3IP3, TMEM167A, LST1, ZDHHC7, DBI, LITAF, GIMAP7, PYCARD, GOLGA4, GNPTAB, GLIPR2, DSE, TRAPPC11, DENND5A, CD36, KPNA2, HLA-DPA1, SH3GLB1, SRGN, GBP5, GABARAPL1, RSAD2, COG5, IFNGR2, RRAS2, ADAM10, ANK3, ARFGAP3, HLA-E, TNFRSF1A, GOLGA8B, HCK, RAB31, B3GNT7, RAB34, AKAP9, B3GNT2, VAMP5, ERGIC1, ABCG1, OPTN, HLA-DQB1, ARF6, RTN3, MACF1, LRPAP1, LRP1, STX16, ADRB2, GABARAP, PLD3, STX11, GG…	1307	952	17543	1.28302	0.422678	0.0455339	0.0357129
KEGG_PATHWAY	hsa04137:Mitophagy - animal	16	1.0929	0.0106007	FIS1, USP15, JUN, GABARAPL1, CITED2, RRAS2, HIF1A, GABARAP, UBB, UBC, TOMM7, TAX1BP1, KRAS, RPS27A, SQSTM1, OPTN	899	72	8156	2.01607	0.970309	0.0416457	0.0307925
GOTERM_BP_DIRECT	GO:0048247~lymphocyte chemotaxis	8	0.546448	0.0105033	CCL5, CCL4, CCL3, XCL2, XCL1, ADAM8, CKLF, CXCL16	1414	34	19256	3.20426	1	0.154325	0.147846
GOTERM_BP_DIRECT	GO:0007267~cell-cell signaling	28	1.91257	0.0104978	CXCL9, ITGB2, SIRPG, FASLG, AREG, CCL5, GRAP2, CCL4, NAMPT, STAB1, CCL3, TNFSF10, CCR1, KLF10, FGFBP2, CD70, ADAM10, LILRB2, MERTK, EREG, CXCL10, CXCL11, IL1B, ZYX, XCL1, TNFSF8, LTB, S100A9	1414	230	19256	1.65786	1	0.154325	0.147846
GOTERM_CC_DIRECT	GO:0033176~proton-transporting V-type ATPase complex	5	0.34153	0.0104481	ATP6AP2, ATP6V1H, TCIRG1, ATP6V0C, ATP6V1F	1442	13	20472	5.46036	0.99986	0.0874124	0.0776884
GOTERM_BP_DIRECT	GO:0006953~acute-phase response	9	0.614754	0.0103235	IL6, CD163, IL1RN, CEBPB, PLSCR1, SERPINA1, TFRC, STAT3, IL6R	1414	42	19256	2.91817	1	0.152511	0.146108
GOTERM_BP_DIRECT	GO:0061025~membrane fusion	9	0.614754	0.0103235	NAPA, DPP4, GCA, MX2, MX1, DYSF, OTOF, CHP1, STX11	1414	42	19256	2.91817	1	0.152511	0.146108
GOTERM_BP_DIRECT	GO:0016064~immunoglobulin mediated immune response	6	0.409836	0.0103057	CD74, FCER1G, IRF7, CD27, TCIRG1, MYD88	1414	19	19256	4.30045	1	0.152511	0.146108
GOTERM_BP_DIRECT	GO:0010759~positive regulation of macrophage chemotaxis	6	0.409836	0.0103057	CSF1R, CCL5, C5AR1, C3AR1, MAPK1, SLAMF1	1414	19	19256	4.30045	1	0.152511	0.146108
GOTERM_BP_DIRECT	GO:0042953~lipoprotein transport	6	0.409836	0.0103057	VMP1, LRP1, PRKCB, SURF4, PPARG, CD36	1414	19	19256	4.30045	1	0.152511	0.146108
GOTERM_BP_DIRECT	GO:2000406~positive regulation of T cell migration	6	0.409836	0.0103057	PYCARD, SPN, CXCL10, ITGA4, CCL5, AIF1	1414	19	19256	4.30045	1	0.152511	0.146108
UP_SEQ_FEATURE	REPEAT:TNFR-Cys 4	5	0.34153	0.0101334	TNFRSF9, TNFRSF25, TNFRSF1B, TNFRSF4, TNFRSF1A	1431	13	20495	5.50852	1	0.960677	0.95611
UP_SEQ_FEATURE	CROSSLNK:Glycyl lysine isopeptide (Gly-Lys) (interchain with K-? in acceptor proteins)	5	0.34153	0.0101334	UBB, UBC, NEDD8, ISG15, RPS27A	1431	13	20495	5.50852	1	0.960677	0.95611
GOTERM_CC_DIRECT	GO:0005758~mitochondrial intermembrane space	14	0.956284	0.0101318	LYN, PRELID1, NDUFB7, PNPT1, SHMT2, RNASET2, PARK7, SOD1, FGR, BLOC1S1, NDUFS5, CAT, CAPN2, TXNIP	1442	90	20472	2.20841	0.999817	0.0856133	0.0760895
UP_KW_CELLULAR_COMPONENT	KW-0539~Nucleus	459	31.3525	0.0100113	CYFIP2, RB1, RPL5, SPI1, RPL3, MAML2, ENO1, BACH1, SMC4, ZC3H12D, H2AC11, MYC, GPBP1, NAMPT, PRKACB, JUNB, IER2, MEF2A, DDX17, NUP214, MEF2C, PRKCB, WDR74, RFX2, PASK, EID1, DDX39A, ETHE1, NUP98, ATF5, ATF3, SET, SHMT2, CDCA5, CDCA7, ZC3HAV1, HIF1A, SAMSN1, OAZ2, ANAPC11, PPP4C, RAD21, HESX1, NUP88, ZNF267, BARD1, LYN, JUN, PRPF38B, JUND, EIF2AK2, H1-0, H1-3, H1-2, H1-4, AGO2, REL, EZH2, OGFR, CD…	1307	5636	17543	1.09313	0.401393	0.0455339	0.0357129
GOTERM_BP_DIRECT	GO:0002862~negative regulation of inflammatory response to antigenic stimulus	7	0.478142	0.00994054	LYN, FGR, HCK, SYK, RHBDF2, FYN, HLA-DRB1	1414	26	19256	3.66641	1	0.149301	0.143033
GOTERM_BP_DIRECT	GO:0072332~intrinsic apoptotic signaling pathway by p53 class mediator	7	0.478142	0.00994054	PYCARD, HINT1, DDX5, IFI16, PERP, BAX, PMAIP1	1414	26	19256	3.66641	1	0.149301	0.143033
KEGG_PATHWAY	hsa04110:Cell cycle	24	1.63934	0.00988298	RB1, CDKN1A, TGFB1, ANAPC15, GADD45B, CCNH, TTK, CDC14A, CDC25B, ANAPC11, RBL2, CCNA2, MAD2L2, CDC20, DBF4, CDC45, CCND2, PTTG1, MYC, RAD21, CHEK1, MCM5, MCM2, YWHAH	899	126	8156	1.72806	0.962282	0.0392938	0.0290536
GOTERM_CC_DIRECT	GO:0001740~Barr body	4	0.273224	0.00982299	SMCHD1, MACROH2A1, H3-3A, H3-3B	1442	7	20472	8.11254	0.999762	0.0838427	0.0745158
INTERPRO	IPR013783:Immunoglobulin-like fold	103	7.03552	0.00980883	CD86, CD84, CD83, CSF3R, SIRPG, ICAM2, ICAM3, ICAM1, IL18RAP, ALCAM, FCGRT, BSG, SIRPA, VSIG4, IL6R, CD96, LAG3, CD300A, IL1R2, FNDC3B, HLA-B, HLA-C, HLA-E, CD8B, CD8A, CD300E, CD226, CD300C, IL6ST, CSF1R, IGSF6, CD1D, CSF2RA, KIR2DL3, CD79B, SLAMF7, IGFBP7, ICOS, HLA-DQA1, C19ORF38, SLAMF1, HLA-DRB5, SIGLEC10, NFKB1, PTPRC, REL, CD28, HLA-DRA, PLXNB2, IL7R, HLA-DRB1, CD3G, CD3E, CD3D, TREM1, FCG…	1419	1095	19116	1.26718	1	0.402931	0.397931
INTERPRO	IPR016130:Protein-tyrosine phosphatase, active site	13	0.887978	0.00980848	DUSP4, DUSP5, DUSP2, DUSP1, MTMR14, PTPN22, PTPN11, DUSP16, CDC14A, PTPRE, PTPRC, PTPN6, PTPN2	1419	76	19116	2.30433	1	0.402931	0.397931
BIOCARTA	h_granulocytesPathway:Adhesion and Diapedesis of Granulocytes	8	0.546448	0.00980614	ITGAM, SELL, IFNG, ITGB2, PECAM1, ICAM2, TNF, ICAM1	293	15	1623	2.95427	0.934762	0.159782	0.15113
SMART	SM00404:PTPc_motif	12	0.819672	0.00978429	DUSP4, PTP4A1, DUSP5, PTPRE, DUSP2, PTPRC, DUSP1, PTPN6, PTPN11, PTPN22, PTPN2, CDC14A	819	63	10337	2.40409	0.981537	0.248276	0.24155
BIOCARTA	h_cskPathway:Activation of Csk by cAMP-dependent Protein Kinase Inhibits Signaling through the T Cell Receptor	10	0.68306	0.00973143	CD4, PTPRC, LCK, HLA-DRA, CD3G, CD247, CD3E, CD3D, PRKACB, HLA-DRB1	293	22	1623	2.51784	0.933384	0.159782	0.15113
GOTERM_BP_DIRECT	GO:0070373~negative regulation of ERK1 and ERK2 cascade	14	0.956284	0.00969714	LYN, DUSP4, DUSP1, GSTP1, KLF4, DUSP6, DAB2, PTPRC, TBC1D10C, SIRPA, EZR, GBP1, PTPN2, ATF3	1414	86	19256	2.2169	1	0.146459	0.140311
GOTERM_CC_DIRECT	GO:0009898~cytoplasmic side of plasma membrane	11	0.751366	0.00968225	CD2, PTP4A1, RGS2, PTPRC, GM2A, AP2S1, MYH9, PTPN22, ATP2B1, ACP1, LITAF	1442	61	20472	2.56011	0.999731	0.0834847	0.0741976
GOTERM_BP_DIRECT	GO:0006470~protein dephosphorylation	21	1.43443	0.009664	DUSP4, DUSP5, DUSP2, DUSP1, PTPN22, PTPN11, PPP2R5C, DUSP16, CDC14A, DUSP6, CDC25B, PPM1G, PPP1CA, PTP4A1, DUSP12, PTPRE, PPP4C, PTPRC, BCL2, PTPN6, ACP1	1414	155	19256	1.84503	1	0.146368	0.140223
UP_SEQ_FEATURE	DOMAIN:Calponin-homology (CH) 1	7	0.478142	0.00948421	MACF1, PARVG, CLMN, FLNA, LCP1, UTRN, SYNE2	1431	27	20495	3.71315	1	0.925192	0.920793
UP_SEQ_FEATURE	DOMAIN:Calponin-homology (CH) 2	7	0.478142	0.00948421	MACF1, PARVG, CLMN, FLNA, LCP1, UTRN, SYNE2	1431	27	20495	3.71315	1	0.925192	0.920793
GOTERM_MF_DIRECT	GO:0035035~histone acetyltransferase binding	7	0.478142	0.00940797	MEF2A, EID1, CEBPB, CITED2, STAT1, FOXP3, SIRT2	1424	25	18811	3.69879	0.999998	0.136852	0.129772
INTERPRO	IPR013151:Immunoglobulin	15	1.02459	0.00927435	LILRA6, CSF1R, CD83, SEMA4D, IL1R2, LILRB1, LILRB2, LILRB3, LILRA2, MERTK, KIR2DL3, LILRB4, CD4, FCGR1A, IL6R	1419	94	19116	2.1497	1	0.396526	0.391605
GOTERM_MF_DIRECT	GO:0008233~peptidase activity	17	1.1612	0.0092685	HM13, FGL2, PARK7, PPP2R5C, ABHD5, MALT1, LACTB, ADAM17, CTSH, EIF3H, NLRP1, LAP3, LTA4H, EIF3F, CTSD, SEC11A, CTSB	1424	111	18811	2.02315	0.999998	0.136228	0.12918
INTERPRO	IPR004170:WWE domain	5	0.34153	0.00920594	RNF146, PARP11, ZC3HAV1, PARP14, PARP12	1419	12	19116	5.61311	1	0.396526	0.391605
INTERPRO	IPR019954:Ubiquitin conserved site	5	0.34153	0.00920594	UBB, UBC, NEDD8, FAU, RPS27A	1419	12	19116	5.61311	1	0.396526	0.391605
GOTERM_BP_DIRECT	GO:0051301~cell division	42	2.86885	0.00917637	RB1, ANAPC15, CDCA5, CCNF, CDCA7, CLTA, SMC4, CDC14A, AURKB, ANAPC11, CDC20, TUBA1C, TUBA1B, CCND2, PTTG1, MIS18BP1, RAD21, TPR, RPS3, EVI5, CDT1, HELLS, UBE2I, SPAG5, TUBB, SIRT2, NDC80, ZWINT, CDC25B, PPP1CA, MAD2L2, CCNA2, TPX2, CCNY, KIFC1, TACC3, BIRC5, MCM5, KIF2C, KIF20B, ARL8B, ARF6	1414	382	19256	1.49728	1	0.139373	0.133521
GOTERM_MF_DIRECT	GO:0001046~core promoter sequence-specific DNA binding	6	0.409836	0.00916426	DRAP1, KLF10, NPM1, MYC, AGO2, FOXP1	1424	18	18811	4.40332	0.999998	0.136113	0.129071
GOTERM_BP_DIRECT	GO:0035690~cellular response to drug	12	0.819672	0.00912251	ABCA1, PRNP, MEF2C, AIM2, TFRC, HSPA5, RNF149, MYC, IL1B, PDE4B, CXCR4, FBP1	1414	67	19256	2.43906	1	0.138945	0.133112
GOTERM_CC_DIRECT	GO:0016363~nuclear matrix	18	1.22951	0.00907061	CEBPB, SPARC, ANXA2, UHRF1, ACTB, LMNB1, GFI1B, SFPQ, BASP1, ALOX5, RAD21, LMNA, HNRNPA2B1, CFL1, ENC1, KAT8, VIM, S100A10	1442	129	20472	1.98097	0.999547	0.0790171	0.0702271
UP_KW_BIOLOGICAL_PROCESS	KW-0131~Cell cycle	73	4.98634	0.00906008	RB1, CDKN1A, CCNH, CCNF, HJURP, CLTA, AHR, FOXM1, SMC4, CDC14A, CDC20, RGS2, CCND2, PTTG1, MIS18BP1, RASSF4, RPS6KA1, CHEK1, RACK1, PIM1, PIM3, MAP3K8, PIM2, NBN, CEP55, HELLS, DUSP1, TET2, ESCO2, SIRT2, CDC25B, RBL2, CCNA2, PTP4A1, EID1, DBF4, CCNY, KIFC1, TXNIP, BIRC5, MCM5, KIF2C, KIF20B, ARL8B, MCM2, ARF6, ANAPC15, UHRF1, CDCA5, DCTN3, CDCA7, CCNDBP1, AURKB, ANAPC11, CDC45, RAD21, TPR, RPS3, …	903	679	11187	1.33192	0.709974	0.0947823	0.087813
GOTERM_BP_DIRECT	GO:0007584~response to nutrient	13	0.887978	0.0090398	ABCA1, TFRC, ACSL1, STAT1, COX4I1, AKR1C3, CYBB, CD3E, SLC8A1, LDHA, CYP1B1, PPARG, OGT	1414	76	19256	2.32941	1	0.138074	0.132277
GOTERM_BP_DIRECT	GO:0000278~mitotic cell cycle	21	1.43443	0.00902013	NUP214, CDT1, RRM1, TUBGCP2, CDCA5, TUBB, DCTN3, TUBB4B, NDC80, CDC14A, AURKB, CDC25B, ANAPC11, TUBA1C, TPX2, TUBA1B, SRSF2, BIRC5, PTPN6, MYBL2, NUP88	1414	154	19256	1.85701	1	0.138074	0.132277
GOTERM_BP_DIRECT	GO:0007049~cell cycle	40	2.73224	0.00898737	RB1, ANAPC15, CCNH, UHRF1, CDCA5, HJURP, CLTA, AHR, CCNDBP1, SMC4, CDC14A, RGS2, CDC45, MIS18BP1, RASSF4, RPS6KA1, RACK1, PIM1, MAPK1, PIM3, MAP3K8, EVI5, CDT1, PRNP, HELLS, DUSP1, TET2, CDC25B, PPP1CA, RBL2, PTP4A1, CYLD, EID1, TXNIP, BIRC5, MCM5, KIF20B, MCM2, ARL8B, ARF6	1414	359	19256	1.51734	1	0.138053	0.132257
GOTERM_BP_DIRECT	GO:0071479~cellular response to ionizing radiation	9	0.614754	0.00891662	BARD1, CDKN1A, TGFB1, IFI16, EEF1D, NAMPT, GRB2, TANK, RHOB	1414	41	19256	2.98934	1	0.137357	0.13159
GOTERM_BP_DIRECT	GO:1900182~positive regulation of protein localization to nucleus	8	0.546448	0.00889119	TGFB1, DTX3L, TFRC, PARP1, FYN, PARK7, PARP9, LAMTOR5	1414	33	19256	3.30136	1	0.137356	0.13159
GOTERM_BP_DIRECT	GO:1900227~positive regulation of NLRP3 inflammasome complex assembly	5	0.34153	0.00886252	GBP5, DDX3X, PLCG2, CD36, MYD88	1414	12	19256	5.67421	1	0.137306	0.131541
GOTERM_BP_DIRECT	GO:0090267~positive regulation of mitotic cell cycle spindle assembly checkpoint	5	0.34153	0.00886252	PCID2, TPR, BIRC5, NDC80, AURKB	1414	12	19256	5.67421	1	0.137306	0.131541
UP_KW_LIGAND	KW-0186~Copper	12	0.819672	0.00885702	PRNP, SPARC, SLC31A2, APLP2, CMC1, S100A12, MT1X, PARK7, ATOX1, SOD1, F5, MT1E	479	70	6822	2.44152	0.317879	0.095213	0.0907845
UP_KW_LIGAND	KW-0547~Nucleotide-binding	154	10.5191	0.00850887	CERK, DGKA, UBE2D1, PEBP1, UBE2L6, DDX60L, SMC4, GIMAP7, ACTB, ACTG1, RPS6KA1, CHEK1, PDK4, PIM1, MAP3K8, PIM3, PIM2, PRKACB, GLUL, MAP3K4, DDX17, GBP5, ACSL1, PRKCB, MATK, UBE2E2, TAP1, PASK, TUFM, ERN1, EEF1A1, RRAGA, RAB31, DDX39A, RAB34, VDAC3, CMPK2, KIF20B, NAIP, ABCG1, ARL8B, CSF1R, DDX5, PFKFB3, ABCB1, YTHDC2, TXK, DDX60, UBE2J1, HSP90B1, HSPH1, RNF213, NLRP3, NLRP1, NADK, ABCA1, LYN, HSP…	479	1853	6822	1.18365	0.3075	0.095213	0.0907845
GOTERM_BP_DIRECT	GO:0050829~defense response to Gram-negative bacterium	15	1.02459	0.00847192	RPL30, SLC11A1, HMGB2, RNASE6, ADM, LYZ, MPEG1, PYCARD, IL6, CD4, RPS19, CASP1, ROMO1, IL6R, OPTN	1414	94	19256	2.1731	1	0.132011	0.126468
GOTERM_CC_DIRECT	GO:0044853~plasma membrane raft	8	0.546448	0.00844088	ITGAM, CD8A, ITGB2, MAL, LCP2, PTPN11, EZR, MS4A4A	1442	34	20472	3.34046	0.999225	0.0742973	0.0660323
UP_KW_CELLULAR_COMPONENT	KW-1003~Cell membrane	322	21.9945	0.00818718	IFITM3, IFITM1, IFITM2, TRAF3IP3, CERK, TFRC, AQP9, IFIT5, PRF1, ENO1, ANTXR2, SLA2, AQP3, ALCAM, ANPEP, BSG, GPR171, TNFSF10, C3AR1, ARL6IP5, DIP2A, GLUL, PRKACB, ARRDC4, IL1R2, HLA-B, HLA-C, FLT3LG, ANK3, EREG, SYTL2, HLA-E, CCNY, NINJ1, CD226, KCTD12, EZR, TLN1, MACF1, ABCB1, TTYH3, GYPC, TXK, FPR1, CD1D, CD79B, S100A12, OTOF, TSPAN5, SNX9, NCKAP1L, CD14, ICOS, HLA-DQA1, SLAMF1, ABCA1, CCR1, L…	1307	3838	17543	1.12611	0.34247	0.0417546	0.0327487
INTERPRO	IPR013766:Thioredoxin domain	9	0.614754	0.00815818	PRDX3, PDIA3, PRDX2, PRDX5, PRDX1, DNAJC10, P4HB, TXN, PDIA6	1419	40	19116	3.03108	1	0.371552	0.366941
KEGG_PATHWAY	hsa05120:Epithelial cell signaling in Helicobacter pylori infection	16	1.0929	0.00814826	LYN, JUN, ADAM10, PTPN11, TCIRG1, CXCL2, NFKB1, NFKBIA, ADAM17, CCL5, ATP6V1B2, PLCG2, ATP6V1H, RAC1, ATP6V0C, ATP6V1F	899	70	8156	2.07367	0.932791	0.0327918	0.024246
GOTERM_BP_DIRECT	GO:0007569~cell aging	7	0.478142	0.00814199	NPM1, CITED2, PDCD4, BCL2, LIMS1, SOD1, ICAM1	1414	25	19256	3.81307	1	0.127236	0.121895
GOTERM_BP_DIRECT	GO:0071294~cellular response to zinc ion	7	0.478142	0.00814199	MT2A, P2RX4, PARP1, HVCN1, TSPO, MT1X, MT1E	1414	25	19256	3.81307	1	0.127236	0.121895
GOTERM_BP_DIRECT	GO:0032469~endoplasmic reticulum calcium ion homeostasis	6	0.409836	0.00807317	CAMK2D, BCL2, BAX, ATP2A2, GRINA, HERPUD1	1414	18	19256	4.53937	1	0.126894	0.121567
GOTERM_BP_DIRECT	GO:1901222~regulation of NIK/NF-kappaB signaling	6	0.409836	0.00807317	NFKBIA, TMSB4X, PRDX1, BCL3, PTPN22, LIME1	1414	18	19256	4.53937	1	0.126894	0.121567
GOTERM_BP_DIRECT	GO:0034976~response to endoplasmic reticulum stress	14	0.956284	0.00798045	PDIA3, PPP1R15A, CEBPB, ATP2A2, PIK3R1, EEF2, PDIA6, HERPUD1, HSP90B1, ERN1, MARCKS, DNAJC10, FLOT1, P4HB	1414	84	19256	2.26968	1	0.12617	0.120873
GOTERM_BP_DIRECT	GO:0045786~negative regulation of cell cycle	11	0.751366	0.00794507	BARD1, RB1, CDT1, NR4A1, TGFB1, HPGD, PDCD4, PLAAT3, LILRB1, RUNX3, RHOB	1414	57	19256	2.62806	1	0.125979	0.12069
KEGG_PATHWAY	hsa00480:Glutathione metabolism	14	0.956284	0.00781469	GSTK1, RRM1, RRM2, GPX4, GSTO1, MGST3, GSTP1, IDH2, MGST1, MGST2, PGD, ANPEP, SMS, LAP3	899	57	8156	2.22828	0.924903	0.0318376	0.0235406
GOTERM_CC_DIRECT	GO:0044297~cell body	14	0.956284	0.00765934	GABARAPL1, TUBB, ATP6AP2, RPS6, CACYBP, PARK7, COMT, CD3E, GABARAP, P2RX4, GNB2, FYN, EZR, TLR2	1442	87	20472	2.28457	0.998492	0.0681278	0.0605491
GOTERM_MF_DIRECT	GO:0019957~C-C chemokine binding	7	0.478142	0.00762896	CCR1, ZFP36, CXCR3, CXCR4, CCR7, CCR6, CXCR6	1424	24	18811	3.85291	0.99998	0.114516	0.108591
GOTERM_CC_DIRECT	GO:0097225~sperm midpiece	10	0.68306	0.00750839	CD52, IL4I1, CALM3, CCR6, CALM1, CALM2, TOMM20, SQSTM1, GABARAP, HSPD1	1442	50	20472	2.83939	0.998285	0.0674956	0.0599872
GOTERM_BP_DIRECT	GO:0007094~mitotic spindle assembly checkpoint	8	0.546448	0.00746809	MAD2L2, CDC20, TPR, BIRC5, TTK, NDC80, ZWINT, AURKB	1414	32	19256	3.40453	1	0.118765	0.113779
GOTERM_BP_DIRECT	GO:0001666~response to hypoxia	24	1.63934	0.00746225	TGFB1, TFRC, CITED2, CXCR4, ADM, SOD2, ASCL2, HIF1A, TNF, HSPD1, HSP90B1, PDLIM1, DPP4, MMP14, LDHA, ADAM17, CAT, UCP2, CASP1, CAPN2, CD38, HMOX1, CD24, TLR2	1414	182	19256	1.79579	1	0.118765	0.113779
GOTERM_BP_DIRECT	GO:0051591~response to cAMP	10	0.68306	0.00744088	LDHA, JUN, SPARC, PNPT1, DUSP1, STAT1, BSG, FOSB, FOS, AREG	1414	48	19256	2.83711	1	0.118765	0.113779
GOTERM_BP_DIRECT	GO:1902895~positive regulation of pri-miRNA transcription from RNA polymerase II promoter	10	0.68306	0.00744088	JUN, SPI1, TGFB1, MYC, STAT3, PPARG, FOS, KLF4, HIF1A, TNF	1414	48	19256	2.83711	1	0.118765	0.113779
GOTERM_BP_DIRECT	GO:0035914~skeletal muscle cell differentiation	10	0.68306	0.00744088	EOMES, RB1, NR4A1, BTG2, CITED2, MAFF, KRAS, FOS, EEF2, ATF3	1414	48	19256	2.83711	1	0.118765	0.113779
UP_SEQ_FEATURE	MOTIF:BH2	5	0.34153	0.0074202	BCL2L12, BCL2A1, BCL2, BAX, MCL1	1431	12	20495	5.96756	1	0.745454	0.74191
UP_SEQ_FEATURE	DOMAIN:IGc2	5	0.34153	0.0074202	LILRA6, CD3G, LILRB3, CD3E, LILRA5	1431	12	20495	5.96756	1	0.745454	0.74191
UP_SEQ_FEATURE	REGION:Substrate binding	39	2.66393	0.00740499	CERK, GLO1, SETD7, PTPN22, SAT2, NPL, ENO1, SAMHD1, SAT1, DUSP12, IL4I1, UGP2, CA2, ANPEP, RNPEP, ST8SIA4, LTA4H, TK1, GYG1, PGAM1, SPHK1, TET2, RNASE6, NAGA, AMPD2, PTPN11, GPCPD1, RNASE2, PGD, PARP15, NT5C3A, PTPRE, NAGK, PTPRC, DPYD, PTPN6, GALM, FBP1, PTPN2	1431	361	20495	1.54727	1	0.745454	0.74191
GOTERM_MF_DIRECT	GO:0042289~MHC class II protein binding	4	0.273224	0.00725983	CD74, CD4, LAG3, FCRL6	1424	6	18811	8.80665	0.999966	0.110146	0.104448
GOTERM_MF_DIRECT	GO:0050544~arachidonic acid binding	4	0.273224	0.00725983	ALOX5AP, PPARG, S100A9, S100A8	1424	6	18811	8.80665	0.999966	0.110146	0.104448
GOTERM_MF_DIRECT	GO:0070180~large ribosomal subunit rRNA binding	4	0.273224	0.00725983	RPL23, RPL12, RPLP0, RPL19	1424	6	18811	8.80665	0.999966	0.110146	0.104448
GOTERM_MF_DIRECT	GO:0051434~BH3 domain binding	4	0.273224	0.00725983	BCL2, RACK1, BAX, MCL1	1424	6	18811	8.80665	0.999966	0.110146	0.104448
GOTERM_MF_DIRECT	GO:0023024~MHC class I protein complex binding	4	0.273224	0.00725983	KLRC2, CD8A, KLRD1, KLRC1	1424	6	18811	8.80665	0.999966	0.110146	0.104448
GOTERM_BP_DIRECT	GO:0072659~protein localization to plasma membrane	22	1.50273	0.00722588	PLEKHF1, ANXA2, TESC, RHBDF2, ANK3, TNF, MYL12A, PRAM1, TNFRSF1A, HECTD1, EHD4, SCP2, RAB34, BSG, FLOT1, MYADM, ARL6IP5, FLNA, TSPAN5, EZR, S100A10, RAB8B	1414	161	19256	1.86086	1	0.116628	0.111732
GOTERM_BP_DIRECT	GO:0006260~DNA replication	18	1.22951	0.00718834	GINS2, RRM1, FEN1, RRM2, SET, RFC1, NAP1L1, SAMHD1, PTMS, POLD3, POLD4, CCDC88A, DBF4, NASP, CHEK1, MCM5, TOP1, MCM2	1414	121	19256	2.02583	1	0.116369	0.111484
GOTERM_MF_DIRECT	GO:0070403~NAD+ binding	6	0.409836	0.00705095	HADHA, GLUD1, HPGD, PARP14, PARP15, SIRT2	1424	17	18811	4.66234	0.999954	0.110146	0.104448
GOTERM_MF_DIRECT	GO:0016004~phospholipase activator activity	5	0.34153	0.00698713	GM2A, LCK, CCL5, CCL3, FYN	1424	11	18811	6.00453	0.999949	0.110146	0.104448
UP_KW_CELLULAR_COMPONENT	KW-0472~Membrane	654	44.6721	0.00694179	PGAP1, SPI1, TFRC, SPINT2, ENO1, SLA2, RPL9, ALCAM, MYC, DPYSL2, GPR171, C3AR1, CYP1B1, DIP2A, PRKACB, IER3, GBP5, GABARAPL1, PRKCB, FNDC3B, SYTL3, SYTL2, UQCRC1, NUP98, ABCB1, TTYH3, SHMT2, FPR1, GABARAP, LDHB, LDHA, CHST12, BLOC1S1, HMOX1, S100A12, NCKAP1L, ICOS, HLA-DQA1, C19ORF38, S100A10, ABCA1, LYN, HLA-DRB5, NDFIP1, CYLD, EHD4, GPR183, TNFSF8, FXYD5, HLA-DRB1, ARF1, CLTA, SNX10, LITAF, ARE…	1307	8194	17543	1.0713	0.299013	0.0393368	0.0308524
INTERPRO	IPR013785:Aldolase-type TIM barrel	10	0.68306	0.00692013	TPI1, RSAD2, IMPDH1, NAMPT, DPYD, TALDO1, NAGA, GMPR, NPL, ALDOA	1419	47	19116	2.86627	1	0.32217	0.318172
INTERPRO	IPR001129:Membrane-associated, eicosanoid/glutathione metabolism (MAPEG) protein	4	0.273224	0.00686888	MGST3, ALOX5AP, MGST1, MGST2	1419	6	19116	8.98097	0.999999	0.32217	0.318172
INTERPRO	IPR023352:Membrane associated eicosanoid/glutathione metabolism-like domain	4	0.273224	0.00686888	MGST3, ALOX5AP, MGST1, MGST2	1419	6	19116	8.98097	0.999999	0.32217	0.318172
GOTERM_BP_DIRECT	GO:0006974~cellular response to DNA damage stimulus	33	2.2541	0.00683115	PPP1R15A, TOP2A, CDKN1A, BTG2, SETD7, SAMHD1, ALKBH7, TANK, MYC, CHEK1, UBR5, RPS3, CTLA4, MAPK1, PMAIP1, BARD1, LYN, SHPRH, CBX5, PARP1, DTX3L, UBE2B, UBE2E2, FOXP1, BATF, SFPQ, BCL6, BCL3, IRF7, BCL2, NABP1, MNDA, SGK1	1414	276	19256	1.62825	1	0.110919	0.106262
GOTERM_MF_DIRECT	GO:0004721~phosphoprotein phosphatase activity	10	0.68306	0.00678301	DUSP4, DUSP5, DUSP2, DUSP1, PTPN11, PPM1K, DUSP16, DUSP6, CDC25B, PPP1CA	1424	46	18811	2.87173	0.999933	0.110146	0.104448
GOTERM_CC_DIRECT	GO:0097386~glial cell projection	6	0.409836	0.00678057	TMEM50A, FYN, LCP1, GLUL, AIF1, SIRT2	1442	18	20472	4.73232	0.996814	0.0616084	0.0547549
KEGG_PATHWAY	hsa05322:Systemic lupus erythematosus	26	1.77596	0.00671518	CD86, MACROH2A1, TNF, H2AC11, HLA-DMA, FCGR3A, HLA-DMB, H3C10, FCGR1A, H4C3, H3-3A, HLA-DQA1, H3-3B, HLA-DPA1, H2BC9, HLA-DRB5, H2AC6, H2AJ, CD40LG, IFNG, HLA-DPB1, CD28, HLA-DRA, HLA-DRB1, SNRPB, HLA-DQB1	899	136	8156	1.73441	0.891769	0.0277001	0.0204813
GOTERM_BP_DIRECT	GO:2000503~positive regulation of natural killer cell chemotaxis	4	0.273224	0.0066618	CCL5, CCL4, CCL3, XCL1	1414	6	19256	9.07874	1	0.108495	0.10394
GOTERM_BP_DIRECT	GO:0034157~positive regulation of toll-like receptor 7 signaling pathway	4	0.273224	0.0066618	TASL, DDX3X, RSAD2, PTPN22	1414	6	19256	9.07874	1	0.108495	0.10394
GOTERM_BP_DIRECT	GO:0032814~regulation of natural killer cell activation	4	0.273224	0.0066618	KLRC2, KLRC3, KLRD1, KLRC1	1414	6	19256	9.07874	1	0.108495	0.10394
GOTERM_BP_DIRECT	GO:0046826~negative regulation of protein export from nucleus	4	0.273224	0.0066618	BARD1, SP100, PARK7, TXN	1414	6	19256	9.07874	1	0.108495	0.10394
GOTERM_BP_DIRECT	GO:0051712~positive regulation of killing of cells of other organism	4	0.273224	0.0066618	SYK, IFNG, CLEC7A, PRF1	1414	6	19256	9.07874	1	0.108495	0.10394
GOTERM_BP_DIRECT	GO:0032020~ISG15-protein conjugation	4	0.273224	0.0066618	HERC5, UBE2E2, ISG15, UBE2L6	1414	6	19256	9.07874	1	0.108495	0.10394
GOTERM_MF_DIRECT	GO:0001221~transcription cofactor binding	9	0.614754	0.00664707	UBE2I, SMARCD3, JUND, MYC, HMGA1, PPARG, RORA, FOS, KLF4	1424	38	18811	3.12868	0.999918	0.110146	0.104448
BIOCARTA	h_monocytePathway:Monocyte and its Surface Molecules	7	0.478142	0.00664004	ITGAM, SELL, ITGA4, ITGB2, PECAM1, CD44, ICAM1	293	11	1623	3.52498	0.842042	0.122619	0.115979
GOTERM_BP_DIRECT	GO:0045672~positive regulation of osteoclast differentiation	7	0.478142	0.00658957	NOTCH2, CCR1, KLF10, IFNG, CA2, FOS, TNF	1414	24	19256	3.97195	1	0.108495	0.10394
GOTERM_BP_DIRECT	GO:0010634~positive regulation of epithelial cell migration	9	0.614754	0.00653757	DOCK5, JUN, IFNG, GLIPR2, PLCG2, CTSH, CCR6, PFN1, HIF1A	1414	39	19256	3.14264	1	0.108495	0.10394
UP_SEQ_FEATURE	DOMAIN:TNFR-Cys	6	0.409836	0.00653382	TNFRSF18, TNFRSF9, FAS, TNFRSF25, TNFRSF1B, TNFRSF1A	1431	18	20495	4.77405	1	0.687174	0.683907
INTERPRO	IPR025660:Cysteine peptidase, histidine active site	5	0.34153	0.00651569	CTSH, CTSW, CTSS, CTSC, CTSB	1419	11	19116	6.12339	0.999999	0.32217	0.318172
GOTERM_BP_DIRECT	GO:1904646~cellular response to beta-amyloid	10	0.68306	0.00645632	PRNP, LRP1, ITGA4, PARP1, NAMPT, FYN, CD36, ADRB2, TNF, ICAM1	1414	47	19256	2.89747	1	0.107745	0.103221
KEGG_PATHWAY	hsa05022:Pathways of neurodegeneration - multiple diseases	71	4.84973	0.00637121	COX7B, NDUFA11, COX4I1, ATP2A2, UBE2L6, FASLG, PARK7, TNF, TUBA1C, TUBA1B, CAPN2, RAC1, COX8A, PRKCB, TUBB, CYBB, TNFRSF1B, TNFRSF1A, ERN1, NDUFS7, NDUFS6, IL1B, NDUFS5, CAT, UQCRC1, PPIF, VDAC3, SLC25A5, SQSTM1, OPTN, SLC25A6, NDUFB9, CAMK2D, NDUFB7, NDUFB11, DCTN3, NDUFB2, NDUFB1, TANK, COX5A, PSMA7, UQCRH, UBE2J1, UBB, PSMB3, UBC, MAPK1, CYC1, RPS27A, NDUFV2, BID, PRNP, NDUFA6, HSPA5, FUS, NDU…	899	476	8156	1.35322	0.878668	0.0266139	0.0196782
GOTERM_BP_DIRECT	GO:0043433~negative regulation of sequence-specific DNA binding transcription factor activity	15	1.02459	0.00636656	EOMES, RB1, PRNP, SP100, FOXP3, MAD2L2, ID2, BHLHE40, PIM1, XCL1, FLNA, HMOX1, TRIB1, TNFRSF4, EZH2	1414	91	19256	2.24474	1	0.106576	0.102102
GOTERM_BP_DIRECT	GO:0033138~positive regulation of peptidyl-serine phosphorylation	15	1.02459	0.00636656	HSP90AA1, TGFB1, HSP90AB1, TFRC, RIPK2, PARK7, ARRB2, TXN, TNF, MAD2L2, IL6, AKAP9, BCL2, HCLS1, CD44	1414	91	19256	2.24474	1	0.106576	0.102102
BIOCARTA	h_neutrophilPathway:Neutrophil and Its Surface Molecules	6	0.409836	0.00636583	ITGAM, SELL, ITGB2, PECAM1, CD44, ICAM1	293	8	1623	4.15444	0.829492	0.122619	0.115979
GOTERM_MF_DIRECT	GO:0047485~protein N-terminus binding	18	1.22951	0.00632768	NPM1, TGFB1, PARP1, GLRX, SLA2, ZWINT, ALOX5AP, HESX1, EXOC4, STX5, CALM3, BANF1, EIF3E, NBN, CALM1, CALM2, RPS21, ARF6	1424	116	18811	2.04982	0.999871	0.10629	0.100791
UP_SEQ_FEATURE	TRANSMEM:Helical	414	28.2787	0.00632531	PGAP1, SPI1, TFRC, SPINT2, RPL9, ALCAM, MYC, C3AR1, CYP1B1, FNDC3B, ABCB1, TTYH3, FPR1, LDHA, CHST12, HMOX1, NCKAP1L, ICOS, HLA-DQA1, C19ORF38, S100A10, ABCA1, HLA-DRB5, NDFIP1, GPR183, TNFSF8, FXYD5, HLA-DRB1, LITAF, AREG, ASGR1, MS4A4A, ASGR2, FLVCR2, CTLA4, TSPO, HLA-DPA1, HAVCR2, FCRL1, SSR4, FCRL6, IFNGR1, IFNGR2, EMP1, EMP3, SERPINB6, VAMP8, MS4A6A, SLC7A5, MMP14, PLSCR1, SLC7A7, VAMP5, HCS…	1431	5337	20495	1.11099	1	0.675804	0.672591
GOTERM_BP_DIRECT	GO:0018108~peptidyl-tyrosine phosphorylation	20	1.36612	0.00628289	LYN, CSF1R, SYK, RIPK2, MATK, EIF2AK2, TTK, CD3E, MERTK, HIPK2, FGR, HCK, CD4, PKM, PTPRC, FES, LCK, FYN, PTPN6, JAK3	1414	139	19256	1.95944	1	0.10583	0.101387
GOTERM_BP_DIRECT	GO:0045060~negative thymic T cell selection	5	0.34153	0.00626855	CD74, PTPRC, CD28, CCR7, CD3E	1414	11	19256	6.19005	1	0.10583	0.101387
GOTERM_BP_DIRECT	GO:0002819~regulation of adaptive immune response	5	0.34153	0.00626855	IL4I1, IRF1, IRF7, CD48, AHR	1414	11	19256	6.19005	1	0.10583	0.101387
GOTERM_BP_DIRECT	GO:0032680~regulation of tumor necrosis factor production	5	0.34153	0.00626855	ZFP36, SIRPA, CD47, UBE2J1, FOXP1	1414	11	19256	6.19005	1	0.10583	0.101387
GOTERM_BP_DIRECT	GO:0045577~regulation of B cell differentiation	5	0.34153	0.00626855	IL4I1, PTPN6, IKZF3, ZFP36L2, ZFP36L1	1414	11	19256	6.19005	1	0.10583	0.101387
GOTERM_BP_DIRECT	GO:0032675~regulation of interleukin-6 production	5	0.34153	0.00626855	CEBPB, HLA-B, CAPN2, SIRPA, CD47	1414	11	19256	6.19005	1	0.10583	0.101387
GOTERM_BP_DIRECT	GO:0045059~positive thymic T cell selection	5	0.34153	0.00626855	CD74, PTPRC, CD3G, CD3E, CD3D	1414	11	19256	6.19005	1	0.10583	0.101387
INTERPRO	IPR001452:Src homology-3 domain	29	1.98087	0.0062344	ARHGAP9, DOCK5, MACF1, NCF1, NCF2, TXK, SLA, PIK3R1, SLA2, SAMSN1, PRAM1, GRAP2, PLCG2, SNX9, FYN, OSTF1, MPP1, SH3GLB1, LYN, MATK, ARHGAP27, FGR, HCK, FCHSD2, ABI3, LCK, HCLS1, GRB2, SKAP2	1419	229	19116	1.70599	0.999998	0.318563	0.314609
GOTERM_BP_DIRECT	GO:0006446~regulation of translational initiation	8	0.546448	0.00622058	EIF3K, CSDE1, HSPB1, EIF3H, EIF3E, BZW1, EIF4B, EIF4G2	1414	31	19256	3.51435	1	0.10583	0.101387
GOTERM_BP_DIRECT	GO:0030866~cortical actin cytoskeleton organization	8	0.546448	0.00622058	FMNL1, PLEK, NCKAP1L, LCP1, CALR, TLN1, TNF, ARF6	1414	31	19256	3.51435	1	0.10583	0.101387
INTERPRO	IPR003595:Protein-tyrosine phosphatase, catalytic	12	0.819672	0.00618584	DUSP4, PTP4A1, DUSP5, PTPRE, DUSP2, PTPRC, DUSP1, PTPN6, PTPN11, PTPN22, PTPN2, CDC14A	1419	63	19116	2.56599	0.999998	0.318563	0.314609
GOTERM_CC_DIRECT	GO:0005769~early endosome	35	2.39071	0.00616535	SAMD9L, PLEKHF1, LRP1, TFRC, DYSF, CXCR4, HMGB1, ADRB2, HSPD1, AP3M2, PRDX3, BLOC1S1, RASGEF1B, LAMP3, FLOT1, MAPK1, HAVCR2, ARRDC4, SERPINB1, RABGAP1L, DTX3L, ANXA2, IGF2R, RHOB, VAMP8, PTP4A1, DIAPH2, CD4, RAB31, EHD4, KIFC1, RIN3, SIGLEC1, WDFY4, HLA-DQB1	1442	308	20472	1.61329	0.994624	0.0566274	0.050328
UP_SEQ_FEATURE	DOMAIN:Ig-like C2-type	16	1.0929	0.00616107	CD86, CD96, SEMA4A, CD84, CSF3R, IGSF6, SEMA4D, CD2, BSG, LAIR2, SLAMF7, IGFBP7, IL6ST, IL6R, LAIR1, SLAMF1	1431	105	20495	2.18242	1	0.668873	0.665693
GOTERM_BP_DIRECT	GO:0070371~ERK1 and ERK2 cascade	11	0.751366	0.00614448	DUSP5, RIPK2, MYC, HESX1, TBC1D10C, CTSH, MAPK1, LGALS9, ZFP36L2, DUSP6, ZFP36L1	1414	55	19256	2.72362	1	0.10583	0.101387
GOTERM_BP_DIRECT	GO:0006986~response to unfolded protein	11	0.751366	0.00614448	DNAJA1, HSPA8, DNAJB1, HSP90AA1, TRAM1, HSPH1, HSP90AB1, HSPB1, FBXO6, HSPD1, HERPUD1	1414	55	19256	2.72362	1	0.10583	0.101387
SMART	SM00195:DSPc	9	0.614754	0.0061256	DUSP4, DUSP22, DUSP12, DUSP5, DUSP2, DUSP1, DUSP16, DUSP6, CDC14A	819	36	10337	3.15537	0.917474	0.1658	0.161308
GOTERM_MF_DIRECT	GO:0043548~phosphatidylinositol 3-kinase binding	7	0.478142	0.00610569	LCK, FYN, CALM3, PIK3R1, CALM1, CALM2, HCST	1424	23	18811	4.02043	0.999823	0.103797	0.0984266
INTERPRO	IPR001811:Chemokine interleukin-8-like domain	10	0.68306	0.00597966	CXCL10, CXCL11, CXCL9, CCL5, CCL4L2, CCL4, CCL3, XCL2, XCL1, CXCL2	1419	46	19116	2.92858	0.999997	0.318563	0.314609
GOTERM_BP_DIRECT	GO:0032869~cellular response to insulin stimulus	17	1.1612	0.0058826	RB1, PARP1, STAT1, GSTP1, INSIG1, CFLAR, PIK3R1, HDAC9, ZFP36L1, PKM, RAB31, TBC1D4, MYC, UCP2, PPARG, FBP1, RAB8B	1414	109	19256	2.12392	1	0.102604	0.0982963
GOTERM_BP_DIRECT	GO:0061844~antimicrobial humoral immune response mediated by antimicrobial peptide	17	1.1612	0.0058826	RPL30, CXCL9, RNASE6, ADM, CXCL2, CXCL10, LGALS3, CXCL11, RPS19, GNLY, XCL1, S100A12, ROMO1, FAU, GAPDH, S100A9, RPL39	1414	109	19256	2.12392	1	0.102604	0.0982963
GOTERM_BP_DIRECT	GO:0043627~response to estrogen	13	0.887978	0.00585816	HSP90AA1, CITED2, ARPC1B, COMT, HSPD1, MMP14, LDHA, CA2, HMOX1, MAPK1, TRIM25, PPARG, CD24	1414	72	19256	2.45882	1	0.102604	0.0982963
UP_SEQ_FEATURE	DOMAIN:Ubiquitin-like 2	4	0.273224	0.00577591	UBB, UBC, ISG15, OASL	1431	6	20495	9.5481	1	0.637338	0.634308
UP_SEQ_FEATURE	DOMAIN:Ubiquitin-like 1	4	0.273224	0.00577591	UBB, UBC, ISG15, OASL	1431	6	20495	9.5481	1	0.637338	0.634308
GOTERM_BP_DIRECT	GO:0045860~positive regulation of protein kinase activity	12	0.819672	0.00571035	CDKN1A, NPM1, CD4, PTPRC, MMD, LCP2, CCR7, SNX9, TNF, LAT, CDC25B, EREG	1414	63	19256	2.59392	1	0.100573	0.0963505
GOTERM_BP_DIRECT	GO:0009612~response to mechanical stimulus	12	0.819672	0.00571035	MMP14, BTG2, JUN, JUND, CITED2, STAT1, CAPN2, FOSB, TXNIP, PPARG, RETN, ACTG1	1414	63	19256	2.59392	1	0.100573	0.0963505
SMART	SM00199:SCY	10	0.68306	0.00567249	CXCL10, CXCL11, CXCL9, CCL5, CCL4L2, CCL4, CCL3, XCL2, XCL1, CXCL2	819	43	10337	2.93523	0.900698	0.164502	0.160045
UP_KW_PTM	KW-0379~Hydroxylation	30	2.04918	0.00566334	DBI, ARRB2, ADRB2, ENO1, RPL8, HIF1A, HSP90B1, H2AC11, H3C10, H4C3, H3-3A, H3-3B, H2BC9, PCID2, CRTAP, H2AC6, RPS6, NFKB1, H1-3, H1-2, NFKBIA, H1-4, GLUD1, PKM, NDUFS7, RPL27A, AGO2, CALR, ALDOA, RPS23	1251	200	14097	1.69029	0.151855	0.0141584	0.0136864
KEGG_PATHWAY	hsa05014:Amyotrophic lateral sclerosis	57	3.89344	0.00561054	COX7B, NDUFA11, COX4I1, TNF, ACTB, ACTG1, TUBA1C, TUBA1B, CASP1, RAC1, COX8A, NUP214, TUBB, TNFRSF1B, TNFRSF1A, ERN1, NDUFS7, NDUFS6, NDUFS5, CAT, UQCRC1, NUP98, PFN1, SRSF7, SQSTM1, OPTN, NDUFB9, NDUFB7, NDUFB11, DCTN3, NDUFB2, NDUFB1, TANK, COX5A, PSMA7, UQCRH, PSMB3, TPR, NUP88, CYC1, HNRNPA1, NDUFV2, BID, HNRNPA3, NDUFA6, HSPA5, FUS, NDUFA4, NDUFA2, NDUFA1, TUBB4B, SOD1, UQCRQ, NDUFAB1, HNRNP…	899	364	8156	1.42066	0.843812	0.0237369	0.0175509
GOTERM_CC_DIRECT	GO:0005788~endoplasmic reticulum lumen	35	2.39071	0.00557548	SERPINA1, CTSZ, DBI, CFP, HSP90B1, CST3, LGALS1, MAPK1, TSPAN5, IGFBP7, TIMP1, CTSC, PDIA3, CRTAP, HSPA5, APLP2, RNASET2, PLAUR, SHISA5, ADAM10, PDIA6, CKAP4, F5, ADAM17, CD4, IL6, VCAN, MGAT4A, DNAJC10, MZB1, SERPING1, P4HB, CALR, PPIB, CES1	1442	306	20472	1.62383	0.991125	0.0517723	0.046013
GOTERM_BP_DIRECT	GO:0034198~cellular response to amino acid starvation	10	0.68306	0.00557492	SH3GLB1, CDKN1A, RRAGA, SESN3, UCP2, FAS, MAPK1, EIF2AK2, SLC38A2, ATF3	1414	46	19256	2.96046	1	0.0988315	0.0946823
UP_KW_CELLULAR_COMPONENT	KW-0496~Mitochondrion	122	8.33333	0.00557129	MTCH1, MTCH2, TRAF3IP3, NDUFA11, CISD2, PARK7, ALKBH7, TOMM20, CLU, IFIT3, PYCARD, LACTB, RGS2, SCP2, PDK4, CYP1B1, DIP2A, GLUL, TMEM14C, SH3GLB1, RSAD2, ACSL1, CMC1, TUFM, CYP27A1, IFI27, ETHE1, PPIF, UQCRC1, VDAC3, CMPK2, ISCU, NDUFB11, SHMT2, MGST1, HIGD1A, UQCRH, PRDX3, LDHB, PRDX5, UBB, BLOC1S1, UBC, PMAIP1, CYC1, NDUFV2, MCL1, FIS1, PRNP, PRELID1, PNPT1, IDH2, MRPL23, CYRIB, DNAJC15, BRI3BP…	1307	1300	17543	1.25964	0.247933	0.035517	0.0278565
GOTERM_CC_DIRECT	GO:0005768~endosome	36	2.45902	0.00549257	LRPAP1, GRN, PLEKHF1, TFRC, UNC93B1, DYSF, SLA, SNX10, HMGB1, ARRB2, ADRB2, CST7, GRAP2, RAB24, BSG, FLOT1, S1PR1, FYN, JAK3, ATP9B, JAK1, RAB8B, ABCA1, ARRDC4, ANXA2, ARPC5, IGF2R, STING1, TCN2, ARPC2, IL2RB, GRB2, OCIAD2, EZR, ABCG1, ARF6	1442	317	20472	1.61227	0.990477	0.0515691	0.0458324
BIOCARTA	h_no2il12Pathway:NO2-dependent IL 12 Pathway in NK cells	9	0.614754	0.00540853	CD2, CD4, IFNG, CXCR3, STAT4, CD3G, CD247, CD3E, CD3D	293	17	1623	2.93254	0.777367	0.115243	0.109003
KEGG_PATHWAY	hsa05216:Thyroid cancer	11	0.751366	0.00540173	CDKN1A, GADD45B, TPM3, MYC, TCF7, TPR, LEF1, BAX, MAPK1, KRAS, PPARG	899	37	8156	2.69717	0.832605	0.0231503	0.0171172
GOTERM_CC_DIRECT	GO:0042105~alpha-beta T cell receptor complex	5	0.34153	0.00540093	PTPN6, CD3G, CD247, CD3E, CD3D	1442	11	20472	6.45316	0.989706	0.0512785	0.0455741
GOTERM_MF_DIRECT	GO:0005068~transmembrane receptor protein tyrosine kinase adaptor activity	6	0.409836	0.00530301	DOK2, TRAT1, TRADD, GRB2, PIK3R1, SH2B2	1424	16	18811	4.95374	0.999448	0.0912506	0.0865297
GOTERM_BP_DIRECT	GO:0001933~negative regulation of protein phosphorylation	14	0.956284	0.0052677	LYN, SPAG9, PRNP, TGFB1, PID1, PARK7, ARRB2, DUSP6, WARS1, DNAJC10, MYADM, SIRPA, CHP1, PPIA	1414	80	19256	2.38317	1	0.0936923	0.0897588
GOTERM_BP_DIRECT	GO:0046597~negative regulation of viral entry into host cell	7	0.478142	0.00526356	IFITM3, FCN1, CD74, IFITM1, IFITM2, TRIM25, LY6E	1414	23	19256	4.14464	1	0.0936923	0.0897588
GOTERM_BP_DIRECT	GO:0032715~negative regulation of interleukin-6 production	13	0.887978	0.00522194	CD84, TNFAIP3, PTPN22, ARRB2, TNF, LILRB4, FOXP3, KLF2, SIRPA, PTPN6, NCKAP1L, HAVCR2, SLAMF1	1414	71	19256	2.49346	1	0.0934935	0.0895684
GOTERM_CC_DIRECT	GO:0097038~perinuclear endoplasmic reticulum	6	0.409836	0.00519399	CAPN2, CYBB, ADAM10, CISD2, FYN, DBI	1442	17	20472	5.01069	0.987727	0.0498741	0.044326
GOTERM_CC_DIRECT	GO:0031092~platelet alpha granule membrane	6	0.409836	0.00519399	SPARC, APLP2, PECAM1, CD9, PHACTR2, CD36	1442	17	20472	5.01069	0.987727	0.0498741	0.044326
KEGG_PATHWAY	hsa05210:Colorectal cancer	19	1.29781	0.00514498	CDKN1A, JUN, TGFB1, GADD45B, LEF1, TCF7, PIK3R1, FOS, AREG, EREG, MYC, BCL2, BAX, BIRC5, PMAIP1, MAPK1, GRB2, KRAS, RAC1	899	86	8156	2.00435	0.817723	0.0223401	0.0165181
KEGG_PATHWAY	hsa01524:Platinum drug resistance	17	1.1612	0.0050854	TOP2A, CDKN1A, GSTO1, MGST3, GSTP1, MGST1, MGST2, FASLG, PIK3R1, BCL2, FAS, BAX, BIRC5, PMAIP1, MAPK1, BID, BIRC3	899	73	8156	2.11273	0.814085	0.0223401	0.0165181
GOTERM_CC_DIRECT	GO:0042995~cell projection	24	1.63934	0.00489782	MACF1, RRM1, RHOG, PLAUR, RHOH, SLC2A3, MCOLN1, ARHGAP24, RHOB, CYLD, HCK, ODF2L, FCHSD2, ARPC2, OTOF, KCTD12, RAC1, EZR, UTRN, CLEC4E, OGT, CD44, TLR2, FERMT3	1442	183	20472	1.86189	0.984217	0.048124	0.0427705
INTERPRO	IPR000355:Chemokine receptor family	6	0.409836	0.0048756	CCR1, CXCR3, CXCR4, CCR7, CCR6, CXCR6	1419	16	19116	5.0518	0.999964	0.268799	0.265463
GOTERM_MF_DIRECT	GO:0004602~glutathione peroxidase activity	7	0.478142	0.00481631	GSTK1, GPX4, MGST3, GSTP1, ALOX5AP, MGST1, MGST2	1424	22	18811	4.20317	0.9989	0.083899	0.0795584
GOTERM_BP_DIRECT	GO:0002548~monocyte chemotaxis	10	0.68306	0.0047894	LGALS3, IL6, RPS19, CCL5, CCL4, CCL3, XCL2, XCL1, S100A12, IL6R	1414	45	19256	3.02625	1	0.0860342	0.0824222
GOTERM_BP_DIRECT	GO:0032516~positive regulation of phosphoprotein phosphatase activity	6	0.409836	0.00465384	PPP1R15A, HSP90AB1, CD300A, CALM3, CALM1, CALM2	1414	16	19256	5.10679	1	0.0838777	0.0803563
GOTERM_BP_DIRECT	GO:0010818~T cell chemotaxis	6	0.409836	0.00465384	CXCL10, CXCL11, CXCR3, GPR183, CCL3, CXCL16	1414	16	19256	5.10679	1	0.0838777	0.0803563
GOTERM_BP_DIRECT	GO:0050862~positive regulation of T cell receptor signaling pathway	6	0.409836	0.00465384	TESPA1, TRAT1, LCK, RPS3, CCR7, CD226	1414	16	19256	5.10679	1	0.0838777	0.0803563
GOTERM_BP_DIRECT	GO:0031640~killing of cells of other organism	13	0.887978	0.00464194	RPL30, CXCL9, LYZ, CXCL2, CXCL10, LGALS3, CXCL11, RPS19, GNLY, XCL1, S100A12, ROMO1, GAPDH	1414	70	19256	2.52908	1	0.0838777	0.0803563
GOTERM_BP_DIRECT	GO:0070098~chemokine-mediated signaling pathway	13	0.887978	0.00464194	CCR1, CXCL9, CXCR6, CXCL2, CXCL10, CXCL11, CCL5, CXCR3, CCL4, CCL3, XCL2, XCL1, CCR6	1414	70	19256	2.52908	1	0.0838777	0.0803563
UP_KW_PTM	KW-0519~Myristate	30	2.04918	0.00456691	ARF1, NDUFB7, SLA, SLA2, TNF, PPM1G, GLIPR2, BASP1, PHACTR2, CHP1, FYN, RPL15, PRKACB, LYN, MARCKSL1, NIBAN2, RPS8, TESC, CYRIB, ARL4C, FGR, DUSP22, HCK, FMNL1, MARCKS, CCNY, OAS2, LCK, LAMTOR1, ARF6	1251	197	14097	1.71603	0.124311	0.0124552	0.01204
INTERPRO	IPR011161:MHC class I-like antigen recognition	8	0.546448	0.00445749	FCGRT, HLA-B, HLA-DPB1, HLA-C, CD1D, HLA-DRB1, HLA-E, HLA-DQB1	1419	29	19116	3.71626	0.999914	0.25239	0.249258
UP_KW_MOLECULAR_FUNCTION	KW-0049~Antioxidant	6	0.409836	0.00437432	PRDX3, PRDX2, PRDX5, PRDX1, S100A9, SOD1	981	14	11655	5.09174	0.363355	0.064365	0.0606156
INTERPRO	IPR018503:Tetraspanin, conserved site	7	0.478142	0.00437221	CD53, CD63, CD151, CD9, TSPAN5, CD37, TSPAN3	1419	22	19116	4.28637	0.999897	0.25239	0.249258
SMART	SM00409:IG	58	3.96175	0.00426497	CD86, CD84, CD83, SIRPG, ICAM3, TREM1, ICAM1, FCGR3A, ALCAM, IL18RAP, BSG, CTLA4, SIRPA, VSIG4, IL6R, HAVCR2, FCRL1, CD96, LAG3, CD300A, FCRL6, IL1R2, BTN3A2, NCR1, VCAN, NCR3, TMIGD2, CD8B, CD8A, PECAM1, CD300E, CD226, CD48, CD300C, LILRA6, CSF1R, NEXN, LILRA1, LILRA2, KIR2DL3, MALT1, LILRA5, CD79B, LAIR2, IGFBP7, NCAM1, FCGR1A, TIGIT, LAIR1, SEMA4D, SIGLEC10, LILRB1, LILRB2, LILRB3, MERTK, CD4,…	819	508	10337	1.44104	0.823649	0.133198	0.129589
GOTERM_BP_DIRECT	GO:0050764~regulation of phagocytosis	5	0.34153	0.004233	FGR, HCK, PTPRC, SYK, SPHK1	1414	10	19256	6.80905	1	0.0775859	0.0743286
GOTERM_BP_DIRECT	GO:0010888~negative regulation of lipid storage	5	0.34153	0.004233	NFKBIA, IL6, PPARG, TNF, PTPN2	1414	10	19256	6.80905	1	0.0775859	0.0743286
GOTERM_BP_DIRECT	GO:0050863~regulation of T cell activation	5	0.34153	0.004233	SPN, CD4, SIT1, CCL5, LAT	1414	10	19256	6.80905	1	0.0775859	0.0743286
GOTERM_BP_DIRECT	GO:0070233~negative regulation of T cell apoptotic process	5	0.34153	0.004233	CCL5, BCL3, BCL2, CD27, IL7R	1414	10	19256	6.80905	1	0.0775859	0.0743286
GOTERM_BP_DIRECT	GO:0034101~erythrocyte homeostasis	5	0.34153	0.004233	RPS17, PRDX1, HMOX1, NCKAP1L, RPS24	1414	10	19256	6.80905	1	0.0775859	0.0743286
GOTERM_BP_DIRECT	GO:0051272~positive regulation of cellular component movement	5	0.34153	0.004233	LYN, ADAM17, BCL6, RPS19, STMN1	1414	10	19256	6.80905	1	0.0775859	0.0743286
GOTERM_BP_DIRECT	GO:0002467~germinal center formation	5	0.34153	0.004233	MEF2C, ADAM17, BCL6, BCL3, TNFSF13B	1414	10	19256	6.80905	1	0.0775859	0.0743286
GOTERM_BP_DIRECT	GO:0034340~response to type I interferon	5	0.34153	0.004233	SP100, SHMT2, MX1, ISG15, IKBKE	1414	10	19256	6.80905	1	0.0775859	0.0743286
GOTERM_BP_DIRECT	GO:0042104~positive regulation of activated T cell proliferation	8	0.546448	0.00419828	PYCARD, TMIGD2, IL2RA, RPS3, HMGB1, CD24, JAK3, SLAMF1	1414	29	19256	3.75672	1	0.0775859	0.0743286
GOTERM_BP_DIRECT	GO:0042273~ribosomal large subunit biogenesis	8	0.546448	0.00419828	RPL5, NPM1, RPL11, RPL14, WDR74, RPL35A, RPL26, RPL7	1414	29	19256	3.75672	1	0.0775859	0.0743286
GOTERM_BP_DIRECT	GO:0010033~response to organic substance	8	0.546448	0.00419828	ANXA5, AQP9, TIMP2, TIMP1, HPSE, CTSC, ABCG1, SOD1	1414	29	19256	3.75672	1	0.0775859	0.0743286
GOTERM_CC_DIRECT	GO:0000775~chromosome, centromeric region	12	0.819672	0.00418472	TOP2A, HELLS, MIS18BP1, CDCA5, RAD21, HJURP, BIRC5, KIF2C, PPP2R5C, SMC4, NDC80, AURKB	1442	63	20472	2.70418	0.971088	0.0416011	0.0369733
GOTERM_BP_DIRECT	GO:0007565~female pregnancy	16	1.0929	0.00417359	TGFB1, HPGD, ADM, FOS, COMT, UCP2, NAMPT, BCL2, CAPN2, FOSB, CD38, MAGED2, KRAS, LGALS9, ITGA5, SLC38A2	1414	96	19256	2.26968	1	0.0775859	0.0743286
UP_SEQ_FEATURE	REPEAT:TNFR-Cys 3	7	0.478142	0.00410764	TNFRSF18, TNFRSF9, FAS, CD27, TNFRSF25, TNFRSF1B, TNFRSF1A	1431	23	20495	4.35892	1	0.468619	0.466391
PIR_SUPERFAMILY	PIRSF000939:dual specificity protein phosphatase (MAP kinase phosphatase)	5	0.34153	0.00409456	DUSP4, DUSP5, DUSP2, DUSP1, DUSP6	200	7	1774	6.33571	0.504212	0.350085	0.350085
GOTERM_BP_DIRECT	GO:1900026~positive regulation of substrate adhesion-dependent cell spreading	10	0.68306	0.0040926	DOCK5, DAB2, ARPC2, MYADM, FLNA, RAC1, P4HB, CALR, LIMS1, S100A10	1414	44	19256	3.09502	1	0.0775859	0.0743286
GOTERM_MF_DIRECT	GO:0019903~protein phosphatase binding	16	1.0929	0.00407249	CSF1R, HSP90AA1, FCRL6, STAT3, PIK3R1, LILRB4, HSP90B1, LGALS3, LCK, RACK1, SIRPA, GRB2, PPARG, JAK3, IKBKE, JAK1	1424	93	18811	2.27268	0.996843	0.0718286	0.0681124
GOTERM_MF_DIRECT	GO:0000976~transcription regulatory region sequence-specific DNA binding	31	2.11749	0.00403755	CEBPB, SPI1, TCF7, HMGB2, ARID4B, AHR, HMGB1, MACROH2A1, TNF, BASP1, TBX21, TBL1X, JUN, ZFHX3, MEF2C, JUND, ZBTB14, STAT3, ARID5B, FOS, POU2F2, KLF4, NFKB1, SFPQ, IRF1, IRF7, IRF8, IRF5, PPARG, ATF5, ATF3	1424	238	18811	1.72063	0.996682	0.0718286	0.0681124
KEGG_PATHWAY	hsa04666:Fc gamma R-mediated phagocytosis	21	1.43443	0.00393847	LYN, MARCKSL1, SYK, NCF1, PRKCB, SPHK1, ARPC1B, ARPC5, PIK3R1, HCK, FCGR3A, MARCKS, PTPRC, ARPC2, CFL1, PLCG2, MAPK1, RAC1, FCGR1A, LAT, ARF6	899	97	8156	1.96411	0.728084	0.0175635	0.0129863
GOTERM_BP_DIRECT	GO:0048678~response to axon injury	9	0.614754	0.00390934	LYN, P2RX4, LGALS1, TYROBP, PLCG2, BAX, SOD2, AIF1, SOD1	1414	36	19256	3.40453	1	0.0749568	0.0718099
UP_KW_MOLECULAR_FUNCTION	KW-0904~Protein phosphatase	22	1.50273	0.00389876	DUSP4, DUSP5, DUSP2, DUSP1, PTPN22, PTPN11, PPM1K, DUSP16, CDC14A, DUSP6, CDC25B, PPM1G, PPP1CA, DUSP22, PTP4A1, DUSP12, PTPRE, PPP4C, PTPRC, PTPN6, ACP1, PTPN2	981	134	11655	1.95057	0.331258	0.064365	0.0606156
GOTERM_MF_DIRECT	GO:0035259~glucocorticoid receptor binding	6	0.409836	0.00388508	NR4A1, CEBPB, NR4A3, STAT3, ETS2, YWHAH	1424	15	18811	5.28399	0.995883	0.0702801	0.0666441
GOTERM_CC_DIRECT	GO:0005856~cytoskeleton	56	3.82514	0.00384914	TRADD, HSPB1, CLU, PPP1R18, ACTB, ACTG1, HINT1, BASP1, PSTPIP2, DPYSL2, TMSB4X, ENC1, ARL6IP5, RAC1, JAK3, TMSB10, JAK1, TPM4, TPM3, RIPK2, HSBP1, TUBB, RHOG, RHOH, FRMD4B, CKAP4, RHOB, FGR, HCK, AKAP9, CDC42EP3, ODF3B, EVL, EZR, TLN1, PFN1, UTRN, S100A9, S100A8, MACF1, LRP1, CORO1B, PDLIM1, S100A12, MAPK1, IVNS1ABP, MARCKSL1, MSN, TUBB4B, LRPPRC, ARHGAP24, UBXN11, PARVG, FES, VIM, P4HB	1442	541	20472	1.46955	0.961565	0.0387205	0.0344131
GOTERM_MF_DIRECT	GO:0004185~serine-type carboxypeptidase activity	4	0.273224	0.00384596	CTSA, SCPEP1, CPD, CPVL	1424	5	18811	10.568	0.995648	0.0702801	0.0666441
GOTERM_MF_DIRECT	GO:0097100~supercoiled DNA binding	4	0.273224	0.00384596	RPS3, HMGB2, HMGB1, TOP1	1424	5	18811	10.568	0.995648	0.0702801	0.0666441
GOTERM_BP_DIRECT	GO:0006334~nucleosome assembly	19	1.29781	0.00374462	H2BC9, BRD2, SHPRH, NPM1, SET, HMGB2, NAP1L1, MACROH2A1, H1-0, H1-3, H1-2, H1-4, NASP, H3C10, ANP32B, H4C3, H3-3A, MCM2, H3-3B	1414	123	19256	2.10361	1	0.072054	0.069029
INTERPRO	IPR000340:Dual specificity phosphatase, catalytic domain	10	0.68306	0.00373803	DUSP4, PTP4A1, DUSP22, DUSP12, DUSP5, DUSP2, DUSP1, DUSP16, DUSP6, CDC14A	1419	43	19116	3.1329	0.999609	0.223748	0.220971
UP_SEQ_FEATURE	DOMAIN:Ig-like C2-type 3	19	1.29781	0.0037048	FCRL1, CSF1R, LAG3, FCRL6, IL1R2, SIGLEC10, ICAM3, LILRB1, LILRB2, LILRA1, LILRB3, LILRA2, ICAM1, CD4, ALCAM, PECAM1, NCAM1, SIGLEC1, FCGR1A	1431	129	20495	2.10946	1	0.429949	0.427905
GOTERM_CC_DIRECT	GO:0035580~specific granule lumen	12	0.819672	0.00368323	PDXK, CTSZ, TIMP2, PTPN6, FOLR3, HPSE, RETN, LYZ, CFP, CTSD, NFKB1, KPNB1	1442	62	20472	2.7478	0.955758	0.037498	0.0333266
GOTERM_MF_DIRECT	GO:0003714~transcription corepressor activity	27	1.84426	0.00361289	RB1, BTG2, CITED2, PBXIP1, HMGB1, ENO1, HDAC9, N4BP2L2, DNAJB1, BASP1, CREG1, TBL1X, TRIM22, HSBP1, PARP9, PARP14, PARP15, FOXP3, HIPK2, TLE5, DRAP1, EID1, BCL3, SRSF2, HDGF, PFDN5, EZH2	1424	196	18811	1.81974	0.993946	0.0679704	0.0644539
GOTERM_MF_DIRECT	GO:0031490~chromatin DNA binding	15	1.02459	0.00358149	EOMES, KDM6B, CEBPB, STAT3, JMJD1C, KLF4, MACROH2A1, H1-0, H1-3, H1-2, H1-4, BCL6, TOX, OGT, EZH2	1424	83	18811	2.38734	0.993671	0.0679704	0.0644539
GOTERM_MF_DIRECT	GO:0003677~DNA binding	124	8.46995	0.00357151	HJURP, RORC, ARID4B, RORA, AHR, BACH1, ETS2, RPL6, RPL7, H2AC11, RPS15, TIAL1, SMCHD1, ZFP36, MYC, GPBP1, BANF1, JUNB, H4C3, IER2, HMGN1, MEF2A, EOMES, ZBP1, MEF2C, H2AC6, SP110, SWAP70, APLP2, RFX2, ZBTB32, ARID5B, RUNX3, FOXP3, MAF, NCL, AKAP9, DPEP2, ATF3, SET, AKNA, SP140, TCF7, TSHZ2, CREM, PIK3R1, MACROH2A1, ZFP36L1, RAD21, HESX1, LYAR, CDT1, JUN, JUND, FUS, ZBTB16, HMGA1, POU2F2, HOPX, NFK…	1424	1286	18811	1.27375	0.993581	0.0679704	0.0644539
GOTERM_BP_DIRECT	GO:0007169~transmembrane receptor protein tyrosine kinase signaling pathway	20	1.36612	0.00355798	LYN, CSF1R, SYK, TRAT1, TRADD, SLA, CD3E, MERTK, RASGRP4, FGR, HCK, DOK2, CD4, CD8B, FES, LCK, CD8A, CD7, LCP2, FYN	1414	132	19256	2.06335	1	0.0687071	0.0658226
UP_SEQ_FEATURE	DOMAIN:WWE	5	0.34153	0.00352332	RNF146, PARP11, ZC3HAV1, PARP14, PARP12	1431	10	20495	7.16108	1	0.416061	0.414083
UP_SEQ_FEATURE	DOMAIN:SH2 1	5	0.34153	0.00352332	SYK, PLCG2, PTPN6, PTPN11, PIK3R1	1431	10	20495	7.16108	1	0.416061	0.414083
UP_SEQ_FEATURE	MOTIF:ITIM motif 3	5	0.34153	0.00352332	FCRL1, LILRB1, LILRB2, LILRB3, LILRB4	1431	10	20495	7.16108	1	0.416061	0.414083
UP_SEQ_FEATURE	DOMAIN:SH2 2	5	0.34153	0.00352332	SYK, PLCG2, PTPN6, PTPN11, PIK3R1	1431	10	20495	7.16108	1	0.416061	0.414083
UP_SEQ_FEATURE	ACT_SITE:Cysteine sulfenic acid (-SOH) intermediate	5	0.34153	0.00352332	PRDX3, PRDX2, PRDX5, SESN3, PRDX1	1431	10	20495	7.16108	1	0.416061	0.414083
GOTERM_BP_DIRECT	GO:0038110~interleukin-2-mediated signaling pathway	4	0.273224	0.00352291	IL2RA, IL2RB, JAK3, JAK1	1414	5	19256	10.8945	1	0.0682737	0.0654074
GOTERM_BP_DIRECT	GO:0060700~regulation of ribonuclease activity	4	0.273224	0.00352291	OAS1, OAS2, OAS3, OASL	1414	5	19256	10.8945	1	0.0682737	0.0654074
GOTERM_BP_DIRECT	GO:0002774~Fc receptor mediated inhibitory signaling pathway	4	0.273224	0.00352291	LYN, LILRB1, LILRB2, LILRB4	1414	5	19256	10.8945	1	0.0682737	0.0654074
GOTERM_BP_DIRECT	GO:1902622~regulation of neutrophil migration	4	0.273224	0.00352291	RHOG, RHOH, RAC1, MYD88	1414	5	19256	10.8945	1	0.0682737	0.0654074
GOTERM_BP_DIRECT	GO:0051343~positive regulation of cyclic-nucleotide phosphodiesterase activity	4	0.273224	0.00352291	RACK1, CALM3, CALM1, CALM2	1414	5	19256	10.8945	1	0.0682737	0.0654074
GOTERM_BP_DIRECT	GO:0032649~regulation of interferon-gamma production	4	0.273224	0.00352291	SIRPA, CCR7, ISG15, CD47	1414	5	19256	10.8945	1	0.0682737	0.0654074
GOTERM_BP_DIRECT	GO:0034112~positive regulation of homotypic cell-cell adhesion	4	0.273224	0.00352291	CCL5, PLAUR, ANK3, JAK1	1414	5	19256	10.8945	1	0.0682737	0.0654074
GOTERM_BP_DIRECT	GO:0002669~positive regulation of T cell anergy	4	0.273224	0.00352291	CBLB, CD3E, LILRB4, FOXP3	1414	5	19256	10.8945	1	0.0682737	0.0654074
GOTERM_BP_DIRECT	GO:0071677~positive regulation of mononuclear cell migration	4	0.273224	0.00352291	LGALS3, TGFB1, TNF, AIF1	1414	5	19256	10.8945	1	0.0682737	0.0654074
GOTERM_BP_DIRECT	GO:0030218~erythrocyte differentiation	11	0.751366	0.00350222	LYN, RPS14, SPI1, RPS19, HCLS1, ADAR, SLC25A5, JAK3, PTPN2, TMEM14C, HIPK2	1414	51	19256	2.93724	1	0.0682737	0.0654074
GOTERM_BP_DIRECT	GO:0043409~negative regulation of MAPK cascade	10	0.68306	0.00347755	DUSP4, DUSP5, DUSP2, RNF149, DUSP1, GSTP1, PEBP1, DUSP16, LILRB4, DUSP6	1414	43	19256	3.167	1	0.0682737	0.0654074
GOTERM_BP_DIRECT	GO:1901216~positive regulation of neuron death	10	0.68306	0.00347755	PRNP, ITGAM, TYROBP, IFNG, PARP1, ITGB2, CAPN2, FYN, FOS, CLU	1414	43	19256	3.167	1	0.0682737	0.0654074
UP_SEQ_FEATURE	DOMAIN:Thioredoxin	10	0.68306	0.00343285	PRDX3, PDIA3, PRDX2, PRDX5, PRDX1, DNAJC10, P4HB, TXN, PDIA6, TXNDC17	1431	45	20495	3.1827	1	0.416061	0.414083
GOTERM_MF_DIRECT	GO:0044877~macromolecular complex binding	48	3.27869	0.00341083	NAPA, CDKN1A, SLC25A3, LRP1, BCL2A1, TFRC, TRADD, CDCA5, ARPC1B, ITGB2, CLTA, CAPG, ARRB2, ADRB2, PARK7, CLU, HSPD1, ZFP36, MYC, NACC2, RPS3, CAPN2, NCKAP1L, CD36, RAC1, FIS1, PRNP, JUN, TGFB1, CBX5, TSTD1, NDUFA4, TUBB, CFLAR, LILRB2, FOS, HADHA, MAFB, NASP, GNB2, ALOX5AP, UQCRC1, GRB2, KRAS, SQSTM1, BIRC3, LIMS1, TLR2	1424	414	18811	1.53159	0.991941	0.0668428	0.0633846
GOTERM_BP_DIRECT	GO:2000679~positive regulation of transcription regulatory region DNA binding	6	0.409836	0.00340294	RB1, TGFB1, NIBAN2, PARP1, PARK7, H1-0	1414	15	19256	5.44724	1	0.0682737	0.0654074
GOTERM_BP_DIRECT	GO:0043001~Golgi to plasma membrane protein transport	8	0.546448	0.00339662	GGA2, MACF1, GOLGA4, RAB31, RAB34, ANK3, VAMP5, OPTN	1414	28	19256	3.89089	1	0.0682737	0.0654074
GOTERM_CC_DIRECT	GO:0030863~cortical cytoskeleton	7	0.478142	0.00336891	MPP1, GYPC, TPM4, MYH9, FLNA, EZR, ACTB	1442	22	20472	4.51721	0.942244	0.0347162	0.0308543
GOTERM_BP_DIRECT	GO:0097190~apoptotic signaling pathway	14	0.956284	0.00334874	ITGAM, IFI6, FASLG, CFLAR, CD3E, P2RX4, TYROBP, IFI27, CD5, CASP1, CD28, BAX, CD38, TNFRSF25	1414	76	19256	2.5086	1	0.0682737	0.0654074
UP_KW_MOLECULAR_FUNCTION	KW-0202~Cytokine	29	1.98087	0.00329841	GRN, CXCL9, CCL4L2, FASLG, TNF, CXCL2, AREG, CXCL16, TNFSF13B, CCL5, CCL4, NAMPT, CCL3, TNFSF10, IL32, CD70, TNFSF13, FLT3LG, CXCL10, CXCL11, IL6, CD40LG, IFNG, IL1B, XCL2, XCL1, TNFSF8, LTB, CKLF	981	194	11655	1.77599	0.288441	0.064365	0.0606156
GOTERM_BP_DIRECT	GO:0032355~response to estradiol	18	1.22951	0.00324958	TGFB1, HPGD, GPX4, DUSP1, GSTP1, ARPC1B, STAT3, EEF2, AREG, SOCS2, MYC, CAT, TXNIP, CYP1B1, CD38, CALR, BID, EZH2	1414	112	19256	2.18862	1	0.0665549	0.0637608
GOTERM_BP_DIRECT	GO:0001525~angiogenesis	32	2.18579	0.00323877	SH2D2A, TNFAIP2, RORA, HIF1A, SAT1, ACTG1, TYMP, RNF213, CXCR3, ANPEP, BSG, S1PR1, CYP1B1, FLNA, HMOX1, GLUL, SEMA4A, JUN, EGFL7, SYK, ANXA2, ARHGAP24, WARS1, RHOB, EREG, MMP14, NCL, NINJ1, MYH9, ADAM8, TGFBI, ITGA5	1414	252	19256	1.72928	1	0.0665549	0.0637608
GOTERM_BP_DIRECT	GO:0007042~lysosomal lumen acidification	7	0.478142	0.00321043	GRN, ATP6AP2, PPT1, ATP6V1H, TCIRG1, ATP6V0C, ATP6V1F	1414	21	19256	4.53937	1	0.0662549	0.0634734
UP_KW_PTM	KW-0944~Nitration	12	0.819672	0.00318044	TUBA1C, TUBA1B, TPI1, HSPA5, ACSL1, AGO2, MGST1, ATP2A2, LILRA2, RNASE2, SOD2, MGLL	1251	49	14097	2.75965	0.0882411	0.00954131	0.00922327
GOTERM_CC_DIRECT	GO:0035976~transcription factor AP-1 complex	4	0.273224	0.00312423	JUN, JUND, FOS, JUNB	1442	5	20472	11.3576	0.928931	0.0325923	0.0289667
UP_SEQ_FEATURE	DOMAIN:MHC_II_alpha	4	0.273224	0.00304587	HLA-DMA, HLA-DRA, HLA-DQA1, HLA-DPA1	1431	5	20495	11.4577	1	0.401995	0.400084
UP_SEQ_FEATURE	SITE:Interacts with activating enzyme	4	0.273224	0.00304587	UBB, UBC, ISG15, RPS27A	1431	5	20495	11.4577	1	0.401995	0.400084
GOTERM_MF_DIRECT	GO:0019843~rRNA binding	10	0.68306	0.00303076	RPS4X, NPM1, RPS9, RPS18, RPS5, RPL23A, RPL37, RPL8, RPS11, RPL9	1424	41	18811	3.22194	0.986197	0.060231	0.0571149
GOTERM_MF_DIRECT	GO:0030235~nitric-oxide synthase regulator activity	5	0.34153	0.00301578	HSP90AA1, HSP90AB1, CALM3, CALM1, CALM2	1424	9	18811	7.33887	0.985902	0.060231	0.0571149
GOTERM_BP_DIRECT	GO:0008630~intrinsic apoptotic signaling pathway in response to DNA damage	11	0.751366	0.00300954	BCL2A1, BCL2, BAX, HMOX1, PIK3R1, SOD2, TNFRSF1B, TNF, IKBKE, MCL1, TNFRSF1A	1414	50	19256	2.99598	1	0.0623471	0.0597296
UP_KW_LIGAND	KW-0520~NAD	26	1.77596	0.00297662	OXNAD1, HPGD, LDHB, LDHA, IL18RAP, ALDH2, CD38, NDUFV2, NADK, PARP1, AKR1C3, PARP9, PARP14, PARP15, SIRT2, PARP12, PARP8, PARP11, HADHA, GLUD1, NDUFS7, IMPDH1, ALDH1A1, VDAC3, GAPDH, TLR2	479	199	6822	1.86079	0.12031	0.0639974	0.0610208
GOTERM_BP_DIRECT	GO:0002244~hematopoietic progenitor cell differentiation	14	0.956284	0.00297111	LYN, TOP2A, CSF1R, RBM47, TGFB1, CEBPD, CITED2, PLEK, ADAR, ESCO2, EEF2, PTPRC, PTPN6, HERC6	1414	75	19256	2.54205	1	0.0617876	0.0591936
GOTERM_BP_DIRECT	GO:0032091~negative regulation of protein binding	14	0.956284	0.00297111	LRPAP1, CDKN1A, CTSZ, PARK7, IFIT1, ACTB, AURKB, TLE5, IFIT2, PPP1CA, DAB2, RACK1, BAX, CARD16	1414	75	19256	2.54205	1	0.0617876	0.0591936
GOTERM_MF_DIRECT	GO:0000979~RNA polymerase II core promoter sequence-specific DNA binding	7	0.478142	0.00285072	CEBPB, STAT1, FOS, MACROH2A1, H3-3A, EZH2, H3-3B	1424	20	18811	4.62349	0.982192	0.0582951	0.0552791
KEGG_PATHWAY	hsa04630:JAK-STAT signaling pathway	31	2.11749	0.00282732	CDKN1A, CSF3R, FHL1, PIK3R1, CSF2RA, SOCS2, SOCS3, CCND2, MYC, PIM1, STAT4, JAK3, IL6R, JAK1, MCL1, IFNGR1, STAT1, IL10RA, IFNGR2, STAT3, PTPN11, IL6, IFNG, IL2RA, IL2RB, BCL2, GRB2, PTPN6, IL6ST, IL7R, PTPN2	899	162	8156	1.73606	0.607153	0.012781	0.00945021
KEGG_PATHWAY	hsa04670:Leukocyte transendothelial migration	24	1.63934	0.00278334	ITGAM, NCF1, ITGA4, PRKCB, NCF2, TXK, ITGB2, CYBB, CXCR4, RHOH, MSN, PTPN11, PIK3R1, MYL12A, ACTB, ACTG1, ICAM1, RASSF5, PECAM1, PLCG2, RAC1, EZR, MYL9, CD99	899	114	8156	1.90996	0.601395	0.012757	0.00943243
GOTERM_MF_DIRECT	GO:0044548~S100 protein binding	6	0.409836	0.00276042	AHNAK, ANXA2, S100A6, ATP2A2, CACYBP, EZR	1424	14	18811	5.66142	0.979765	0.0572787	0.0543153
GOTERM_BP_DIRECT	GO:0071277~cellular response to calcium ion	16	1.0929	0.00274946	MEF2A, JUN, MEF2C, CAMK2D, JUND, HSPA5, FUS, AKR1C3, CACYBP, FOS, MCOLN1, ALOX5AP, PLCG2, PPIF, FOSB, JUNB	1414	92	19256	2.36837	1	0.0576214	0.0552023
GOTERM_CC_DIRECT	GO:0016323~basolateral plasma membrane	30	2.04918	0.00274906	HSP90AB1, LRP1, HPGD, TFRC, C5AR1, AQP9, CD1D, ARRB2, AQP3, GM2A, CA2, BSG, FLOT1, OTOF, CD38, SLC16A3, ABCA1, HSP90AA1, ANXA2, SLC4A10, MSN, ANK3, ATP2B1, SLC4A7, SLC7A5, SLC7A7, ADAM9, EZR, CD44, NAIP	1442	238	20472	1.78953	0.902329	0.0290369	0.0258068
GOTERM_BP_DIRECT	GO:0050728~negative regulation of inflammatory response	20	1.36612	0.00273833	RB1, NDFIP1, TNFAIP3, RORA, AOAH, KLF4, METRNL, NFKB1, SOD1, TNFRSF1A, CYLD, SOCS3, ZFP36, IL2RA, ALOX5, NLRP3, ACP5, SIRPA, PPARG, PTPN2	1414	129	19256	2.11133	1	0.0576114	0.0551927
UP_SEQ_FEATURE	DOMAIN:MHC_II_beta	6	0.409836	0.00272909	HLA-DRB5, HLA-DMB, HLA-DPB1, HLA-C, HLA-DRB1, HLA-DQB1	1431	15	20495	5.72886	1	0.374887	0.373105
GOTERM_BP_DIRECT	GO:0017148~negative regulation of translation	15	1.02459	0.00271933	BTG2, DDX3X, SHMT2, RPL13A, EIF2AK2, GZMB, TYMS, RGS2, XRN1, NCL, ENC1, RPS3, RACK1, CALR, GAPDH	1414	83	19256	2.4611	1	0.0574353	0.055024
GOTERM_BP_DIRECT	GO:0001916~positive regulation of T cell mediated cytotoxicity	8	0.546448	0.00271706	PTPRC, HLA-B, HLA-DRA, XCL1, CD1D, CYRIB, HLA-DRB1, HLA-E	1414	27	19256	4.03499	1	0.0574353	0.055024
GOTERM_BP_DIRECT	GO:0030101~natural killer cell activation	8	0.546448	0.00271706	CD2, NCR1, FCGR3A, NCR3, PRDX1, IL2RB, ITGB2, SLAMF7	1414	27	19256	4.03499	1	0.0574353	0.055024
GOTERM_BP_DIRECT	GO:0019941~modification-dependent protein catabolic process	5	0.34153	0.00269556	UBB, UBC, NEDD8, ISG15, RPS27A	1414	9	19256	7.56561	1	0.0574353	0.055024
GOTERM_BP_DIRECT	GO:0034138~toll-like receptor 3 signaling pathway	5	0.34153	0.00269556	OAS1, UNC93B1, SCIMP, TNF, HAVCR2	1414	9	19256	7.56561	1	0.0574353	0.055024
GOTERM_BP_DIRECT	GO:0046641~positive regulation of alpha-beta T cell proliferation	5	0.34153	0.00269556	PTPRC, SYK, RIPK2, CD28, CD3E	1414	9	19256	7.56561	1	0.0574353	0.055024
GOTERM_BP_DIRECT	GO:2000553~positive regulation of T-helper 2 cell cytokine production	5	0.34153	0.00269556	DENND1B, IL6, RSAD2, NLRP3, XCL1	1414	9	19256	7.56561	1	0.0574353	0.055024
GOTERM_CC_DIRECT	GO:0001891~phagocytic cup	8	0.546448	0.00268737	RAB31, RACK1, LCP1, MCOLN1, CLEC4E, TNF, AIF1, MYO1G	1442	28	20472	4.05627	0.897089	0.0287447	0.0255471
GOTERM_BP_DIRECT	GO:0045892~negative regulation of transcription, DNA-templated	63	4.30328	0.00266149	RB1, SPI1, CITED2, HMGB2, AHR, ENO1, FOXM1, TNF, BASP1, KAT8, CD38, TNFRSF4, TRIM22, KLF10, ARID5B, FOXP3, SIRT2, EREG, TLE5, FOXP1, EID1, SFPQ, IFNG, IRF1, SRSF2, BIRC5, XCL1, PPARG, ATF5, PFDN5, SP100, SET, CEBPD, TCF7, LEF1, PBXIP1, HDAC9, RELB, BCLAF1, IFI16, NACC2, TBX21, CREG1, HSPA8, JUN, TGFB1, UBE2I, CBX5, NIBAN2, ZBTB14, ZBTB16, HMGA1, PARP14, KLF4, BCL6, ID2, BCL3, BHLHE40, PDCD4, CALR…	1414	590	19256	1.45414	0.999999	0.0574353	0.055024
INTERPRO	IPR020422:Dual specificity phosphatase, subgroup, catalytic domain	10	0.68306	0.00265428	DUSP4, PTP4A1, DUSP22, DUSP12, DUSP5, DUSP2, DUSP1, DUSP16, DUSP6, CDC14A	1419	41	19116	3.28572	0.996182	0.16355	0.161521
GOTERM_MF_DIRECT	GO:0031492~nucleosomal DNA binding	10	0.68306	0.00253252	H1-4, MACROH2A1, HMGN3, H1-0, ACTB, H3-3A, H1-3, H3-3B, H1-2, HMGN1	1424	40	18811	3.30249	0.972066	0.0533342	0.0505748
INTERPRO	IPR019956:Ubiquitin subgroup	6	0.409836	0.0025316	UBB, UBC, NEDD8, ISG15, FAU, RPS27A	1419	14	19116	5.77348	0.99506	0.160718	0.158724
GOTERM_BP_DIRECT	GO:0000165~MAPK cascade	20	1.36612	0.00250301	MEF2A, DUSP5, MEF2C, TGFB1, NENF, TNF, DUSP6, ZFP36L1, ZFP36, PTPRC, MYC, IL1B, CCL5, CCL3, KRAS, MAP3K8, PTPN6, MBP, CD36, MAP3K4	1414	128	19256	2.12783	0.999999	0.0545716	0.0522805
GOTERM_BP_DIRECT	GO:0045333~cellular respiration	10	0.68306	0.00246577	COX8A, COX7B, NR4A3, UQCRQ, NDUFA4, COX4I1, UQCRC1, CYC1, COX5A, UQCRH	1414	41	19256	3.32149	0.999998	0.0539773	0.0517112
GOTERM_BP_DIRECT	GO:0007259~JAK-STAT cascade	10	0.68306	0.00246577	SOCS2, SOCS3, IFNG, STAT1, STAT3, STAT4, NMI, JAK3, CSF2RA, JAK1	1414	41	19256	3.32149	0.999998	0.0539773	0.0517112
GOTERM_BP_DIRECT	GO:0032688~negative regulation of interferon-beta production	6	0.409836	0.00241318	PYCARD, REL, SIRPA, LILRB1, NMI, RELB	1414	14	19256	5.83633	0.999998	0.0532574	0.0510215
GOTERM_BP_DIRECT	GO:0098761~cellular response to interleukin-7	6	0.409836	0.00241318	PDIA3, HDGF, P4HB, HMGB1, LSP1, HSPD1	1414	14	19256	5.83633	0.999998	0.0532574	0.0510215
GOTERM_BP_DIRECT	GO:0031529~ruffle organization	6	0.409836	0.00241318	CSF1R, PLEK, CCR7, RAC1, TCIRG1, CORO1B	1414	14	19256	5.83633	0.999998	0.0532574	0.0510215
GOTERM_BP_DIRECT	GO:0031936~negative regulation of chromatin silencing	6	0.409836	0.00241318	H1-4, ATAD2, HMGA1, H1-0, H1-3, H1-2	1414	14	19256	5.83633	0.999998	0.0532574	0.0510215
GOTERM_BP_DIRECT	GO:0070102~interleukin-6-mediated signaling pathway	6	0.409836	0.00241318	IL6, SPI1, STAT3, IL6ST, IL6R, JAK1	1414	14	19256	5.83633	0.999998	0.0532574	0.0510215
UP_SEQ_FEATURE	DOMAIN:SH3	28	1.91257	0.00233341	ARHGAP9, DOCK5, MACF1, NCF2, TXK, SLA, PIK3R1, SLA2, SAMSN1, PRAM1, GRAP2, PLCG2, SNX9, FYN, OSTF1, MPP1, SH3GLB1, LYN, MATK, ARHGAP27, FGR, HCK, FCHSD2, ABI3, LCK, HCLS1, GRB2, SKAP2	1431	216	20495	1.85658	1	0.327212	0.325657
GOTERM_CC_DIRECT	GO:0071986~Ragulator complex	5	0.34153	0.00231111	RRAGA, LAMTOR2, LAMTOR1, LAMTOR4, LAMTOR5	1442	9	20472	7.88719	0.858456	0.025037	0.0222518
SMART	SM00645:Pept_C1	6	0.409836	0.00230423	CTSZ, CTSH, CTSW, CTSS, CTSC, CTSB	819	13	10337	5.8253	0.608041	0.0779599	0.0758477
SMART	SM00213:UBQ	11	0.751366	0.00227158	MIDN, UBB, UHRF1, UBC, BAG1, NEDD8, ISG15, FAU, RPS27A, HERPUD1, OASL	819	45	10337	3.08525	0.602798	0.0779599	0.0758477
UP_KW_CELLULAR_COMPONENT	KW-0968~Cytoplasmic vesicle	73	4.98634	0.00226193	DENND1B, WIPF1, HEXB, DYSF, CLTA, FASLG, ARRB2, SLA2, CLU, DUSP16, CTSS, IL4I1, LAMP3, DSE, FAM3C, PHLDA1, RAB8B, SH3GLB1, ARRDC4, GBP5, GABARAPL1, IFNGR2, ATP6AP2, ADAM10, MPEG1, VAMP8, HCK, RAB31, RAB34, ATP6V1B2, MYH9, RIN3, CD46, ATP6V0C, SQSTM1, OPTN, TLR2, UNC93B1, C5AR1, AOAH, GABARAP, AP3M2, SYNGR1, EBP, COMMD9, SYNGR2, RAB11FIP1, RAB20, ATP6V1H, OTOF, SNX9, RABAC1, GBP2, GBP1, ATP6V1F, S…	1307	691	17543	1.41799	0.10907	0.0164798	0.0129253
UP_SEQ_FEATURE	REGION:Beta-1	5	0.34153	0.00223699	HLA-DRB5, HLA-DMB, HLA-DPB1, HLA-DRB1, HLA-DQB1	1431	9	20495	7.95675	1	0.320366	0.318843
UP_SEQ_FEATURE	REGION:Beta-2	5	0.34153	0.00223699	HLA-DRB5, HLA-DMB, HLA-DPB1, HLA-DRB1, HLA-DQB1	1431	9	20495	7.95675	1	0.320366	0.318843
GOTERM_BP_DIRECT	GO:0021762~substantia nigra development	11	0.751366	0.00218989	GLUD1, LDHA, HSPA5, BASP1, CALM3, MBP, CALM1, CALM2, SIRT2, ACTB, YWHAH	1414	48	19256	3.12082	0.999993	0.0493364	0.0472651
GOTERM_BP_DIRECT	GO:0034341~response to interferon-gamma	8	0.546448	0.00214682	IFITM3, BST2, CD74, SP100, IFITM1, IFITM2, SLC11A1, CXCL16	1414	26	19256	4.19019	0.999991	0.0485684	0.0465294
GOTERM_BP_DIRECT	GO:0001782~B cell homeostasis	8	0.546448	0.00214682	LYN, MEF2C, BCL2, BAX, NCKAP1L, IL7R, FOXP3, TNFSF13B	1414	26	19256	4.19019	0.999991	0.0485684	0.0465294
GOTERM_BP_DIRECT	GO:0001975~response to amphetamine	10	0.68306	0.00205619	NR4A1, RGS2, DPYSL2, RGS10, CALM3, CALM1, CALM2, HDAC9, SOD1, ICAM1	1414	40	19256	3.40453	0.999985	0.0469106	0.0449412
GOTERM_BP_DIRECT	GO:0033627~cell adhesion mediated by integrin	10	0.68306	0.00205619	ADAM17, ITGAM, ITGA4, ITGB2, ITGAX, ADAM9, EMILIN2, ITGAE, ITGA5, ICAM1	1414	40	19256	3.40453	0.999985	0.0469106	0.0449412
GOTERM_BP_DIRECT	GO:0042742~defense response to bacterium	31	2.11749	0.00200176	NOTCH2, CEBPB, CFP, LYST, SPN, PLAC8, RNF213, GNLY, STAB1, S100A12, ROMO1, NLRP1, FCGR1A, AKIRIN2, FCER1G, SYK, SLC11A1, ISG15, LYZ, MPEG1, TNFRSF1A, OAS1, OAS2, OAS3, BCL3, IRF8, CLEC4E, S100A9, S100A8, MYD88, NAIP	1414	234	19256	1.80411	0.99998	0.0460576	0.044124
BIOCARTA	h_il17Pathway:IL 17 Signaling Pathway	9	0.614754	0.00200003	CD2, IL6, CD4, CD8A, CD3G, CD247, CD3E, CD3D, CD34	293	15	1623	3.32355	0.425678	0.0461675	0.0436674
GOTERM_BP_DIRECT	GO:0007160~cell-matrix adhesion	18	1.22951	0.0019827	CD63, CD96, ITGAM, ITGA4, ITGB2, ITGAE, PARVG, BCL6, ITGAX, ZYX, ADAM9, HPSE, SIGLEC1, RAC1, ITGA5, CD34, CD44, FERMT3	1414	107	19256	2.2909	0.999978	0.0458139	0.0438905
KEGG_PATHWAY	hsa05340:Primary immunodeficiency	12	0.819672	0.001978	CD4, PTPRC, CD40LG, CD8B, LCK, CD8A, TAP1, CD3E, IL7R, ICOS, CD3D, JAK3	899	38	8156	2.86494	0.479719	0.00919351	0.00679763
SMART	SM00921:SM00921	7	0.478142	0.00195466	HLA-DRB5, HLA-DMB, HLA-B, HLA-DPB1, HLA-C, HLA-DRB1, HLA-DQB1	819	18	10337	4.90836	0.548134	0.0779599	0.0758477
INTERPRO	IPR000387:Protein-tyrosine/Dual specificity phosphatase	16	1.0929	0.00194851	DUSP4, DUSP5, DUSP2, DUSP1, PTPN22, PTPN11, DUSP16, CDC14A, DUSP6, DUSP22, PTP4A1, DUSP12, PTPRE, PTPRC, PTPN6, PTPN2	1419	88	19116	2.44936	0.983195	0.127566	0.125983
GOTERM_MF_DIRECT	GO:0003779~actin binding	42	2.86885	0.00194171	MACF1, WIPF1, ARPC1B, GMFG, CXCR4, LSP1, IQGAP2, PPP1R18, SYNE2, PDLIM1, PSTPIP2, CLMN, CFL1, ENC1, COTL1, PHACTR2, GBP1, YWHAH, TPM4, TPM3, DSTN, MSN, ARPC5, CCDC88A, DIAPH2, FMNL1, MARCKS, PARVG, ARPC2, MYH9, HCLS1, S100A4, EVL, HDGF, FXYD5, LCP1, P4HB, EZR, PFN1, ALDOA, UTRN, MYO1G	1424	339	18811	1.63663	0.935585	0.0415114	0.0393638
GOTERM_BP_DIRECT	GO:0031397~negative regulation of protein ubiquitination	12	0.819672	0.00189835	IVNS1ABP, DNAJA1, RPS3, TSPO, TNFAIP3, CHP1, ISG15, FYN, PARK7, ARRB2, OGT, SQSTM1	1414	55	19256	2.97122	0.999965	0.0440531	0.0422036
GOTERM_MF_DIRECT	GO:0017017~MAP kinase tyrosine/serine/threonine phosphatase activity	6	0.409836	0.00189154	DUSP4, DUSP5, DUSP2, DUSP1, DUSP16, DUSP6	1424	13	18811	6.09691	0.930851	0.0410611	0.0389367
GOTERM_BP_DIRECT	GO:0032981~mitochondrial respiratory chain complex I assembly	13	0.887978	0.0018688	NDUFB9, NDUFB7, NDUFA6, NDUFA11, NDUFB11, NDUFA2, NDUFB2, NDUFA1, NDUFB1, NDUFS7, NDUFS5, NDUFAB1, NDUFAF3	1414	63	19256	2.81009	0.999959	0.0435544	0.0417258
GOTERM_BP_DIRECT	GO:0071364~cellular response to epidermal growth factor stimulus	11	0.751366	0.00185346	EEF1A1, DUSP22, DAB2, ZFP36, MYC, NCL, GSTP1, PTPN11, CFLAR, ZFP36L2, ZFP36L1	1414	47	19256	3.18722	0.999956	0.0433839	0.0415625
GOTERM_BP_DIRECT	GO:0031668~cellular response to extracellular stimulus	7	0.478142	0.00182215	LYN, CDKN1A, PTPRC, FOS, AIF1, ASGR1, TLE5	1414	19	19256	5.0172	0.999948	0.0428365	0.0410381
GOTERM_BP_DIRECT	GO:0050765~negative regulation of phagocytosis	7	0.478142	0.00182215	ATG3, PLSCR1, TGFB1, DYSF, RACK1, SIRPA, TLR2	1414	19	19256	5.0172	0.999948	0.0428365	0.0410381
BIOCARTA	h_nktPathway:Selective expression of chemokine receptors during T-cell polarization	13	0.887978	0.00179572	CCR1, TGFB1, IFNGR1, IFNGR2, CXCR4, CD4, CD40LG, IFNG, CXCR3, CCL4, CCL3, CD28, CCR7	293	28	1623	2.57179	0.392171	0.0452196	0.0427708
INTERPRO	IPR001368:TNFR/NGFR cysteine-rich region	8	0.546448	0.00178193	TNFRSF18, TNFRSF9, FAS, CD27, TNFRSF25, TNFRSF1B, TNFRSF4, TNFRSF1A	1419	25	19116	4.31087	0.976162	0.120424	0.118929
INTERPRO	IPR001763:Rhodanese-like domain	8	0.546448	0.00178193	DUSP4, DUSP5, DUSP2, TSTD1, DUSP1, DUSP16, DUSP6, CDC25B	1419	25	19116	4.31087	0.976162	0.120424	0.118929
GOTERM_MF_DIRECT	GO:1990405~protein antigen binding	5	0.34153	0.00178183	ITGA4, KLRC2, SIRPA, KLRD1, HLA-DQB1	1424	8	18811	8.25623	0.91925	0.0392837	0.0372513
GOTERM_MF_DIRECT	GO:0051920~peroxiredoxin activity	5	0.34153	0.00178183	PRDX3, PRDX2, PRDX5, PRDX1, PARK7	1424	8	18811	8.25623	0.91925	0.0392837	0.0372513
GOTERM_BP_DIRECT	GO:0002218~activation of innate immune response	9	0.614754	0.00176518	PYCARD, ZBP1, SFPQ, HSP90AA1, AIM2, IFI16, STING1, MNDA, HMGB1	1414	32	19256	3.83009	0.999929	0.0418612	0.0401038
GOTERM_BP_DIRECT	GO:0071345~cellular response to cytokine stimulus	9	0.614754	0.00176518	ABCA1, CSF1R, PID1, ITGA4, LEF1, HCLS1, CXCR4, CCR7, TCIRG1	1414	32	19256	3.83009	0.999929	0.0418612	0.0401038
INTERPRO	IPR000668:Peptidase C1A, papain C-terminal	6	0.409836	0.00173257	CTSZ, CTSH, CTSW, CTSS, CTSC, CTSB	1419	13	19116	6.2176	0.97356	0.120424	0.118929
INTERPRO	IPR001039:MHC class I, alpha chain, alpha1/alpha2	6	0.409836	0.00173257	HLA-B, HLA-DPB1, HLA-C, HLA-DRB1, HLA-E, HLA-DQB1	1419	13	19116	6.2176	0.97356	0.120424	0.118929
GOTERM_MF_DIRECT	GO:0051015~actin filament binding	31	2.11749	0.00172328	MACF1, ARPC1B, NEXN, CAPG, IQGAP2, AIF1, CORO1B, SYNE2, SAMD14, PSTPIP2, CLMN, CFL1, COTL1, FLNA, MARCKSL1, TPM4, TPM3, DSTN, ARPC5, EEF2, FMNL1, MARCKS, ARPC2, ABI3, MYH9, HCLS1, LCP1, EZR, UTRN, TLN1, MYO1G	1424	225	18811	1.82004	0.912284	0.0392186	0.0371895
GOTERM_BP_DIRECT	GO:0060907~positive regulation of macrophage cytokine production	8	0.546448	0.00167357	PYCARD, SPON2, CD74, RIPK2, PLCG2, LILRB1, CD36, MYD88	1414	25	19256	4.35779	0.999883	0.0400398	0.0383588
GOTERM_BP_DIRECT	GO:0042026~protein refolding	8	0.546448	0.00167357	DNAJA1, FKBP1A, HSPA8, HSP90AA1, HSPA5, DNAJA4, HSPB1, HSPD1	1414	25	19256	4.35779	0.999883	0.0400398	0.0383588
GOTERM_BP_DIRECT	GO:0090023~positive regulation of neutrophil chemotaxis	8	0.546448	0.00167357	CD74, CAMK1D, C5AR1, C3AR1, XCL1, CCR7, NCKAP1L, RAC1	1414	25	19256	4.35779	0.999883	0.0400398	0.0383588
BIOCARTA	h_bbcellPathway:Bystander B Cell Activation	7	0.478142	0.00167026	CD4, CD40LG, CD28, HLA-DRA, FAS, FASLG, HLA-DRB1	293	9	1623	4.3083	0.370638	0.0452196	0.0427708
BIOCARTA	h_il6Pathway:IL 6 signaling pathway	11	0.751366	0.00166274	IL6, CEBPB, JUN, STAT3, GRB2, PTPN11, FOS, IL6ST, IL6R, JAK3, JAK1	293	21	1623	2.90151	0.369324	0.0452196	0.0427708
INTERPRO	IPR010579:MHC class I, alpha chain, C-terminal	5	0.34153	0.00165558	HLA-B, HLA-DPB1, HLA-C, HLA-E, HLA-DQB1	1419	8	19116	8.41966	0.968924	0.120424	0.118929
GOTERM_BP_DIRECT	GO:0045953~negative regulation of natural killer cell mediated cytotoxicity	6	0.409836	0.00165039	KLRD1, LILRB1, ARRB2, KLRC1, LGALS9, HLA-E	1414	13	19256	6.28528	0.999868	0.0400165	0.0383365
GOTERM_MF_DIRECT	GO:0001730~2'-5'-oligoadenylate synthetase activity	4	0.273224	0.00163033	OAS1, OAS2, OAS3, OASL	1424	4	18811	13.21	0.899969	0.0377115	0.0357604
UP_KW_DOMAIN	KW-0812~Transmembrane	443	30.2596	0.00162814	PGAP1, SPI1, TFRC, SPINT2, RPL9, ALCAM, MYC, GPR171, C3AR1, CYP1B1, IER3, FNDC3B, ABCB1, TTYH3, FPR1, LDHA, CHST12, HMOX1, NCKAP1L, ICOS, HLA-DQA1, C19ORF38, S100A10, ABCA1, HLA-DRB5, NDFIP1, GPR183, TNFSF8, FXYD5, HLA-DRB1, LITAF, AREG, ASGR1, MS4A4A, ASGR2, FLVCR2, CTLA4, TSPO, HLA-DPA1, HAVCR2, FCRL1, SSR4, FCRL6, IFNGR1, IFNGR2, EMP1, EMP3, SERPINB6, VAMP8, MS4A6A, SLC7A5, MMP14, PLSCR1, SLC7…	1010	5876	14922	1.11385	0.0461553	0.00674514	0.00674514
GOTERM_BP_DIRECT	GO:0071902~positive regulation of protein serine/threonine kinase activity	13	0.887978	0.00161894	CSF1R, DDX3X, HSP90AB1, ACSL1, ADRB2, DBF4, CD40LG, IFNG, PIM1, CALM3, CALM1, CALM2, EZH2	1414	62	19256	2.85541	0.999843	0.0394308	0.0377754
GOTERM_BP_DIRECT	GO:0009410~response to xenobiotic stimulus	32	2.18579	0.00161448	ABCB1, HSP90AB1, AHR, TYMS, TNF, SLC8A1, PNP, MYC, TSPO, HMOX1, CD38, NCKAP1L, LYN, JUN, HSP90AA1, UBE2B, STAT1, CYBB, FOS, SOD2, DUSP6, SOD1, HADHA, ADAM17, NPC1, LCK, CAT, BCL2, TXNIP, FOSB, CALR, TOP1	1414	241	19256	1.80821	0.999839	0.0394308	0.0377754
GOTERM_BP_DIRECT	GO:0002283~neutrophil activation involved in immune response	5	0.34153	0.00158964	TYROBP, FCER1G, SYK, LILRA2, MYD88	1414	8	19256	8.51132	0.999816	0.039069	0.0374287
GOTERM_BP_DIRECT	GO:0001915~negative regulation of T cell mediated cytotoxicity	5	0.34153	0.00158964	PTPRC, KLRD1, LILRB1, KLRC1, IL7R	1414	8	19256	8.51132	0.999816	0.039069	0.0374287
GOTERM_BP_DIRECT	GO:2000510~positive regulation of dendritic cell chemotaxis	5	0.34153	0.00158964	CCR7, CCR6, CALR, LGALS9, SLAMF1	1414	8	19256	8.51132	0.999816	0.039069	0.0374287
KEGG_PATHWAY	hsa05205:Proteoglycans in cancer	38	2.59563	0.00157629	CD63, CDKN1A, CAMK2D, DDX5, FASLG, PIK3R1, HIF1A, TNF, ACTB, ACTG1, MYC, PLCG2, FLNA, MAPK1, RAC1, PRKACB, EIF4B, TGFB1, PRKCB, RPS6, STAT3, PLAUR, RRAS2, MSN, PTPN11, ANK3, PPP1CA, PDCD4, FAS, HCLS1, GRB2, KRAS, PTPN6, ITGA5, HPSE, EZR, CD44, TLR2	899	205	8156	1.6817	0.405827	0.00743107	0.00549449
GOTERM_BP_DIRECT	GO:0006909~phagocytosis	14	0.956284	0.00156564	LRP1, CD93, NCF2, SLC11A1, ITGB2, ICAM3, MERTK, LYST, PECAM1, IRF8, CD14, CD302, MYD88, SLAMF1	1414	70	19256	2.72362	0.999791	0.0390112	0.0373734
GOTERM_BP_DIRECT	GO:0009636~response to toxic substance	16	1.0929	0.00155733	LYN, CDKN1A, GSTP1, AHR, FOS, TYMS, CCL5, CCL4, CCL3, BCL2, BAX, CYP1B1, MAPK1, MBP, CES1, TLR2	1414	87	19256	2.50448	0.999781	0.0389838	0.0373472
UP_KW_BIOLOGICAL_PROCESS	KW-0204~Cytolysis	7	0.478142	0.00154034	GZMM, GZMA, NINJ1, PRF1, NKG7, GZMB, GZMH	903	17	11187	5.10123	0.18913	0.0174572	0.0161735
INTERPRO	IPR018952:2'-5'-oligoadenylate synthetase 1, domain 2/C-terminal	4	0.273224	0.00153899	OAS1, OAS2, OAS3, OASL	1419	4	19116	13.4715	0.960311	0.120424	0.118929
INTERPRO	IPR012678:Ribosomal protein L23/L15e core domain	4	0.273224	0.00153899	RPL23A, RPL15, MRPL23, RPS24	1419	4	19116	13.4715	0.960311	0.120424	0.118929
INTERPRO	IPR006116:2-5-oligoadenylate synthetase, N-terminal	4	0.273224	0.00153899	OAS1, OAS2, OAS3, OASL	1419	4	19116	13.4715	0.960311	0.120424	0.118929
INTERPRO	IPR026774:2'-5'-oligoadenylate synthase	4	0.273224	0.00153899	OAS1, OAS2, OAS3, OASL	1419	4	19116	13.4715	0.960311	0.120424	0.118929
INTERPRO	IPR006117:2-5-oligoadenylate synthetase, conserved site	4	0.273224	0.00153899	OAS1, OAS2, OAS3, OASL	1419	4	19116	13.4715	0.960311	0.120424	0.118929
SMART	SM00208:TNFR	8	0.546448	0.00150516	TNFRSF18, TNFRSF9, FAS, CD27, TNFRSF25, TNFRSF1B, TNFRSF4, TNFRSF1A	819	23	10337	4.39008	0.457493	0.0678993	0.0660596
INTERPRO	IPR003006:Immunoglobulin/major histocompatibility complex, conserved site	14	0.956284	0.0015051	HLA-DRB5, SIGLEC10, HLA-B, HLA-C, HLA-E, HLA-DMA, HLA-DMB, FCGRT, HLA-DPB1, HLA-DRA, HLA-DQA1, HLA-DRB1, HLA-DPA1, HLA-DQB1	1419	69	19116	2.73334	0.957386	0.120424	0.118929
GOTERM_BP_DIRECT	GO:0071409~cellular response to cycloheximide	4	0.273224	0.00149073	XRN1, MYC, KLF4, KLF2	1414	4	19256	13.6181	0.999686	0.0374901	0.0359162
GOTERM_BP_DIRECT	GO:0097398~cellular response to interleukin-17	4	0.273224	0.00149073	CXCL10, SOCS3, IL1B, STAT3	1414	4	19256	13.6181	0.999686	0.0374901	0.0359162
GOTERM_MF_DIRECT	GO:0051087~chaperone binding	19	1.29781	0.00147841	HSPA8, PRNP, GRN, HSPA5, TFRC, HLA-B, CLU, HSPD1, SOD1, DNAJA1, DNAJB1, DNAJC1, DNAJA4, BAG1, DNAJC10, BAX, BIRC5, CALR, CTSC	1424	110	18811	2.28172	0.876013	0.0347672	0.0329685
PIR_SUPERFAMILY	PIRSF001979:alpha-1B-glycoprotein	6	0.409836	0.00146043	LILRA6, LILRB1, LILRB2, LILRA1, LILRB3, LILRA2	200	9	1774	5.91333	0.221133	0.249733	0.249733
UP_KW_PTM	KW-0564~Palmitate	52	3.55191	0.00145582	IFITM3, IFITM1, IFITM2, TFRC, ZDHHC7, PARK7, ASGR1, ASGR2, CD36, RAC1, RPS11, GLUL, RRAS2, LIME1, CKAP4, RHOB, LAT2, FGR, HCK, PLSCR1, RAP2B, CD8B, CD8A, LCK, PECAM1, ABCG1, CD63, CD151, MGST3, TXK, ADRB2, PRDX3, PRDX5, S1PR1, FYN, MPP1, ABCA1, LYN, OPN3, MCOLN1, SCIMP, IGF2R, SOD1, CD4, STING1, CPD, CD7, RGS10, CD9, FAS, KRAS, LAT	1251	376	14097	1.55842	0.0413694	0.00485273	0.00469097
GOTERM_MF_DIRECT	GO:0097718~disordered domain specific binding	10	0.68306	0.00141454	RB1, RRM1, HSP90AA1, HSP90AB1, FYN, CALM3, CALM1, EZR, GAPDH, CALM2	1424	37	18811	3.57026	0.864302	0.033829	0.0320788
INTERPRO	IPR000353:MHC class II, beta chain, N-terminal	7	0.478142	0.00140563	HLA-DRB5, HLA-DMB, HLA-B, HLA-DPB1, HLA-C, HLA-DRB1, HLA-DQB1	1419	18	19116	5.2389	0.947496	0.120424	0.118929
GOTERM_BP_DIRECT	GO:0042531~positive regulation of tyrosine phosphorylation of STAT protein	14	0.956284	0.00136486	LYN, CSF1R, TNFRSF18, PARP14, PARP9, TNF, TNFRSF1A, IL6, IFNG, CCL5, HCLS1, FYN, IL6ST, IL6R	1414	69	19256	2.76309	0.999379	0.034647	0.0331924
GOTERM_MF_DIRECT	GO:0051019~mitogen-activated protein kinase binding	9	0.614754	0.00136436	DUSP4, DUSP5, DUSP2, DUSP1, TPR, PTAFR, ARRB2, DUSP16, DUSP6	1424	30	18811	3.96299	0.854331	0.0331915	0.0314743
GOTERM_BP_DIRECT	GO:0051044~positive regulation of membrane protein ectodomain proteolysis	7	0.478142	0.00132852	IFNG, IL1B, ADAM9, ADAM8, SNX9, TNFRSF1B, TNF	1414	18	19256	5.29593	0.999244	0.0338836	0.0324611
GOTERM_BP_DIRECT	GO:0045591~positive regulation of regulatory T cell differentiation	7	0.478142	0.00132852	IL4I1, TGFB1, BCL6, LILRB2, CD46, LILRB4, FOXP3	1414	18	19256	5.29593	0.999244	0.0338836	0.0324611
UP_KW_BIOLOGICAL_PROCESS	KW-0346~Stress response	20	1.36612	0.00131719	PPP1R15A, RTN3, HSPA8, HSP90AA1, HSP90AB1, CITED2, DUSP1, HSPB1, PIK3R1, PARK7, HIGD1A, HSPB11, HSPD1, HSP90B1, DNAJB1, HSPH1, RPS6KA1, MAFF, CHORDC1, SGK1	903	111	11187	2.2322	0.164108	0.0162853	0.0150878
GOTERM_BP_DIRECT	GO:0042100~B cell proliferation	11	0.751366	0.00130541	MEF2C, PTPRC, CD40LG, BCL6, CD70, LEF1, BCL2, CD38, IL7R, TNFSF13B, HSPD1	1414	45	19256	3.32887	0.999144	0.0336111	0.0322
GOTERM_BP_DIRECT	GO:0098869~cellular oxidant detoxification	15	1.02459	0.0013022	GSTK1, GPX4, GSTO1, MGST3, GSTP1, MGST1, MGST2, GLRX, PARK7, TXN, TXNDC17, PRDX3, PRDX5, ALOX5AP, S100A9	1414	77	19256	2.65288	0.999129	0.0336111	0.0322
GOTERM_BP_DIRECT	GO:0006606~protein import into nucleus	18	1.22951	0.00129495	NUP214, AKIRIN2, CDKN1A, SYK, STAT3, ADAR, NUTF2, PIK3R1, NFKBIA, LMNA, TPR, BCL3, TXNIP, NUP88, NUP98, KPNA2, SQSTM1, KPNB1	1414	103	19256	2.37986	0.999094	0.0336111	0.0322
UP_KW_DOMAIN	KW-0728~SH3 domain	29	1.98087	0.00129122	ARHGAP9, DOCK5, MACF1, NCF1, NCF2, TXK, SLA, PIK3R1, SLA2, SAMSN1, PRAM1, GRAP2, PLCG2, SNX9, FYN, OSTF1, MPP1, SH3GLB1, LYN, MATK, ARHGAP27, FGR, HCK, FCHSD2, ABI3, LCK, HCLS1, GRB2, SKAP2	1010	225	14922	1.90424	0.0367763	0.00624089	0.00624089
UP_KW_CELLULAR_COMPONENT	KW-1000~Mitochondrion outer membrane	23	1.57104	0.00128706	SH3GLB1, PPP1R15A, MTCH1, FIS1, PRNP, MTCH2, TRAF3IP3, GK, RSAD2, ACSL1, MGST1, CISD2, BRI3BP, TOMM20, HADHB, UBB, STING1, UBC, TOMM7, BCL2, VDAC3, BAX, BID	1307	147	17543	2.10009	0.0635716	0.01094	0.00858039
GOTERM_BP_DIRECT	GO:0000027~ribosomal large subunit assembly	8	0.546448	0.00128553	RPL5, RPL3, RPL10, RPL11, RPLP0, RPL24, RPL23A, RPL6	1414	24	19256	4.53937	0.999046	0.033579	0.0321693
UP_SEQ_FEATURE	DOMAIN:OAS1_C	4	0.273224	0.00128523	OAS1, OAS2, OAS3, OASL	1431	4	20495	14.3222	0.999826	0.192242	0.191328
KEGG_PATHWAY	hsa00190:Oxidative phosphorylation	28	1.91257	0.00127653	NDUFB9, COX7B, NDUFB7, NDUFA11, NDUFB11, COX4I1, NDUFB2, NDUFB1, TCIRG1, COX5A, UQCRH, ATP6V1H, CYC1, NDUFV2, ATP6V1F, COX8A, NDUFA6, NDUFA4, NDUFA2, NDUFA1, NDUFS7, UQCRQ, NDUFS6, NDUFS5, NDUFAB1, ATP6V1B2, UQCRC1, ATP6V0C	899	134	8156	1.89571	0.343953	0.00610513	0.0045141
UP_SEQ_FEATURE	REPEAT:TNFR-Cys 1	8	0.546448	0.00124773	TNFRSF18, TNFRSF9, FAS, CD27, TNFRSF25, TNFRSF1B, TNFRSF4, TNFRSF1A	1431	25	20495	4.58309	0.999776	0.190874	0.189967
UP_SEQ_FEATURE	REPEAT:TNFR-Cys 2	8	0.546448	0.00124773	TNFRSF18, TNFRSF9, FAS, CD27, TNFRSF25, TNFRSF1B, TNFRSF4, TNFRSF1A	1431	25	20495	4.58309	0.999776	0.190874	0.189967
UP_SEQ_FEATURE	DOMAIN:Rhodanese	8	0.546448	0.00124773	DUSP4, DUSP5, DUSP2, TSTD1, DUSP1, DUSP16, DUSP6, CDC25B	1431	25	20495	4.58309	0.999776	0.190874	0.189967
GOTERM_MF_DIRECT	GO:0004726~non-membrane spanning protein tyrosine phosphatase activity	6	0.409836	0.00124094	DUSP22, PTPN6, PTPN11, PTPN22, ACP1, PTPN2	1424	12	18811	6.60499	0.826582	0.0307186	0.0291294
GOTERM_MF_DIRECT	GO:0097677~STAT family protein binding	6	0.409836	0.00124094	H2BC9, SPI1, DTX3L, PPARG, PARP9, PTPN2	1424	12	18811	6.60499	0.826582	0.0307186	0.0291294
GOTERM_BP_DIRECT	GO:0014070~response to organic cyclic compound	13	0.887978	0.00120119	LYN, BTG2, JUND, CD83, ACSL1, TET2, NEDD8, COMT, DUSP6, MMP14, NAMPT, NLRP3, MYD88	1414	60	19256	2.95059	0.998495	0.0315284	0.0302048
GOTERM_BP_DIRECT	GO:0008285~negative regulation of cell proliferation	53	3.62022	0.00117997	BTG3, CDKN1A, BTG2, IFITM1, BTG1, SIRPG, ADM, IFI35, IFIT3, TIAL1, RASSF5, FTH1, TIMP2, CYP1B1, PIM2, KLF10, H2AC6, DUSP1, TESC, PPP2R5C, PLAAT4, FOXP3, SIRT2, EREG, IRF1, IL1B, ATF5, TLR2, SKAP2, CSF1R, CLMN, NACC2, LMNA, IGFBP7, LYN, NPM1, JUN, TGFB1, NIBAN2, TNFRSF9, ZBTB16, STAT3, HMGA1, EIF2AK2, NMI, KLF4, SOD2, WARS1, IL6, BCL6, CD9, PTPN6, PTPN2	1414	459	19256	1.57246	0.998311	0.0311225	0.0298159
GOTERM_BP_DIRECT	GO:0032570~response to progesterone	10	0.68306	0.0011414	TGFB1, PTGER2, FOSB, TSPO, TXNIP, CD38, MBP, FOS, TYMS, TLR2	1414	37	19256	3.68057	0.997919	0.0302528	0.0289827
GOTERM_BP_DIRECT	GO:0034614~cellular response to reactive oxygen species	10	0.68306	0.0011414	PRDX3, PRDX5, JUN, NCF1, AKR1C3, RPS3, MAPK1, ROMO1, FOS, SLC8A1	1414	37	19256	3.68057	0.997919	0.0302528	0.0289827
GOTERM_CC_DIRECT	GO:0005791~rough endoplasmic reticulum	13	0.887978	0.00113392	RPL4, NCF1, HM13, CYBB, RPL6, CKAP4, HSPD1, PKM, MYC, RPL18, GLUL, RPS21, RPS23	1442	62	20472	2.97678	0.616612	0.0124437	0.0110594
GOTERM_MF_DIRECT	GO:0019955~cytokine binding	11	0.751366	0.00113323	CD74, CSF1R, CSF3R, IFNGR1, TNFRSF9, CXCR4, PARK7, IL6ST, IL6R, GBP1, CSF2RA	1424	43	18811	3.3793	0.798082	0.0290725	0.0275684
SMART	SM00920:SM00920	5	0.34153	0.001122	HLA-DMA, HLA-DPB1, HLA-DRA, HLA-DQA1, HLA-DPA1	819	7	10337	9.01535	0.366052	0.0569417	0.0553989
INTERPRO	IPR003599:Immunoglobulin subtype	58	3.96175	0.00111081	CD86, CD84, CD83, SIRPG, ICAM3, TREM1, ICAM1, FCGR3A, ALCAM, IL18RAP, BSG, CTLA4, SIRPA, VSIG4, IL6R, HAVCR2, FCRL1, CD96, LAG3, CD300A, FCRL6, IL1R2, BTN3A2, NCR1, VCAN, NCR3, TMIGD2, CD8B, CD8A, PECAM1, CD300E, CD226, CD48, CD300C, LILRA6, CSF1R, NEXN, LILRA1, LILRA2, KIR2DL3, MALT1, LILRA5, CD79B, LAIR2, IGFBP7, NCAM1, FCGR1A, TIGIT, LAIR1, SEMA4D, SIGLEC10, LILRB1, LILRB2, LILRB3, MERTK, CD4,…	1419	508	19116	1.53808	0.902553	0.120424	0.118929
GOTERM_MF_DIRECT	GO:1990404~protein ADP-ribosylase activity	7	0.478142	0.00110796	PARP11, PARP1, PARP14, PARP9, PARP15, PARP12, PARP8	1424	17	18811	5.4394	0.790744	0.0289506	0.0274528
GOTERM_CC_DIRECT	GO:0015934~large ribosomal subunit	7	0.478142	0.00106888	NPM1, RPL12, RPL27A, RPL13A, RPL26, RPL10A, RPL17	1442	18	20472	5.52104	0.594927	0.0118843	0.0105622
GOTERM_MF_DIRECT	GO:0008009~chemokine activity	12	0.819672	0.00106685	CXCL10, CXCL11, CXCL9, CCL5, CCL4L2, CCL4, CCL3, XCL2, XCL1, CXCL2, CKLF, CXCL16	1424	50	18811	3.17039	0.778235	0.0284025	0.0269331
GOTERM_MF_DIRECT	GO:0004725~protein tyrosine phosphatase activity	19	1.29781	0.00106681	DUSP4, DUSP5, DUSP2, DUSP1, MTMR14, PTPN22, PTPN11, DUSP16, CDC14A, DUSP6, CDC25B, DUSP22, PTP4A1, DUSP12, PTPRE, PTPRC, PTPN6, ACP1, PTPN2	1424	107	18811	2.3457	0.778219	0.0284025	0.0269331
GOTERM_CC_DIRECT	GO:0005743~mitochondrial inner membrane	52	3.55191	0.00103991	SLC25A3, COX7B, MTCH2, MRPS16, NDUFA11, COX4I1, CLU, LGALS3, TMEM14C, COX8A, RSAD2, CYP27A1, HADHB, FGR, HADHA, NDUFS7, NDUFS6, NDUFS5, UQCRC1, PPIF, SLC25A5, SLC25A6, NDUFB9, NDUFB7, NDUFB11, SHMT2, NDUFB2, IFI6, NDUFB1, TYMS, HIGD1A, COX5A, TMEM70, UQCRH, HSPD1, LDHB, UCP2, RPS3, ROMO1, CYC1, NDUFV2, NDUFA6, NDUFA4, NDUFA2, STAT3, NDUFA1, MRPL23, DNAJC15, SLC25A37, UQCRQ, NDUFAB1, NDUFAF3	1442	464	20472	1.59104	0.584877	0.0117163	0.0104129
INTERPRO	IPR008917:Eukaryotic transcription factor, Skn-1-like, DNA-binding	7	0.478142	0.000999367	JUN, MAF, JUND, MAFB, MAFF, BACH1, JUNB	1419	17	19116	5.54707	0.876895	0.116315	0.114872
UP_SEQ_FEATURE	TRANSMEM:Helical; Signal-anchor for type II membrane protein	46	3.14208	0.000999164	KLRB1, CLEC12A, TFRC, FASLG, COMT, TNF, PLD3, ASGR1, TNFSF13B, ASGR2, DPP4, APMAP, CLEC7A, CHST12, ANPEP, ST8SIA4, TNFSF10, CD38, MGAT1, KLRC1, SEC11A, IER3, KLRG1, CD74, CD72, KLRC2, CD70, GALNT2, KLRC3, BST2, MARCO, CLEC2B, CD40LG, B3GNT7, MGAT4A, LPCAT2, KLRF1, B3GNT2, TNFSF8, KLRD1, CD69, LTB, CLEC4E, ITM2A, ITM2B, ITM2C	1431	399	20495	1.65118	0.998804	0.164034	0.163254
GOTERM_MF_DIRECT	GO:0005080~protein kinase C binding	13	0.887978	0.00097267	TOP2A, PRKCB, PLEK, HSPB1, HDAC9, CCDC88A, MARCKS, HINT1, SRSF2, RACK1, FLNA, ADAM9, SQSTM1	1424	57	18811	3.0128	0.746681	0.0269105	0.0255183
GOTERM_BP_DIRECT	GO:0060252~positive regulation of glial cell proliferation	8	0.546448	0.000971545	LYN, SLC7A5, IL6, MYC, IL1B, TSPO, KRAS, TNF	1414	23	19256	4.73673	0.994782	0.0260057	0.0249139
GOTERM_BP_DIRECT	GO:0030099~myeloid cell differentiation	8	0.546448	0.000971545	PRDX3, ZFP36, IFI16, ZBTB16, TET2, IRF8, KAT8, RASGRP4	1414	23	19256	4.73673	0.994782	0.0260057	0.0249139
GOTERM_BP_DIRECT	GO:0002437~inflammatory response to antigenic stimulus	8	0.546448	0.000971545	NOTCH2, KDM6B, IL1RN, IL2RA, HMGB2, HMGB1, CD68, HLA-DRB1	1414	23	19256	4.73673	0.994782	0.0260057	0.0249139
UP_KW_MOLECULAR_FUNCTION	KW-0699~rRNA-binding	9	0.614754	0.000961267	RPS4X, RPL5, RPS9, RPS18, RPL11, RPL23A, RPL37, RPL8, RPS11	981	26	11655	4.11256	0.0943099	0.0247526	0.0233107
GOTERM_MF_DIRECT	GO:0005138~interleukin-6 receptor binding	5	0.34153	0.000947657	PYCARD, IL6, ADAM17, IL6ST, IL6R	1424	7	18811	9.43569	0.737572	0.0267429	0.0253593
GOTERM_BP_DIRECT	GO:0002407~dendritic cell chemotaxis	7	0.478142	0.000943881	CCR1, CCL5, GPR183, CXCR4, CCR7, CCR6, HMGB1	1414	17	19256	5.60745	0.99394	0.025646	0.0245694
GOTERM_MF_DIRECT	GO:0015026~coreceptor activity	11	0.751366	0.000931992	FCRL1, CD86, CD4, TMIGD2, LRP1, ITGA4, CD8B, CD8A, CD28, CXCR4, CXCR6	1424	42	18811	3.45975	0.731701	0.0267429	0.0253593
UP_SEQ_FEATURE	DISULFID:Redox-active	12	0.819672	0.000918079	PDIA3, RRM1, PRDX5, NDUFA2, DNAJC10, NLRP3, GLRX, P4HB, TXN, IFI30, PDIA6, TXNDC17	1431	53	20495	3.24275	0.997935	0.15449	0.153755
KEGG_PATHWAY	hsa04062:Chemokine signaling pathway	37	2.52732	0.00089635	CXCL9, NCF1, CCL4L2, CXCR4, ARRB2, CXCR6, PIK3R1, CXCL2, CXCL16, GNG5, CCL5, CXCR3, CCL4, CCL3, PLCG2, MAPK1, CCR7, CCR6, RAC1, JAK3, PRKACB, CCR1, LYN, PRKCB, STAT1, STAT3, NFKB1, FGR, NFKBIA, CXCL10, HCK, CXCL11, GNB2, XCL2, XCL1, GRB2, KRAS	899	192	8156	1.74831	0.256159	0.00434994	0.00321632
GOTERM_CC_DIRECT	GO:0001931~uropod	6	0.409836	0.000893895	SPN, FLOT1, ICAM2, MYH9, MSN, EZR	1442	12	20472	7.09847	0.530308	0.0102073	0.00907182
GOTERM_BP_DIRECT	GO:0030097~hemopoiesis	14	0.956284	0.000886267	NOTCH2, CSF1R, ZBTB16, RTKN2, PBXIP1, SOD2, RUNX3, KLF3, ZFP36L2, EBP, LCK, IL7R, CD34, OGT	1414	66	19256	2.88869	0.991722	0.0242023	0.0231862
UP_KW_DOMAIN	KW-1133~Transmembrane helix	441	30.123	0.000883631	PGAP1, SPI1, TFRC, SPINT2, RPL9, ALCAM, MYC, GPR171, C3AR1, CYP1B1, IER3, FNDC3B, ABCB1, TTYH3, FPR1, LDHA, CHST12, HMOX1, NCKAP1L, ICOS, HLA-DQA1, C19ORF38, S100A10, ABCA1, HLA-DRB5, NDFIP1, GPR183, TNFSF8, FXYD5, HLA-DRB1, LITAF, AREG, ASGR1, MS4A4A, ASGR2, FLVCR2, CTLA4, TSPO, HLA-DPA1, HAVCR2, FCRL1, SSR4, FCRL6, IFNGR1, IFNGR2, EMP1, EMP3, SERPINB6, VAMP8, MS4A6A, SLC7A5, MMP14, PLSCR1, SLC7…	1010	5806	14922	1.12219	0.0253108	0.00512506	0.00512506
INTERPRO	IPR001003:MHC class II, alpha chain, N-terminal	5	0.34153	0.000879433	HLA-DMA, HLA-DPB1, HLA-DRA, HLA-DQA1, HLA-DPA1	1419	7	19116	9.62247	0.841694	0.108377	0.107032
GOTERM_BP_DIRECT	GO:1900017~positive regulation of cytokine production involved in inflammatory response	9	0.614754	0.000877145	GBP5, IL6, CD6, CLEC7A, STAT3, HIF1A, TNF, MYD88, IL17RA	1414	29	19256	4.22631	0.991303	0.0240747	0.023064
BIOCARTA	h_tcrPathway:T Cell Receptor Signaling Pathway	18	1.22951	0.000867858	JUN, PRKCB, CD3G, PIK3R1, FOS, CD3E, CD3D, NFKB1, NFKBIA, LCK, GRB2, FYN, CALM3, CD247, RAC1, CALM1, CALM2, LAT	293	44	1623	2.26606	0.213766	0.0300496	0.0284224
GOTERM_MF_DIRECT	GO:0043027~cysteine-type endopeptidase inhibitor activity involved in apoptotic process	8	0.546448	0.000865106	PRDX3, PRDX5, TNFAIP8, RPS6KA1, CD27, BIRC5, NAIP, BIRC3	1424	22	18811	4.80363	0.705122	0.0254305	0.0241148
UP_SEQ_FEATURE	DOMAIN:Pept_C1	6	0.409836	0.000858661	CTSZ, CTSH, CTSW, CTSS, CTSC, CTSB	1431	12	20495	7.16108	0.996918	0.148196	0.147492
GOTERM_BP_DIRECT	GO:0032747~positive regulation of interleukin-23 production	5	0.34153	0.000843843	IFNG, CLEC7A, PLCG2, MYD88, IL17RA	1414	7	19256	9.72722	0.989586	0.0232789	0.0223016
GOTERM_BP_DIRECT	GO:0010573~vascular endothelial growth factor production	5	0.34153	0.000843843	IL6, IL1B, IL6R, HIF1A, TNF	1414	7	19256	9.72722	0.989586	0.0232789	0.0223016
UP_KW_DOMAIN	KW-0676~Redox-active center	12	0.819672	0.000829594	PRDX3, PDIA3, PRDX2, PRDX5, PRDX1, DNAJC10, GLRX, P4HB, TXN, IFI30, PDIA6, TXNDC17	1010	54	14922	3.28317	0.0237809	0.00512506	0.00512506
GOTERM_MF_DIRECT	GO:0051082~unfolded protein binding	22	1.50273	0.000822093	HSPA8, NPM1, HSP90AA1, HSP90AB1, HSPA5, HSPB1, TUBB4B, CLU, TOMM20, HSPD1, TAPBP, HSP90B1, ERN1, DNAJA1, DNAJB1, DNAJA4, NACA, CALR, PPIB, PPIA, SRSF10, PFDN5	1424	131	18811	2.21847	0.686655	0.0246803	0.0234034
SMART	SM00450:RHOD	8	0.546448	0.000821014	DUSP4, DUSP5, DUSP2, TSTD1, DUSP1, DUSP16, DUSP6, CDC25B	819	21	10337	4.80819	0.283566	0.0476188	0.0463286
GOTERM_CC_DIRECT	GO:0031410~cytoplasmic vesicle	40	2.73224	0.000774173	DENND1B, TFRC, WIPF1, CTSZ, DYSF, CXCR4, CLTA, ARRB2, AOAH, CST7, DUSP16, GABARAP, AP3M2, TMEM123, PRDX5, EBP, FLOT1, SNX9, RAC1, GBP2, GBP1, PHLDA1, SH3GLB1, ARFGEF2, GBP5, MX2, MX1, RHOG, RNASE6, RHOH, MPEG1, RHOB, SOD1, SLC4A7, CCDC88A, PIKFYVE, MMP14, FES, RIN3, ITGA5	1442	325	20472	1.74732	0.480262	0.00896132	0.00796444
GOTERM_BP_DIRECT	GO:0071466~cellular response to xenobiotic stimulus	14	0.956284	0.000762054	RB1, PRNP, MEF2C, HSPA5, TFRC, CXCR4, AIM2, RNF149, MYC, IL1B, PDE4B, CD69, FBP1, APOBEC3A	1414	65	19256	2.93313	0.983788	0.0212393	0.0203476
GOTERM_BP_DIRECT	GO:0042776~mitochondrial ATP synthesis coupled proton transport	14	0.956284	0.000762054	NDUFB9, NDUFB7, NDUFA6, NDUFA11, NDUFB11, NDUFA2, NDUFB2, NDUFA1, NDUFB1, NDUFS7, NDUFS6, NDUFS5, NDUFAB1, NDUFV2	1414	65	19256	2.93313	0.983788	0.0212393	0.0203476
UP_KW_CELLULAR_COMPONENT	KW-0999~Mitochondrion inner membrane	42	2.86885	0.000749534	NDUFB9, SLC25A3, COX7B, NDUFB7, NDUFA11, SHMT2, NDUFB11, COX4I1, NDUFB2, IFI6, NDUFB1, TYMS, HIGD1A, COX5A, UQCRH, TMEM70, LDHB, UCP2, RPS3, ROMO1, CYC1, NDUFV2, COX8A, NDUFA6, RSAD2, NDUFA4, NDUFA2, NDUFA1, DNAJC15, HADHB, FGR, CYP27A1, HADHA, SLC25A37, NDUFS7, UQCRQ, NDUFS6, NDUFS5, UQCRC1, NDUFAF3, SLC25A5, SLC25A6	1307	328	17543	1.71871	0.0375186	0.00764524	0.00599627
GOTERM_BP_DIRECT	GO:0006366~transcription from RNA polymerase II promoter	33	2.2541	0.000748529	RB1, CEBPB, CEBPD, CCNH, LEF1, ARID4B, ARRB2, ADRB2, PIK3R1, PLAC8, MYC, POLR2L, JUN, JUND, PARP1, NMI, DEK, FOS, KLF4, FOXP3, NFKB1, TNFRSF1A, DRAP1, ETV7, NR4A1, MAF, BCL6, IRF1, CD28, TCEA1, FOSB, SQSTM1, RBMX	1414	240	19256	1.87249	0.982557	0.0210797	0.0201947
GOTERM_BP_DIRECT	GO:0050832~defense response to fungus	10	0.68306	0.000739942	ZBP1, SPON2, TGFB1, GNLY, COTL1, S100A12, GAPDH, S100A9, S100A8, IL17RA	1414	35	19256	3.89089	0.981727	0.0209469	0.0200675
GOTERM_BP_DIRECT	GO:0071356~cellular response to tumor necrosis factor	23	1.57104	0.000737748	PID1, TRADD, RORA, TANK, ZFP36L2, NFKB1, KLF2, ZFP36L1, FOXP1, ICAM1, PYCARD, NFKBIA, ZFP36, CCL5, CCL4, RPS3, CCL3, XCL2, XCL1, CYP1B1, MAPK1, GBP2, GBP1	1414	143	19256	2.19032	0.981509	0.0209469	0.0200675
GOTERM_BP_DIRECT	GO:0030217~T cell differentiation	11	0.751366	0.000736249	CD4, PTPRC, LCK, TBX21, RHOH, PTPN22, TCIRG1, PIK3R1, IL7R, IKZF3, PTPN2	1414	42	19256	3.56665	0.981358	0.0209469	0.0200675
GOTERM_BP_DIRECT	GO:0042098~T cell proliferation	11	0.751366	0.000736249	PRDX2, CD151, PTPRC, RIPK2, SH2D2A, MSN, PTPN6, TNFRSF4, PSMB10, MALT1, TNFSF13B	1414	42	19256	3.56665	0.981358	0.0209469	0.0200675
KEGG_PATHWAY	hsa04613:Neutrophil extracellular trap formation	37	2.52732	0.000734127	ITGAM, NCF1, NCF2, C5AR1, ITGB2, AQP9, FPR1, HMGB1, PIK3R1, HDAC9, MACROH2A1, ACTB, ACTG1, H2AC11, FCGR3A, CLEC7A, CASP1, PLCG2, MAPK1, H3C10, RAC1, FCGR1A, H4C3, H3-3A, H3-3B, H2BC9, SYK, H2AC6, PRKCB, CYBB, NFKB1, H2AJ, PPIF, VDAC3, SLC25A5, SLC25A6, TLR2	899	190	8156	1.76671	0.215219	0.00361585	0.00267354
KEGG_PATHWAY	hsa05144:Malaria	15	1.02459	0.000727875	TGFB1, LRP1, KLRB1, GYPC, ITGB2, TNF, ICAM1, IL6, CD40LG, IFNG, IL1B, PECAM1, CD36, MYD88, TLR2	899	50	8156	2.72169	0.213597	0.00361585	0.00267354
GOTERM_CC_DIRECT	GO:0031093~platelet alpha granule lumen	14	0.956284	0.000698787	CFD, SRGN, TGFB1, SERPINA1, SPARC, CYRIB, CLU, F5, TMSB4X, SERPING1, MAGED2, TIMP1, ALDOA, FERMT3	1442	67	20472	2.96653	0.44605	0.00820104	0.00728873
UP_SEQ_FEATURE	SITE:Contributes to redox potential value	5	0.34153	0.000696109	PDIA3, P4HB, TXN, PDIA6, TXNDC17	1431	7	20495	10.2301	0.990787	0.123303	0.122717
GOTERM_BP_DIRECT	GO:0042832~defense response to protozoan	9	0.614754	0.00067838	CLEC7A, SLC11A1, BCL3, NKG7, IRF8, GBP2, LYST, MYD88, BATF	1414	28	19256	4.37725	0.974504	0.019615	0.0187915
GOTERM_BP_DIRECT	GO:2001243~negative regulation of intrinsic apoptotic signaling pathway	9	0.614754	0.00067838	IVNS1ABP, HELLS, DDX3X, RTKN2, PLAUR, BCL2, PPIF, MCL1, HERPUD1	1414	28	19256	4.37725	0.974504	0.019615	0.0187915
GOTERM_BP_DIRECT	GO:0034975~protein folding in endoplasmic reticulum	6	0.409836	0.000670787	PDIA3, HSPA5, DNAJC10, P4HB, CALR, HSP90B1	1414	11	19256	7.42806	0.973435	0.0196051	0.018782
GOTERM_BP_DIRECT	GO:0019370~leukotriene biosynthetic process	6	0.409836	0.000670787	SYK, ALOX5, MGST3, ALOX5AP, MGST2, LTA4H	1414	11	19256	7.42806	0.973435	0.0196051	0.018782
GOTERM_BP_DIRECT	GO:0045657~positive regulation of monocyte differentiation	6	0.409836	0.000670787	CD74, CD4, JUN, FES, HLA-DRB1, ZFP36L1	1414	11	19256	7.42806	0.973435	0.0196051	0.018782
GOTERM_BP_DIRECT	GO:0042129~regulation of T cell proliferation	7	0.478142	0.000650945	LGALS3, BCL6, CD28, CTLA4, TNFSF8, BID, TNFRSF1B	1414	16	19256	5.95792	0.970424	0.0193388	0.0185269
GOTERM_BP_DIRECT	GO:0010803~regulation of tumor necrosis factor-mediated signaling pathway	7	0.478142	0.000650945	PYCARD, CYLD, SYK, SPHK1, SPPL2A, TNFAIP3, TNFRSF1A	1414	16	19256	5.95792	0.970424	0.0193388	0.0185269
GOTERM_MF_DIRECT	GO:0001540~beta-amyloid binding	17	1.1612	0.000648869	LRPAP1, CD74, PRNP, ITGAM, LRP1, ITGB2, LILRB2, ADRB2, CLU, CST3, MARCO, CD36, ITM2A, PFDN5, ITM2B, ITM2C, TLR2	1424	86	18811	2.61127	0.599824	0.0199034	0.0188736
GOTERM_CC_DIRECT	GO:0015629~actin cytoskeleton	34	2.3224	0.000638621	MACF1, AHNAK, WIPF1, ARPC1B, IFIT5, NEXN, CAPG, LSP1, IQGAP2, GABARAP, ACTB, SAMD14, CFL1, FLNA, GBP1, TPM3, DDX58, SWAP70, DSTN, ARPC5, H1-0, FGR, ADAM17, MARCKS, PARVG, ARPC2, STK17B, CDC42EP3, ZYX, MYH9, LCP1, EZR, ALDOA, MYO1G	1442	258	20472	1.87092	0.417139	0.00760049	0.00675499
GOTERM_MF_DIRECT	GO:0003950~NAD+ ADP-ribosyltransferase activity	9	0.614754	0.000634373	PARP11, PARP1, ZC3HAV1, PARP14, PARP9, PARP15, SIRT2, PARP12, PARP8	1424	27	18811	4.40332	0.59155	0.0198911	0.018862
GOTERM_BP_DIRECT	GO:0043434~response to peptide hormone	13	0.887978	0.000629101	BTG2, JUND, SPARC, BTG1, STAT1, STAT3, AREG, EREG, NR4A3, BSG, STAT4, TIMP1, LTA4H	1414	56	19256	3.16135	0.966714	0.0188975	0.0181041
GOTERM_BP_DIRECT	GO:0097193~intrinsic apoptotic signaling pathway	10	0.68306	0.000587507	IVNS1ABP, CDKN1A, DDX3X, IFI6, BAX, PMAIP1, NBN, CD24, CLU, HIPK2	1414	34	19256	4.00532	0.958314	0.0177467	0.0170016
SMART	SM00407:IGc1	16	1.0929	0.000576092	HLA-DRB5, SIRPG, HLA-B, HLA-C, CD1D, HLA-E, HLA-DMA, HLA-DMB, FCGRT, HLA-DPB1, HLA-DRA, SIRPA, HLA-DQA1, HLA-DRB1, HLA-DPA1, HLA-DQB1	819	74	10337	2.72897	0.208607	0.0389822	0.037926
GOTERM_BP_DIRECT	GO:0006364~rRNA processing	22	1.50273	0.00055532	DDX17, RPL5, NOP58, RPS7, RPS6, RPL11, WDR74, RPL35A, RPL7, RPS15, ISG20, FBL, RPS25, RPS17, RPS28, RPS16, RPS27, RPS19, RPL14, RPL26, LYAR, RPS24	1414	131	19256	2.28701	0.950384	0.0168686	0.0161604
GOTERM_BP_DIRECT	GO:0071456~cellular response to hypoxia	23	1.57104	0.000549698	JUND, RORA, CFLAR, FOS, AQP3, HIF1A, SLC8A1, SIRT2, HIPK2, ZFP36L1, ICAM1, CCNA2, MYC, LMNA, BCL2, EIF4EBP1, PMAIP1, HMOX1, ADAM8, PPARG, MALAT1, P4HB, CARD16	1414	140	19256	2.23726	0.948852	0.0167922	0.0160872
UP_SEQ_FEATURE	DOMAIN:IGc1	6	0.409836	0.000531353	HLA-DMA, HLA-B, HLA-DRA, HLA-C, HLA-E, HLA-DQB1	1431	11	20495	7.81208	0.972054	0.0966632	0.0962036
UP_SEQ_FEATURE	CARBOHYD:(Microbial infection) N-beta-linked (GlcNAc) arginine	6	0.409836	0.000531353	TRADD, FAS, TNFRSF25, HIF1A, GAPDH, TNFRSF1A	1431	11	20495	7.81208	0.972054	0.0966632	0.0962036
GOTERM_BP_DIRECT	GO:0071407~cellular response to organic cyclic compound	13	0.887978	0.000529124	CEBPB, TGFB1, HSP90AB1, STAT1, STAT3, TNF, LGALS1, STING1, IL1B, CCL5, CCL3, ARL6IP5, CYP1B1	1414	55	19256	3.21882	0.94283	0.0162555	0.0155731
UP_SEQ_FEATURE	CROSSLNK:Glycyl lysine isopeptide (Lys-Gly) (interchain with G-Cter in ubiquitin); alternate	18	1.22951	0.000525114	H2BC9, UBE2I, H2AC6, TUBB, MACROH2A1, FOXP3, H2AC11, NFKBIA, RPS3, VDAC3, CALM3, RPS20, RPS2, PFN1, CALM1, CALM2, PPIA, H4C3	1431	100	20495	2.57799	0.970855	0.0966632	0.0962036
GOTERM_BP_DIRECT	GO:2001238~positive regulation of extrinsic apoptotic signaling pathway	9	0.614754	0.000517555	PYCARD, PDIA3, CYLD, PTPRC, TNFSF10, G0S2, BID, TNF, ITM2C	1414	27	19256	4.53937	0.939138	0.015991	0.0153196
GOTERM_BP_DIRECT	GO:0070269~pyroptosis	9	0.614754	0.000517555	PYCARD, ZBP1, AIM2, GZMA, CASP1, NLRP3, GZMB, NLRP1, NAIP	1414	27	19256	4.53937	0.939138	0.015991	0.0153196
GOTERM_CC_DIRECT	GO:0032587~ruffle membrane	18	1.22951	0.000514681	MACF1, DDX58, TESC, PLEK, IFIT5, AIF1, EEF1A1, FGR, ADAM17, CFL1, RPS3, PLCG2, PLEKHO1, LCP1, RAC1, ITGA5, EZR, TLN1	1442	99	20472	2.58126	0.352746	0.00621293	0.00552179
GOTERM_BP_DIRECT	GO:0008283~cell proliferation	28	1.91257	0.000508405	CSF1R, LRP1, CITED2, SH2D2A, ADM, RASGRP4, AURKB, ZFP36L1, IL18RAP, MYC, PRDX1, S1PR1, NBN, RAC1, GLUL, H3-3A, H3-3B, CD74, JUN, MARCKSL1, ZBTB16, SPHK1, STAT3, HIPK2, BCL2, TACC3, CD9, TGFBI	1414	186	19256	2.05004	0.93605	0.0158899	0.0152228
UP_SEQ_FEATURE	PROPEP:Removed in mature form	37	2.52732	0.000490221	PARK7, IFI30, PSMB10, GABARAP, LMNB1, GNG5, CD59, CD14, RAC1, GBP2, GBP1, CD55, RAB8B, CD52, GBP5, PRNP, GABARAPL1, RHOG, PLAUR, RHOH, RRAS2, NAP1L1, ISG15, PSMB9, RHOB, EREG, DNAJA1, BST2, PTP4A1, RAP2B, DNAJA4, DPEP2, PLBD1, CD48, KRAS, CD24, LY6E	1431	288	20495	1.84	0.963135	0.0966632	0.0962036
GOTERM_BP_DIRECT	GO:0006749~glutathione metabolic process	12	0.819672	0.000474314	EEF1G, GSTK1, CLIC3, GPX4, GSTO1, ETHE1, GLO1, GSTP1, ARL6IP5, SOD2, CLIC1, SOD1	1414	47	19256	3.47696	0.923098	0.0149106	0.0142846
GOTERM_MF_DIRECT	GO:0008330~protein tyrosine/threonine phosphatase activity	6	0.409836	0.000448926	DUSP4, DUSP5, DUSP2, DUSP1, DUSP16, DUSP6	1424	10	18811	7.92598	0.46931	0.0143962	0.0136514
GOTERM_MF_DIRECT	GO:0005031~tumor necrosis factor-activated receptor activity	6	0.409836	0.000448926	TNFRSF18, FAS, TNFRSF25, TNFRSF1B, TNFRSF4, TNFRSF1A	1424	10	18811	7.92598	0.46931	0.0143962	0.0136514
KEGG_PATHWAY	hsa04657:IL-17 signaling pathway	23	1.57104	0.000435388	JUN, HSP90AA1, CEBPB, JUND, HSP90AB1, TRADD, TNFAIP3, FOS, CXCL2, TNF, NFKB1, HSP90B1, IL17RA, NFKBIA, CXCL10, IL6, IFNG, IL1B, FOSB, MAPK1, S100A9, IKBKE, S100A8	899	94	8156	2.21982	0.13386	0.00221043	0.00163438
GOTERM_BP_DIRECT	GO:0000028~ribosomal small subunit assembly	7	0.478142	0.000433663	RPS15, RPS14, RPS28, RPS27, RPS19, RPS5, RPSA	1414	15	19256	6.35512	0.904184	0.0137124	0.0131367
GOTERM_BP_DIRECT	GO:0034142~toll-like receptor 4 signaling pathway	7	0.478142	0.000433663	LYN, NFKBIA, OAS1, RIPK2, CD14, NMI, SCIMP	1414	15	19256	6.35512	0.904184	0.0137124	0.0131367
GOTERM_MF_DIRECT	GO:0035325~Toll-like receptor binding	5	0.34153	0.000432081	SYK, UNC93B1, CD36, MYD88, TLR2	1424	6	18811	11.0083	0.456539	0.0143962	0.0136514
UP_SEQ_FEATURE	LIPID:N-myristoyl glycine	28	1.91257	0.000422486	NDUFB7, SLA, SLA2, PPM1G, GLIPR2, BASP1, PHACTR2, CHP1, FYN, RPL15, PRKACB, LYN, MARCKSL1, NIBAN2, RPS8, TESC, CYRIB, ARL4C, FGR, DUSP22, HCK, FMNL1, MARCKS, CCNY, OAS2, LCK, LAMTOR1, ARF6	1431	193	20495	2.07783	0.941828	0.0861744	0.0857647
BIOCARTA	h_tcapoptosisPathway:HIV Induced T Cell Apoptosis	8	0.546448	0.000417814	CD4, CD28, FAS, FASLG, CD3G, CD247, CD3E, CD3D	293	10	1623	4.4314	0.10931	0.0165335	0.0156382
GOTERM_BP_DIRECT	GO:0032720~negative regulation of tumor necrosis factor production	16	1.0929	0.000415901	GSTP1, TNFAIP3, LILRB1, PTPN22, ARRB2, LILRB4, FOXP3, BCL3, TSPO, ACP5, SIRPA, PTPN6, LGALS9, CD34, HAVCR2, SLAMF1	1414	77	19256	2.82974	0.894521	0.0133064	0.0127477
INTERPRO	IPR025661:Cysteine peptidase, asparagine active site	6	0.409836	0.000409633	CTSZ, CTSH, CTSW, CTSS, CTSC, CTSB	1419	10	19116	8.08288	0.576142	0.0536364	0.0529707
INTERPRO	IPR008343:Mitogen-activated protein (MAP) kinase phosphatase	6	0.409836	0.000409633	DUSP4, DUSP5, DUSP2, DUSP1, DUSP16, DUSP6	1419	10	19116	8.08288	0.576142	0.0536364	0.0529707
GOTERM_CC_DIRECT	GO:0005667~transcription factor complex	32	2.18579	0.00040445	RB1, SPI1, LEF1, ATF7IP2, CREM, PBXIP1, AHR, HDAC9, HIF1A, PDLIM1, CREG1, JUNB, IVNS1ABP, MEF2A, JUN, ZFHX3, JUND, PARP1, STAT3, HMGA1, FOS, KLF4, TLE5, RBL2, NR4A1, GFI1B, NR4A3, MAFB, REL, HCLS1, TCF4, ATF5	1442	231	20472	1.96668	0.289531	0.00495305	0.00440206
UP_SEQ_FEATURE	ACT_SITE:Phosphocysteine intermediate	17	1.1612	0.00039883	DUSP4, DUSP5, DUSP2, DUSP1, MTMR14, PTPN22, PTPN11, DUSP16, CDC14A, DUSP6, DUSP22, PTP4A1, DUSP12, PTPRE, PTPRC, PTPN6, PTPN2	1431	89	20495	2.73569	0.931783	0.0838914	0.0834926
GOTERM_BP_DIRECT	GO:0008360~regulation of cell shape	25	1.70765	0.000394163	CSF1R, HEXB, LST1, ITGB2, MYL12A, ICAM1, CCL3, FYN, RAC1, SEMA4A, SEMA4D, RHOG, RHOH, MSN, RHOB, FGR, HCK, FMNL1, FES, CDC42EP3, MYH9, PLXNB2, PLEKHO1, EZR, ALDOA	1414	155	19256	2.19647	0.88136	0.0126859	0.0121534
GOTERM_BP_DIRECT	GO:2000563~positive regulation of CD4-positive, alpha-beta T cell proliferation	6	0.409836	0.000389397	RIPK2, CD28, XCL1, LGALS9, CD3E, CD55	1414	10	19256	8.17086	0.878261	0.0126076	0.0120783
GOTERM_BP_DIRECT	GO:0008625~extrinsic apoptotic signaling pathway via death domain receptors	11	0.751366	0.000389159	DDX3X, TRADD, BCL2, HMGB2, BAX, FASLG, PIK3R1, BID, TNF, GABARAP, TNFRSF1A	1414	39	19256	3.841	0.878105	0.0126076	0.0120783
GOTERM_BP_DIRECT	GO:0045954~positive regulation of natural killer cell mediated cytotoxicity	9	0.614754	0.000389034	NCR3, LAG3, IL18RAP, LAMP1, KLRC2, KLRC3, KLRD1, CD226, HLA-E	1414	26	19256	4.71396	0.878022	0.0126076	0.0120783
GOTERM_BP_DIRECT	GO:0071353~cellular response to interleukin-4	9	0.614754	0.000389034	TUBA1B, RPL3, HSP90AB1, HSPA5, TCF7, LEF1, RPLP0, XCL1, MCM2	1414	26	19256	4.71396	0.878022	0.0126076	0.0120783
GOTERM_BP_DIRECT	GO:0045766~positive regulation of angiogenesis	26	1.77596	0.00038426	GRN, BTG1, C5AR1, ITGB2, HSPB1, ADM, HIF1A, CXCR3, C3AR1, ITGAX, EMILIN2, CYP1B1, HMOX1, CTSH, CD34, PRKCB, SPHK1, STAT3, CYBB, HIPK2, RHOB, TMIGD2, IL1B, NINJ1, AGO2, ADAM12	1414	164	19256	2.15897	0.874832	0.0126076	0.0120783
UP_KW_DOMAIN	KW-0393~Immunoglobulin domain	76	5.19126	0.000381918	CD86, CD84, CSF3R, CD83, SIRPG, ICAM2, ICAM3, CD3G, CD3E, TREM1, ICAM1, FCGR3A, ALCAM, IL18RAP, FCGRT, BSG, CTLA4, SIRPA, VSIG4, IL6R, HAVCR2, FCRL1, CD96, LAG3, IFNGR1, CD300A, FCRL6, IL1R2, BTN3A2, TAPBP, NCR1, VCAN, NCR3, TMIGD2, CD8B, CD8A, PECAM1, CD300E, CD226, CD48, CD47, IL6ST, LILRA6, CSF1R, IGSF6, NEXN, LILRA1, CD1D, LILRA2, KIR2DL3, MALT1, LILRA5, CD79B, HLA-DMB, LAIR2, SLAMF7, IGFBP7,…	1010	750	14922	1.49712	0.0110166	0.00369187	0.00369187
GOTERM_BP_DIRECT	GO:0060339~negative regulation of type I interferon-mediated signaling pathway	8	0.546448	0.000373321	OAS1, OAS3, NLRC5, ISG15, ADAR, SAMHD1, USP18, PTPN2	1414	20	19256	5.44724	0.867201	0.0124601	0.011937
KEGG_PATHWAY	hsa05203:Viral carcinogenesis	40	2.73224	0.000372607	RB1, CDKN1A, SP100, DDX3X, TRADD, UBR4, PIK3R1, HDAC9, CDC20, CCND2, CHEK1, MAPK1, PMAIP1, RAC1, JAK3, H4C3, PRKACB, JAK1, YWHAH, H2BC9, LYN, JUN, SYK, STAT3, HLA-B, HLA-C, EIF2AK2, NFKB1, HLA-E, RBL2, NFKBIA, CCNA2, PKM, REL, IRF7, VDAC3, BAX, GRB2, KRAS, IL6ST	899	204	8156	1.77888	0.115721	0.00192125	0.00142056
GOTERM_BP_DIRECT	GO:0030838~positive regulation of actin filament polymerization	13	0.887978	0.000368739	ICAM1, PYCARD, HCK, FCHSD2, ARPC2, CDC42EP3, SNX9, GRB2, EVL, CCR7, NCKAP1L, PFN1, ARF6	1414	53	19256	3.34029	0.863869	0.0123837	0.0118638
GOTERM_CC_DIRECT	GO:1904724~tertiary granule lumen	13	0.887978	0.000363477	CSTB, LYZ, CFP, CTSS, CST3, FTH1, TIMP2, CTSH, PTPN6, FOLR3, LTA4H, ALDOA, CTSD	1442	55	20472	3.35564	0.264492	0.00451674	0.00401429
GOTERM_BP_DIRECT	GO:0043029~T cell homeostasis	10	0.68306	0.000358981	PRDX2, TGFB1, SIT1, BCL2, PMAIP1, NCKAP1L, TCIRG1, IL7R, JAK3, FOXP3	1414	32	19256	4.25566	0.856492	0.0121313	0.011622
GOTERM_BP_DIRECT	GO:0007059~chromosome segregation	16	1.0929	0.000358847	BEX4, TOP2A, CDT1, UBE2I, DDX3X, SPAG5, HJURP, TTK, NDC80, RPS3, BIRC5, BANF1, TOP1, CIAO2A, SLC25A5, ARL8B	1414	76	19256	2.86697	0.856387	0.0121313	0.011622
GOTERM_BP_DIRECT	GO:0042981~regulation of apoptotic process	34	2.3224	0.000358674	TNFAIP8, CD3E, IKZF3, CLU, MALT1, ACTB, BCL2L12, PRDX2, LGALS1, RASSF5, CASP1, RPS3, NLRP1, CCNL1, JAK3, MCL1, CTSB, HSP90AA1, STAT1, CFLAR, CXCL10, SERBP1, BCL3, PPIF, BAX, FAS, TNFRSF25, PTPN6, CALR, ANP32B, SGK1, TPT1, NAIP, BIRC3	1414	240	19256	1.92923	0.856252	0.0121313	0.011622
GOTERM_BP_DIRECT	GO:0051384~response to glucocorticoid	15	1.02459	0.000354573	IL1RN, SPARC, DUSP1, ADM, HMGB1, TYMS, HNMT, AIF1, TNF, AREG, HSPD1, IL6, BCL2, ADAM9, KRAS	1414	68	19256	3.00399	0.853029	0.0121313	0.011622
GOTERM_MF_DIRECT	GO:0044325~ion channel binding	24	1.63934	0.000332076	LYN, PRNP, CAMK2D, HSP90AA1, HSP90AB1, FHL1, ATP2A2, ANK3, SLC8A1, HERPUD1, FKBP1A, PYCARD, ID2, AKAP9, PDE4B, TSPO, FLNA, FYN, CALM3, CALM1, CALM2, S100A10, YWHAH, GRINA	1424	140	18811	2.26457	0.374145	0.0114283	0.010837
KEGG_PATHWAY	hsa04623:Cytosolic DNA-sensing pathway	18	1.22951	0.000329965	ZBP1, DDX58, CCL4L2, ADAR, NFKB1, PYCARD, NFKBIA, CXCL10, IL6, AIM2, STING1, IL1B, CCL5, CCL4, CASP1, IRF7, IKBKE, POLR2L	899	63	8156	2.59209	0.103186	0.00172839	0.00127796
GOTERM_MF_DIRECT	GO:0017124~SH3 domain binding	23	1.57104	0.000323093	LYN, NCF1, WIPF1, SH2D2A, ADAM10, CBLB, PTPN22, ARHGAP27, CD3E, PLSCR1, SH3BGRL, ADAM17, PTTG1, ABI3, ADAM12, SH3BP2, ADAM9, HCLS1, SIRPA, GRB2, EVL, PTPN6, OSTF1	1424	131	18811	2.31931	0.366159	0.0113971	0.0108075
GOTERM_BP_DIRECT	GO:0032689~negative regulation of interferon-gamma production	12	0.819672	0.000316554	ZNF683, CD96, PRNP, XCL1, LILRB1, HMGB1, LGALS9, LILRB4, FOXP3, HLA-DRB1, HAVCR2, SLAMF1	1414	45	19256	3.63149	0.819474	0.0109719	0.0105112
GOTERM_BP_DIRECT	GO:0030890~positive regulation of B cell proliferation	12	0.819672	0.000316554	CD74, MEF2C, CDKN1A, PTPRC, BCL6, TFRC, GPR183, BCL2, CD38, NCKAP1L, TNFRSF4, TNFSF13B	1414	45	19256	3.63149	0.819474	0.0109719	0.0105112
GOTERM_BP_DIRECT	GO:0035335~peptidyl-tyrosine dephosphorylation	11	0.751366	0.000309524	DUSP4, DUSP22, DUSP5, DUSP2, DUSP1, PTPN6, PTPN11, PTPN22, DUSP16, DUSP6, PTPN2	1414	38	19256	3.94208	0.812477	0.0108675	0.0104113
GOTERM_BP_DIRECT	GO:0006898~receptor-mediated endocytosis	16	1.0929	0.000308643	ITGAM, LRP1, ITGB2, ADRB2, ARHGAP27, ASGR1, IGF2R, CXCL16, MARCO, DAB2, STAB1, PPT1, SNX9, CD14, CD36, FCGR1A	1414	75	19256	2.9052	0.811582	0.0108675	0.0104113
UP_SEQ_FEATURE	DOMAIN:ITAM	6	0.409836	0.000307493	CD79B, TYROBP, FCER1G, CD3G, CD3E, CD3D	1431	10	20495	8.59329	0.873821	0.0667656	0.0664482
GOTERM_CC_DIRECT	GO:0000785~chromatin	105	7.17213	0.000301918	RB1, SPI1, RORC, JMJD1C, NUCKS1, RORA, PARK7, AHR, BACH1, ACTB, ETS2, CCND2, BASP1, MYC, CHEK1, CAPN2, HMGN3, JUNB, HMGN1, MEF2A, EOMES, MEF2C, RFX2, ZBTB32, ESCO2, RUNX3, FOXP3, FOXP1, MAF, ATF5, ATF3, SET, CDCA5, TSHZ2, CREM, HIF1A, MACROH2A1, PPP4C, NACC2, RAD21, HESX1, AKIRIN2, JUN, ZFHX3, JUND, UBE2B, HMGA1, POU2F2, H1-0, HOPX, NFKB1, H1-3, NR4A1, NR4A3, MAFB, NASP, BHLHE40, MAFF, REL, TCF4,…	1442	1057	20472	1.41029	0.225207	0.00380778	0.00338419
GOTERM_BP_DIRECT	GO:0035970~peptidyl-threonine dephosphorylation	9	0.614754	0.000287713	DUSP4, DUSP5, DUSP2, DUSP1, PPM1K, DUSP16, DUSP6, PPM1G, PPP1CA	1414	25	19256	4.90252	0.788998	0.0102346	0.00980494
KEGG_PATHWAY	hsa05310:Asthma	12	0.819672	0.000286442	HLA-DMA, HLA-DRB5, HLA-DMB, FCER1G, CD40LG, HLA-DPB1, HLA-DRA, TNF, HLA-DRB1, HLA-DQA1, HLA-DPA1, HLA-DQB1	899	31	8156	3.51186	0.090208	0.00152461	0.00112729
UP_SEQ_FEATURE	COMPBIAS:Basic residues	74	5.05464	0.000281706	OGFR, RPL4, CXCL9, MAST4, JMJD1C, ARID4B, NUCKS1, TCIRG1, N4BP2L2, CHD1, AREG, RPL6, PTMS, MS4A4A, ARHGEF40, CCNL1, PHLDA1, KDM6B, BRD2, SHPRH, HSP90AA1, PARP1, GPX4, RPS8, SP110, HLA-B, PLAUR, CKAP4, NBPF15, MAF, EEF1D, NCL, SRSF2, DPEP2, NUP98, SREK1, RPL29, PFN1, SRSF7, SP100, SP140, MACROH2A1, BCLAF1, SPOCK2, RPL15, RPL18, RPL17, SRSF11, H2BC9, ATP8B4, PRELID1, PRPF38B, SLC4A10, RPL23A, DEK, …	1431	694	20495	1.52715	0.849897	0.0632055	0.0629051
GOTERM_CC_DIRECT	GO:0005884~actin filament	18	1.22951	0.000273988	TPM4, WIPF1, TPM3, AIF1, CORO1B, ACTB, ACTG1, HCK, DIAPH2, PSTPIP2, COTL1, FLNA, HCLS1, FYN, LCP1, RAC1, EZR, SH2B2	1442	94	20472	2.71856	0.206698	0.00350787	0.00311765
GOTERM_CC_DIRECT	GO:0045335~phagocytic vesicle	15	1.02459	0.000272159	PDIA3, ABCA1, SCIMP, MPEG1, CTSS, ACTG1, FMNL1, RAB31, RAB20, RAB34, ZYX, VIM, CD36, SLAMF1, RAB8B	1442	69	20472	3.08629	0.205471	0.00350787	0.00311765
GOTERM_MF_DIRECT	GO:0008137~NADH dehydrogenase (ubiquinone) activity	12	0.819672	0.000267909	NDUFB9, NDUFB7, NDUFA6, NDUFS7, NDUFS6, NDUFA4, NDUFS5, NDUFA2, NDUFB2, NDUFA1, NDUFB1, NDUFV2	1424	43	18811	3.6865	0.314817	0.00969279	0.00919132
GOTERM_BP_DIRECT	GO:0006919~activation of cysteine-type endopeptidase activity involved in apoptotic process	17	1.1612	0.000265342	MTCH1, FASLG, CFLAR, TNF, HSPD1, PYCARD, LCK, RACK1, BAX, CTSH, PMAIP1, PPARG, ANP32B, NLRP1, BID, S100A9, S100A8	1414	82	19256	2.82327	0.76186	0.00950136	0.00910247
GOTERM_CC_DIRECT	GO:0031966~mitochondrial membrane	25	1.70765	0.000261617	COX7B, COX4I1, IFI6, COX5A, CLU, UCP2, TSPO, IKBKE, TMEM14C, COX8A, NDUFA6, PNPLA8, NDUFA4, MX2, NDUFA2, MX1, NDUFA1, PLAAT3, SLC25A37, IFI27, NDUFAB1, CALM3, CALM1, OGT, CALM2	1442	157	20472	2.26066	0.19836	0.00345416	0.00306991
GOTERM_BP_DIRECT	GO:0042307~positive regulation of protein import into nucleus	12	0.819672	0.000255964	HSP90AA1, TGFB1, HSP90AB1, IFNG, UBR5, TPR, HCLS1, MAPK1, FLNA, NUTF2, PTPN22, PIK3R1	1414	44	19256	3.71403	0.749469	0.00922664	0.00883928
INTERPRO	IPR016187:C-type lectin fold	21	1.43443	0.000255264	CD72, CD93, KLRB1, CLEC12A, KLRC2, KLRC3, ASGR1, ASGR2, VCAN, CLEC2B, SELL, CLEC7A, STAB1, KLRF1, KLRD1, CD69, KLRC1, CD302, CLEC4E, CD44, KLRG1	1419	114	19116	2.48158	0.414241	0.0381984	0.0377244
GOTERM_BP_DIRECT	GO:2001244~positive regulation of intrinsic apoptotic signaling pathway	11	0.751366	0.000243963	FIS1, BCLAF1, PLEKHF1, LCK, RACK1, BAX, PMAIP1, BID, CLU, S100A9, S100A8	1414	37	19256	4.04863	0.73267	0.00885308	0.0084814
GOTERM_MF_DIRECT	GO:0042609~CD4 receptor binding	6	0.409836	0.00023939	CD74, PLSCR1, LCK, FYN, HLA-DRB1, SPG21	1424	9	18811	8.80665	0.286676	0.00888893	0.00842905
UP_SEQ_FEATURE	DOMAIN:Ig-like C2-type 1	30	2.04918	0.000236836	LILRA6, CSF1R, ICAM2, ICAM3, LILRA1, LILRA2, KIR2DL3, MALT1, LILRA5, ICAM1, FCGR3A, ALCAM, IL18RAP, NCAM1, FCGR1A, FCRL1, LAG3, FCRL6, IL1R2, SIGLEC10, LILRB1, LILRB2, LILRB3, MERTK, LILRB4, CD4, PECAM1, CD48, CD226, SIGLEC1	1431	206	20495	2.08575	0.796956	0.0549705	0.0547092
UP_SEQ_FEATURE	DOMAIN:Ig-like C2-type 2	30	2.04918	0.000236836	LILRA6, CSF1R, ICAM2, ICAM3, LILRA1, LILRA2, KIR2DL3, MALT1, LILRA5, ICAM1, FCGR3A, ALCAM, IL18RAP, NCAM1, FCGR1A, FCRL1, LAG3, FCRL6, IL1R2, SIGLEC10, LILRB1, LILRB2, LILRB3, MERTK, LILRB4, CD4, PECAM1, CD48, CD226, SIGLEC1	1431	206	20495	2.08575	0.796956	0.0549705	0.0547092
GOTERM_BP_DIRECT	GO:0007155~cell adhesion	65	4.43989	0.000230265	LGALS3BP, SPON2, CSF3R, ITGAM, ITGB2, SIRPG, ICAM2, ICAM3, ATP2A2, ITGAE, ICAM1, ALCAM, BSG, STAB1, ITGAX, CYP1B1, EMILIN2, SIRPA, CD36, RAC1, CD34, CD96, EGFL7, ITGA4, CD300A, RPSA, RHOB, HCK, VCAN, ADAM17, NINJ1, ADAM12, ADAM9, CD226, CD47, ITGA5, TLN1, CD44, ARF6, CD151, TROAP, NEXN, PBXIP1, DPP4, CXCR3, CCL4, S1PR1, SLAMF7, IGFBP7, NCAM1, SLAMF1, IL32, CCR1, CD72, SEMA4D, SIGLEC10, CD4, THEMI…	1414	557	19256	1.58919	0.712113	0.00841245	0.00805928
INTERPRO	IPR003110:Phosphorylated immunoreceptor signaling ITAM	6	0.409836	0.000218158	CD79B, FCER1G, CD3G, CD247, CD3E, CD3D	1419	9	19116	8.98097	0.366877	0.035157	0.0347206
INTERPRO	IPR016332:Alpha-1B-glycoprotein/leukocyte immunoglobulin-like receptor	6	0.409836	0.000218158	LILRA6, LILRB1, LILRB2, LILRA1, LILRB3, LILRA2	1419	9	19116	8.98097	0.366877	0.035157	0.0347206
UP_KW_MOLECULAR_FUNCTION	KW-1183~Host cell receptor for virus entry	17	1.1612	0.000212664	CD86, TFRC, CXCR4, RPSA, ICAM1, PLSCR1, CD4, NPC1, LAMP1, ANPEP, BSG, NCAM1, ITGA5, CD46, TNFRSF4, CD55, SLAMF1	981	71	11655	2.84468	0.0216685	0.00730147	0.00687614
GOTERM_BP_DIRECT	GO:1902600~hydrogen ion transmembrane transport	23	1.57104	0.000211443	COX8A, SLC25A3, COX7B, NDUFA4, HVCN1, COX4I1, SLC11A1, ATP6AP2, SLC4A10, TCIRG1, COX5A, TMCO3, UQCRH, C15ORF48, UQCRQ, UCP2, ATP6V1B2, UQCRC1, ATP6V1H, CYC1, SLC25A5, ATP6V0C, ATP6V1F	1414	131	19256	2.39096	0.681265	0.00777737	0.00745086
GOTERM_BP_DIRECT	GO:0050900~leukocyte migration	10	0.68306	0.000209274	LYN, SELL, ITGA4, LCK, PDE4B, MYH9, MSN, FYN, CD34, ICAM1	1414	30	19256	4.53937	0.677503	0.0077503	0.00742492
UP_SEQ_FEATURE	DOMAIN:Tyrosine-protein phosphatase	16	1.0929	0.00020885	DUSP4, DUSP5, DUSP2, DUSP1, PTPN22, PTPN11, DUSP16, CDC14A, DUSP6, DUSP22, PTP4A1, DUSP12, PTPRE, PTPRC, PTPN6, PTPN2	1431	76	20495	3.01519	0.754857	0.0520655	0.051818
GOTERM_BP_DIRECT	GO:0035739~CD4-positive, alpha-beta T cell proliferation	6	0.409836	0.000207236	NDFIP1, RIPK2, CD28, CBLB, CD3E, FOXP3	1414	9	19256	9.07874	0.673929	0.00772775	0.00740332
GOTERM_BP_DIRECT	GO:0008037~cell recognition	6	0.409836	0.000207236	VCAN, NCR3, CLEC7A, CD5, PECAM1, CD226	1414	9	19256	9.07874	0.673929	0.00772775	0.00740332
UP_KW_PTM	KW-0164~Citrullination	22	1.50273	0.000203245	RPL4, H2AC6, RPL10, RPL13A, RPL23A, H1-0, H1-3, H1-2, H2AC11, H1-4, CXCL10, CXCL11, BCLAF1, H3C10, MBP, RPS2, RPS11, H4C3, SF3B1, H3-3A, H3-3B, RPL19	1251	102	14097	2.43048	0.00587737	0.00076217	0.000736764
GOTERM_BP_DIRECT	GO:0042113~B cell activation	11	0.751366	0.000190443	LAT2, FCRL1, BST2, CD86, PRKCB, TBC1D10C, IKZF3, HDAC9, MALT1, HSPD1, SKAP2	1414	36	19256	4.16109	0.642929	0.00720087	0.00689855
KEGG_PATHWAY	hsa05012:Parkinson disease	50	3.4153	0.00017913	COX7B, NDUFA11, COX4I1, UBE2L6, PARK7, TUBA1C, TUBA1B, PRKACB, COX8A, DUSP1, TUBB, ERN1, NDUFS7, NDUFS6, NDUFS5, UQCRC1, PPIF, VDAC3, SLC25A5, SLC25A6, NDUFB9, CAMK2D, NDUFB7, NDUFB11, NDUFB2, NDUFB1, TXN, COX5A, PSMA7, UQCRH, UBE2J1, UBB, PSMB3, UBC, CYC1, RPS27A, NDUFV2, NDUFA6, HSPA5, NDUFA4, NDUFA2, NDUFA1, TUBB4B, SOD1, UQCRQ, NDUFAB1, BAX, CALM3, CALM1, CALM2	899	266	8156	1.70532	0.0574048	0.000969066	0.000716522
KEGG_PATHWAY	hsa05020:Prion disease	51	3.48361	0.000178652	COX7B, NCF1, NDUFA11, NCF2, COX4I1, TNF, TUBA1C, TUBA1B, RAC1, PRKACB, COX8A, TUBB, CYBB, NDUFS7, NDUFS6, IL1B, NDUFS5, UQCRC1, PPIF, VDAC3, SLC25A5, SLC25A6, NDUFB9, NDUFB7, NDUFB11, NDUFB2, NDUFB1, PIK3R1, COX5A, PSMA7, UQCRH, PSMB3, CCL5, MAPK1, NCAM1, FYN, CYC1, NDUFV2, HSPA8, PRNP, NDUFA6, HSPA5, NDUFA4, NDUFA2, NDUFA1, TUBB4B, SOD1, IL6, UQCRQ, NDUFAB1, BAX	899	273	8156	1.69483	0.057256	0.000969066	0.000716522
GOTERM_MF_DIRECT	GO:0042169~SH2 domain binding	12	0.819672	0.0001693	LAT2, CCDC88A, SYK, SIT1, LCK, SIGLEC10, RACK1, PTPN6, LILRB1, SQSTM1, SH2B2, SLAMF1	1424	41	18811	3.86633	0.212509	0.00645629	0.00612227
GOTERM_BP_DIRECT	GO:0001775~cell activation	7	0.478142	0.000168985	SYK, CLEC7A, PLCG2, CCL3, TIMP1, CD24, TLR2	1414	13	19256	7.33283	0.598995	0.00643454	0.0061644
GOTERM_BP_DIRECT	GO:0002221~pattern recognition receptor signaling pathway	7	0.478142	0.000168985	PYCARD, AIM2, CASP1, NLRP3, NLRP1, CLEC4E, NAIP	1414	13	19256	7.33283	0.598995	0.00643454	0.0061644
UP_SEQ_FEATURE	DOMAIN:IG	13	0.887978	0.000157313	LILRA6, ICAM3, LILRB2, LILRB3, TREM1, KIR2DL3, ICAM1, NCR1, FCGR3A, CD4, LAIR2, CTLA4, LAIR1	1431	51	20495	3.65074	0.653183	0.040726	0.0405324
KEGG_PATHWAY	hsa04668:TNF signaling pathway	27	1.84426	0.000156725	CEBPB, TRADD, TNFAIP3, PIK3R1, TNF, CXCL2, ICAM1, SOCS3, CCL5, MAPK1, MAP3K8, JUNB, JUN, CFLAR, FOS, TNFRSF1B, NFKB1, TNFRSF1A, NFKBIA, CXCL10, MMP14, IL6, IRF1, IL1B, BCL3, FAS, BIRC3	899	112	8156	2.18707	0.0504083	0.000876595	0.000648149
GOTERM_BP_DIRECT	GO:0050821~protein stabilization	33	2.2541	0.000156225	RPL5, GRN, HSP90AB1, CCNH, RPL11, PIK3R1, PARK7, IFI30, CLU, HSPD1, LAMP1, BAG1, FLOT1, PIM1, FLNA, MFSD1, CHP1, PIM2, TBL1X, CD74, NPM1, HSP90AA1, CRTAP, UBE2B, RPS7, RPL23, TESC, TYROBP, CALR, PFN1, PPIB, PFDN5, GAPDH	1414	220	19256	2.04272	0.570347	0.00603365	0.00578034
BIOCARTA	h_ctlPathway:CTL mediated immune response against target cells	10	0.68306	0.000151642	ITGB2, PRF1, FAS, GZMB, FASLG, CD3G, CD247, CD3E, CD3D, ICAM1	293	14	1623	3.95661	0.0411379	0.00700081	0.0066217
SMART	SM00034:CLECT	19	1.29781	0.000149277	CD72, CD93, KLRB1, CLEC12A, KLRC2, KLRC3, ASGR1, ASGR2, VCAN, CLEC2B, SELL, CLEC7A, KLRF1, KLRD1, CD69, KLRC1, CD302, CLEC4E, KLRG1	819	88	10337	2.72509	0.0588108	0.0121213	0.0117929
GOTERM_BP_DIRECT	GO:0007035~vacuolar acidification	9	0.614754	0.000148871	DMXL1, SLC11A1, DMXL2, ATP6AP2, ATP6V1B2, ATP6V1H, TCIRG1, ATP6V0C, ATP6V1F	1414	23	19256	5.32882	0.552914	0.00579097	0.00554785
GOTERM_BP_DIRECT	GO:0030183~B cell differentiation	18	1.22951	0.000146248	SYK, ITGA4, TCIRG1, PIK3R1, HDAC9, IKZF3, TNFSF13B, CD79B, KLF6, ADAM17, PTPRC, CD40LG, BCL6, PLCG2, SLC25A5, JAK3, PTPN2, EZH2	1414	86	19256	2.8503	0.546527	0.00573016	0.0054896
KEGG_PATHWAY	hsa05161:Hepatitis B	35	2.39071	0.000141452	RB1, CDKN1A, DDX3X, FASLG, PIK3R1, TNF, IFIH1, MYC, STAT4, MAPK1, BID, JAK3, IKBKE, JAK1, JUN, TGFB1, PRKCB, DDX58, STAT1, STAT3, FOS, NFKB1, NFKBIA, CCNA2, IL6, IRF7, BCL2, VDAC3, BAX, BIRC5, FAS, GRB2, KRAS, MYD88, TLR2	899	162	8156	1.96007	0.0456097	0.000804815	0.000595076
GOTERM_CC_DIRECT	GO:0005615~extracellular space	178	12.1585	0.000141093	FCN1, IL1RN, SPARC, TFRC, CCL4L2, IFI35, ENO1, METRNL, CLU, TNF, ACTB, ICAM1, ACTG1, CXCL16, LGALS3, LGALS1, FCGRT, ANPEP, CFL1, CHEK1, NAMPT, TNFSF10, LGALS9, FAM3C, RPL39, IL6R, SEMA6B, PDIA3, RNASE6, FLT3LG, FRMD4B, RNASE2, PDIA6, EREG, HLA-E, EEF1A1, PLBD1, ADAM9, SERPING1, S100A4, EZR, IL6ST, PPIA, S100A9, S100A8, CFD, RTN3, CD1D, CFP, PRDX5, UBB, BLOC1S1, PRDX1, PSAP, UBC, HMOX1, S100A12, I…	1442	1936	20472	1.3053	0.112398	0.00189243	0.00168191
GOTERM_BP_DIRECT	GO:1990830~cellular response to leukemia inhibitory factor	20	1.36612	0.000140254	HELLS, TFRC, RNMT, RFX2, ARID5B, CACYBP, SNX10, KLF4, ICAM1, SOCS3, BCLAF1, SYNGR1, RPS16, SPOCK2, NCL, B3GNT2, TRIM25, MYBL2, SLC25A5, SRSF7	1414	102	19256	2.67022	0.531588	0.00553543	0.00530303
SMART	SM00077:ITAM	6	0.409836	0.000140248	CD79B, FCER1G, CD3G, CD247, CD3E, CD3D	819	8	10337	9.46612	0.0553536	0.0121213	0.0117929
INTERPRO	IPR003597:Immunoglobulin C1-set	17	1.1612	0.000139481	HLA-DRB5, SIRPG, HLA-B, HLA-C, CD1D, TAPBP, HLA-E, HLA-DMA, HLA-DMB, FCGRT, HLA-DPB1, HLA-DRA, SIRPA, HLA-DQA1, HLA-DRB1, HLA-DPA1, HLA-DQB1	1419	77	19116	2.97422	0.253405	0.0265647	0.026235
GOTERM_BP_DIRECT	GO:0001934~positive regulation of protein phosphorylation	32	2.18579	0.000137098	CSF1R, TFRC, AIF1, TNF, AURKB, CCND2, RACK1, FLOT1, RAC1, LYN, CD74, HSP90AA1, TGFB1, SEMA4D, ANXA2, PLAUR, HIPK2, MARCO, DAB2, ADAM17, CD4, IFNG, CD6, IL1B, PECAM1, BIRC5, FAS, KRAS, ADTRP, PPIA, SQSTM1, HLA-DRB1	1414	209	19256	2.08507	0.523524	0.00545065	0.00522181
GOTERM_MF_DIRECT	GO:0042826~histone deacetylase binding	24	1.63934	0.000135834	MEF2A, BEX4, TOP2A, MEF2C, HSP90AA1, CEBPB, SPI1, CBX5, HSP90AB1, PARP1, LEF1, PRDM1, KLF4, HDAC9, HIF1A, IKZF3, FOXP3, SIRT2, CDC20, SFPQ, NACC2, BCL3, RAC1, KPNA2	1424	132	18811	2.40181	0.174425	0.00532394	0.0050485
GOTERM_BP_DIRECT	GO:0098609~cell-cell adhesion	30	2.04918	0.000133955	CYFIP2, CSTA, ITGAM, ITGB2, ICAM2, ICAM3, ITGAE, ICAM1, PDLIM1, LGALS1, PERP, ITGAX, ICOS, CD34, CD93, ITGA4, ANXA2, PPP1CA, VMP1, CD2, BCL2, PECAM1, MYH9, ADAM8, SIGLEC1, ITGA5, CD24, TLN1, CD44, LIMS1	1414	190	19256	2.15023	0.515358	0.00536515	0.00513991
GOTERM_CC_DIRECT	GO:0014069~postsynaptic density	37	2.52732	0.000131366	RTN3, RPL30, ARF1, RPL12, RPLP0, ARRB2, RPL10A, RPL8, SLC8A1, RPL6, RPL7, RPS14, DNAJB1, SAMD14, RPS19, RPL18A, RPS18, RPL14, PDE4B, RPS3, MAPK1, RPL38, FYN, RPS13, LYN, PRNP, HNRNPA3, RPL23, MX2, STAT3, MX1, ADAM10, RPS25, RPS27, P2RX4, ABI3, MYD88	1442	267	20472	1.96737	0.105072	0.00179039	0.00159122
GOTERM_BP_DIRECT	GO:0071276~cellular response to cadmium ion	12	0.819672	0.000129283	MT2A, JUN, NCF1, AKR1C3, HESX1, CYBB, HMOX1, MAPK1, MT1X, FOS, SOD1, MT1E	1414	41	19256	3.98579	0.502957	0.00521667	0.00499766
GOTERM_MF_DIRECT	GO:0042288~MHC class I protein binding	9	0.614754	0.00012848	CD8B, CD8A, TUBB, TAP1, LILRB1, LILRB2, TUBB4B, TAPBP, HLA-E	1424	22	18811	5.40408	0.165813	0.0051796	0.00491162
UP_SEQ_FEATURE	MOTIF:ITIM motif 2	8	0.546448	0.000127256	FCRL1, SIGLEC10, PECAM1, LILRB1, LILRB2, LILRB3, LILRB4, LAIR1	1431	18	20495	6.3654	0.575403	0.0342624	0.0340996
UP_SEQ_FEATURE	MOTIF:ITIM motif 1	8	0.546448	0.000127256	FCRL1, SIGLEC10, PECAM1, LILRB1, LILRB2, LILRB3, LILRB4, LAIR1	1431	18	20495	6.3654	0.575403	0.0342624	0.0340996
GOTERM_BP_DIRECT	GO:0046718~viral entry into host cell	20	1.36612	0.000122418	CD86, TFRC, CXCR4, RPSA, ICAM1, VAMP8, DPP4, PLSCR1, CD4, NPC1, LAMP1, ANPEP, BSG, NCAM1, ITGA5, CD46, TNFRSF4, CD55, CTSB, SLAMF1	1414	101	19256	2.69665	0.484157	0.00497678	0.00476784
INTERPRO	IPR012317:Poly(ADP-ribose) polymerase, catalytic domain	8	0.546448	0.000121972	PARP11, PARP1, ZC3HAV1, PARP14, PARP9, PARP15, PARP12, PARP8	1419	17	19116	6.33951	0.225507	0.0255531	0.025236
KEGG_PATHWAY	hsa04620:Toll-like receptor signaling pathway	26	1.77596	0.000115322	CD86, CXCL9, CCL4L2, PIK3R1, TNF, CCL5, CCL4, CCL3, MAPK1, MAP3K8, CD14, RAC1, IKBKE, JUN, STAT1, FOS, NFKB1, NFKBIA, CXCL10, CXCL11, IL6, IL1B, IRF7, IRF5, MYD88, TLR2	899	104	8156	2.26808	0.0373432	0.000667652	0.000493658
SMART	SM00207:TNF	8	0.546448	0.000114752	CD40LG, CD70, TNFSF13, TNFSF10, TNFSF8, FASLG, LTB, TNF	819	16	10337	6.31074	0.0455232	0.0121213	0.0117929
GOTERM_MF_DIRECT	GO:0031730~CCR5 chemokine receptor binding	6	0.409836	0.000113486	STAT1, CCL5, STAT3, CCL4, CCL3, JAK1	1424	8	18811	9.90748	0.147973	0.00470966	0.004466
GOTERM_BP_DIRECT	GO:0002230~positive regulation of defense response to virus by host	11	0.751366	0.000112442	PYCARD, HSP90AA1, AIM2, DTX3L, STING1, APOBEC3G, DDX58, STAT1, LILRB1, PTPN22, PARP9	1414	34	19256	4.40586	0.455566	0.00460587	0.0044125
KEGG_PATHWAY	hsa05202:Transcriptional misregulation in cancer	40	2.73224	0.0001118	CD86, CSF1R, CDKN1A, CEBPB, DDX5, SPI1, ITGAM, BCL2A1, HPGD, JMJD1C, CCND2, MYC, NFKBIZ, H3C10, CD14, FCGR1A, H3-3A, H3-3B, MEF2C, GADD45B, FUS, ZBTB16, IL1R2, GZMB, KLF3, NFKB1, DUSP6, ETV6, ETV7, CCNA2, IL6, NR4A3, MAF, BCL6, ID2, IL2RB, REL, BAX, PPARG, BIRC3	899	193	8156	1.88027	0.0362237	0.000658821	0.000487128
UP_SEQ_FEATURE	MOTIF:[IL]-x-C-x-x-[DE] motif	5	0.34153	0.000111467	ANXA5, MSN, VIM, EZR, GAPDH	1431	5	20495	14.3222	0.527789	0.0326212	0.0324661
GOTERM_BP_DIRECT	GO:0032088~negative regulation of NF-kappaB transcription factor activity	19	1.29781	0.000108435	SPI1, NLRC5, TNFAIP3, ARRB2, KLF4, FOXP3, PYCARD, NFKBIA, CYLD, PRDX2, AIM2, TMSB4X, CAT, BCL3, TAX1BP1, CYP1B1, NLRP3, CHP1, HAVCR2	1414	92	19256	2.81243	0.44364	0.00447564	0.00428774
GOTERM_CC_DIRECT	GO:0033116~endoplasmic reticulum-Golgi intermediate compartment membrane	17	1.1612	0.00010445	SERPINA1, CTSZ, SURF4, TAP1, AREG, F5, TAPBP, VMP1, STING1, VMA21, STX5, CD59, MGAT1, CALR, CD55, ERGIC1, CTSC	1442	79	20472	3.05504	0.0844816	0.00144689	0.00128593
GOTERM_CC_DIRECT	GO:0043209~myelin sheath	11	0.751366	0.000104238	HSP90AA1, CA2, DPYSL2, BCL2, CALM3, MBP, CALM1, GLUL, CALM2, SIRT2, SERINC5	1442	35	20472	4.4619	0.084318	0.00144689	0.00128593
GOTERM_BP_DIRECT	GO:0045893~positive regulation of transcription, DNA-templated	81	5.53279	0.000104155	CD86, NCF1, CITED2, SETD7, HMGB2, RORC, RORA, AHR, FOXM1, TNF, ACTB, ETS2, MYC, GPBP1, RPS6KA1, PIM1, TRIM25, KAT8, CD38, PIM2, TRIM22, YWHAH, EOMES, MEF2C, PCID2, DTX3L, RFC1, PRKCB, TESC, RHOG, ARID5B, FOS, PARP9, RUNX3, FOXP3, CCNA2, ELF1, IRF1, IL1B, IRF7, PPARG, NUP98, ATF5, SP100, CEBPB, SMARCD3, LEF1, PBXIP1, HIF1A, PDLIM1, SERTAD2, TBX21, MAPK1, TBL1X, CD74, NPM1, JUN, ZFHX3, TGFB1, NIBAN…	1414	716	19256	1.5406	0.430615	0.00433206	0.00415019
UP_SEQ_FEATURE	CROSSLNK:Glycyl lysine isopeptide (Lys-Gly) (interchain with G-Cter in SUMO); alternate	13	0.887978	0.000104104	MEF2A, DDX17, NPM1, NOP58, DDX5, CEBPB, ADAR, HIPK2, POLD3, ZEB2, LMNA, HDGF, TOP1	1431	49	20495	3.79975	0.503793	0.0318512	0.0316998
GOTERM_BP_DIRECT	GO:0002223~stimulatory C-type lectin receptor signaling pathway	9	0.614754	0.000103737	LYN, TYROBP, SYK, KLRC2, CLEC7A, KLRC3, PLCG2, KLRD1, FYN	1414	22	19256	5.57104	0.429325	0.00433206	0.00415019
GOTERM_BP_DIRECT	GO:0001836~release of cytochrome c from mitochondria	9	0.614754	0.000103737	FIS1, JUN, BCL2, IFI6, BAX, PMAIP1, SOD2, BID, CLU	1414	22	19256	5.57104	0.429325	0.00433206	0.00415019
GOTERM_BP_DIRECT	GO:0019835~cytolysis	9	0.614754	0.000103737	GZMM, MMD, GZMA, NINJ1, PRF1, NKG7, GZMB, LYZ, GZMH	1414	22	19256	5.57104	0.429325	0.00433206	0.00415019
GOTERM_CC_DIRECT	GO:0005770~late endosome	25	1.70765	0.000103582	GRN, ARF1, SPPL2A, DYSF, CXCR4, TCIRG1, SLA2, CST7, CTSS, LAMP1, RASGEF1B, PSAP, MAPK1, CD74, HSPA8, SLC31A2, SLC11A1, MCOLN1, AP5B1, MFSD12, IGF2R, LAMTOR2, SIGLEC1, VAMP5, SQSTM1	1442	148	20472	2.39813	0.0838101	0.00144689	0.00128593
GOTERM_CC_DIRECT	GO:0005794~Golgi apparatus	113	7.71858	0.000101128	NCF1, TMEM167A, LST1, ZDHHC7, SLA2, GIMAP7, CLU, GOLGA4, GNPTAB, CAPN2, TRAPPC11, FAM3C, TRIM22, RPS12, GBP5, GABARAPL1, RSAD2, COG5, HLA-B, CYBB, HLA-C, ADAM10, ANK3, ESCO2, GOLGA8B, RAB34, AKAP9, ABCG1, OPTN, RTN3, MACF1, LRPAP1, ADRB2, GABARAP, COMMD9, CD14, ABCA1, LYN, PRNP, ATP8B4, RABGAP1L, NDFIP1, RHBDD2, SURF4, H1-0, IGF2R, BST2, CCDC88A, BCL6, FES, PPT1, GRB2, CALR, ITM2A, LAT, SERINC5, …	1442	1122	20472	1.42982	0.0819076	0.00144689	0.00128593
KEGG_PATHWAY	hsa04060:Cytokine-cytokine receptor interaction	55	3.75683	0.000100818	CXCL9, IL1RN, CSF3R, CCL4L2, FASLG, TNF, CXCL2, TNFSF13B, CXCL16, IL18RAP, TNFSF10, CCR7, CCR6, IL6R, TNFRSF4, IFNGR1, IFNGR2, IL1R2, TNFRSF18, TNFRSF1B, IL17RA, TNFRSF1A, IFNG, IL1B, XCL2, XCL1, TNFRSF25, LTB, IL6ST, CSF1R, CXCR4, CXCR6, CSF2RA, CXCR3, CCL5, CCL4, CCL3, IL32, CCR1, TGFB1, CD70, IL10RA, TNFRSF9, TNFSF13, CXCL10, CD4, CXCL11, IL6, CD40LG, IL2RA, IL2RB, CD27, FAS, TNFSF8, IL7R	899	295	8156	1.69145	0.0327242	0.000604908	0.000447265
GOTERM_BP_DIRECT	GO:0038094~Fc-gamma receptor signaling pathway	6	0.409836	9.80479e-05	FCGR3A, FCER1G, LCK, CD247, FCGR1A, CLEC4E	1414	8	19256	10.2136	0.411496	0.0042075	0.00403086
KEGG_PATHWAY	hsa04066:HIF-1 signaling pathway	27	1.84426	9.72697e-05	CDKN1A, CAMK2D, PFKFB3, TFRC, ENO1, PIK3R1, HIF1A, LDHB, LDHA, PLCG2, EIF4EBP1, HMOX1, MAPK1, TIMP1, IL6R, IFNGR1, PRKCB, IFNGR2, RPS6, STAT3, CYBB, NFKB1, IL6, IFNG, BCL2, ALDOA, GAPDH	899	109	8156	2.24727	0.0315908	0.000594426	0.000439515
GOTERM_BP_DIRECT	GO:0002456~T cell mediated immunity	7	0.478142	9.70197e-05	CD70, CD8A, BTN3A2, CD46, FOXP3, CD55, MYO1G	1414	12	19256	7.94389	0.408214	0.00419668	0.00402049
GOTERM_BP_DIRECT	GO:0046598~positive regulation of viral entry into host cell	7	0.478142	9.70197e-05	CD74, CD4, LGALS1, BSG, P4HB, LGALS9, HLA-DRB1	1414	12	19256	7.94389	0.408214	0.00419668	0.00402049
INTERPRO	IPR001304:C-type lectin	19	1.29781	9.24139e-05	CD72, CD93, KLRB1, CLEC12A, KLRC2, KLRC3, ASGR1, ASGR2, VCAN, CLEC2B, SELL, CLEC7A, KLRF1, KLRD1, CD69, KLRC1, CD302, CLEC4E, KLRG1	1419	90	19116	2.84397	0.176026	0.0215119	0.0212449
INTERPRO	IPR016186:C-type lectin-like	21	1.43443	9.11426e-05	CD72, CD93, KLRB1, CLEC12A, KLRC2, KLRC3, ASGR1, ASGR2, VCAN, CLEC2B, SELL, CLEC7A, STAB1, KLRF1, KLRD1, CD69, KLRC1, CD302, CLEC4E, CD44, KLRG1	1419	106	19116	2.66887	0.173828	0.0215119	0.0212449
GOTERM_BP_DIRECT	GO:0006413~translational initiation	14	0.956284	8.89453e-05	DDX3X, EIF1AY, RPS5, RPS3A, RPS17, EIF2S3, EIF3K, EIF3L, AGO2, RPS3, EIF3H, EIF3E, EIF3F, EIF4G2	1414	53	19256	3.59724	0.381803	0.00390998	0.00374582
GOTERM_BP_DIRECT	GO:0043388~positive regulation of DNA binding	11	0.751366	8.4919e-05	MYC, PLAUR, HMGB2, CALM3, PPARG, HMGB1, TXN, CALM1, CALM2, SIRT2, HIPK2	1414	33	19256	4.53937	0.368196	0.00376358	0.00360558
GOTERM_BP_DIRECT	GO:0043524~negative regulation of neuron apoptotic process	27	1.84426	8.35498e-05	GRN, BTG2, CEBPB, SET, HSP90AB1, LRP1, C5AR1, ARRB2, PARK7, HIF1A, HSPD1, HMOX1, FYN, JUN, MEF2C, SOD2, HIPK2, SOD1, BCL2, PPT1, BAX, BIRC5, KRAS, ADAM8, HDGF, IL6ST, NAIP	1414	158	19256	2.32714	0.363501	0.0037335	0.00357676
UP_SEQ_FEATURE	DOMAIN:PARP catalytic	8	0.546448	8.27441e-05	PARP11, PARP1, ZC3HAV1, PARP14, PARP9, PARP15, PARP12, PARP8	1431	17	20495	6.73984	0.42706	0.0265215	0.0263954
KEGG_PATHWAY	hsa05142:Chagas disease	26	1.77596	8.23021e-05	CD3G, FASLG, PIK3R1, CD3E, CD3D, TNF, CCL5, CCL3, MAPK1, JUN, TGFB1, IFNGR1, IFNGR2, CFLAR, FOS, NFKB1, TNFRSF1A, NFKBIA, IL6, IFNG, IL1B, FAS, CD247, CALR, MYD88, TLR2	899	102	8156	2.31255	0.0267953	0.000512447	0.0003789
GOTERM_MF_DIRECT	GO:0005164~tumor necrosis factor receptor binding	11	0.751366	8.18746e-05	CD40LG, STAT1, CD70, TRADD, TNFSF13, TNFSF10, TNFSF8, FASLG, LTB, TNF, TNFSF13B	1424	32	18811	4.54093	0.109106	0.00350076	0.00331964
GOTERM_BP_DIRECT	GO:0071347~cellular response to interleukin-1	19	1.29781	8.04815e-05	CEBPB, RORA, HIF1A, TANK, NFKB1, KLF2, ICAM1, PYCARD, MYC, CCL5, CCL4, CCL3, XCL2, XCL1, SIRPA, CD47, GBP2, GBP1, RBMX	1414	90	19256	2.87493	0.352852	0.00362636	0.00347412
UP_SEQ_FEATURE	REGION:Basic motif	14	0.956284	8.04276e-05	JUN, CEBPB, JUND, CEBPD, CREM, BACH1, BATF, MAFB, MAF, MAFF, FOSB, ATF5, JUNB, ATF3	1431	55	20495	3.64564	0.418055	0.0265215	0.0263954
GOTERM_MF_DIRECT	GO:0061629~RNA polymerase II sequence-specific DNA binding transcription factor binding	31	2.11749	7.78836e-05	RB1, SPI1, CITED2, HSPB1, AHR, HMGB1, HDAC9, HIF1A, ETS2, KAT8, CD34, EOMES, MEF2A, JUN, MEF2C, PARP1, STAT3, FOS, KLF4, HIPK2, MAD2L2, RBL2, GFI1B, STING1, IFI27, ID2, BHLHE40, HCLS1, PPARG, TRIB1, FBP1	1424	188	18811	2.17824	0.104075	0.00343418	0.00325651
GOTERM_MF_DIRECT	GO:0048027~mRNA 5'-UTR binding	10	0.68306	7.57592e-05	RPS14, RPL5, RPL41, DDX3X, RPS7, SHMT2, NCL, RPS3A, RPL26, RPS13	1424	26	18811	5.08076	0.101385	0.00343418	0.00325651
GOTERM_BP_DIRECT	GO:0070301~cellular response to hydrogen peroxide	17	1.1612	7.45822e-05	KDM6B, SPHK1, TNFAIP3, PTPN11, PARK7, KLF4, KLF2, RHOB, ERN1, IL6, IL18RAP, RPS3, PPIF, CYP1B1, SIRPA, FYN, EZH2	1414	74	19256	3.12848	0.331876	0.00338879	0.00324652
UP_KW_BIOLOGICAL_PROCESS	KW-0249~Electron transport	23	1.57104	7.30659e-05	NDUFB9, NDUFB7, NDUFA6, NDUFA11, NDUFB11, NDUFA4, NDUFA2, NDUFB2, NDUFA1, CYBB, NDUFB1, GLRX, TXN, HIGD1A, UQCRH, NDUFS7, UQCRQ, NDUFS6, NDUFS5, NDUFAB1, UQCRC1, CYC1, NDUFV2	903	112	11187	2.54411	0.00988811	0.000993696	0.00092063
GOTERM_CC_DIRECT	GO:0005741~mitochondrial outer membrane	30	2.04918	7.1683e-05	PPP1R15A, MTCH1, MTCH2, TRAF3IP3, BCL2A1, MGST1, CISD2, TOMM20, UBB, UBC, TSPO, HMOX1, PMAIP1, RPS27A, BID, MCL1, SH3GLB1, PRNP, GK, RSAD2, ACSL1, BRI3BP, HADHB, STING1, IFI27, TOMM7, BCL2, VDAC3, BAX, KRAS	1442	191	20472	2.22989	0.0587762	0.00106267	0.000944455
GOTERM_BP_DIRECT	GO:0071639~positive regulation of monocyte chemotactic protein-1 production	8	0.546448	7.15248e-05	CD84, SYK, OAS1, CLEC7A, IL1B, OAS3, HMGB1, LGALS9	1414	16	19256	6.80905	0.320738	0.00327741	0.00313982
GOTERM_CC_DIRECT	GO:0001726~ruffle	20	1.36612	7.08263e-05	ANXA2, WIPF1, MTMR14, TESC, CAPG, FRMD4B, SCIMP, AIF1, SAMSN1, S100A6, ATP6V1B2, MYADM, MYH9, SNX9, LCP1, ITGA5, EZR, TLN1, SH2B2, ARF6	1442	101	20472	2.81128	0.0580945	0.00106267	0.000944455
GOTERM_BP_DIRECT	GO:0032930~positive regulation of superoxide anion generation	9	0.614754	7.05388e-05	TGFB1, ITGAM, TYROBP, SYK, CLEC7A, GSTP1, HVCN1, ITGB2, SOD1	1414	21	19256	5.83633	0.317107	0.00325986	0.003123
GOTERM_BP_DIRECT	GO:0071404~cellular response to low-density lipoprotein particle stimulus	9	0.614754	7.05388e-05	ABCA1, FCER1G, NPC1, SYK, ITGB2, CD9, PPARG, CD36, CES1	1414	21	19256	5.83633	0.317107	0.00325986	0.003123
GOTERM_BP_DIRECT	GO:0060337~type I interferon signaling pathway	13	0.887978	6.86836e-05	IFITM3, IFITM1, SP100, IFITM2, STAT1, TANK, IFI27, OAS1, OAS2, IRF7, IKBKE, MYD88, JAK1	1414	45	19256	3.93412	0.310221	0.00322932	0.00309375
GOTERM_BP_DIRECT	GO:0001819~positive regulation of cytokine production	16	1.0929	6.77812e-05	SLC11A1, TXK, EIF2AK2, AGPAT1, TNF, BATF, EREG, SOD1, FGR, TMIGD2, IFNG, IFI16, FLOT1, CD28, CLEC4E, GAPDH	1414	66	19256	3.30136	0.306848	0.00321485	0.00307988
GOTERM_CC_DIRECT	GO:0005739~mitochondrion	140	9.56284	6.4814e-05	MTCH1, MTCH2, NDUFA11, TFRC, HJURP, ARID4B, PARK7, ALKBH7, TOMM20, CLU, IFIT3, SLC8A1, PYCARD, LACTB, RGS2, SCP2, MYC, BSG, PDK4, CYP1B1, DIP2A, GLUL, GSTK1, GABARAPL1, RSAD2, ACSL1, CMC1, TUFM, ERN1, CYP27A1, IFI27, ETHE1, PPIF, UQCRC1, VDAC3, CMPK2, SQSTM1, ABCG1, ISCU, NDUFB11, SHMT2, SP140, MGST1, ABHD5, HIGD1A, UQCRH, PRDX3, PRDX5, UBB, NACC2, PMAIP1, CYC1, NDUFV2, MCL1, FIS1, PRNP, PRELID1,…	1442	1437	20472	1.38314	0.0532968	0.000995779	0.000885006
UP_SEQ_FEATURE	TOPO_DOM:Extracellular	256	17.4863	6.45583e-05	IFITM3, IFITM1, IFITM2, TRAF3IP3, TFRC, AQP9, ICAM2, ICAM3, SPINT2, ANTXR2, AQP3, ICAM1, ALCAM, ANPEP, BSG, GPR171, TNFSF10, C3AR1, VSIG4, IER3, IL1R2, SLC11A1, HLA-B, HLA-C, FLT3LG, EREG, HLA-E, NINJ1, CD226, IGSF6, ABCB1, TTYH3, GYPC, FPR1, CD1D, CD79B, OTOF, TSPAN5, SLAMF7, TSPAN3, ICOS, HLA-DQA1, C19ORF38, SLAMF1, ABCA1, CCR1, HLA-DRB5, NDFIP1, SIGLEC10, BST2, MARCO, GPR183, CD28, CD27, TNFSF…	1431	2929	20495	1.25178	0.352448	0.0228706	0.0227619
KEGG_PATHWAY	hsa04218:Cellular senescence	35	2.39071	6.43848e-05	RB1, CDKN1A, PIK3R1, FOXM1, ZFP36L2, ZFP36L1, CCND2, MYC, RASSF5, CHEK1, CAPN2, EIF4EBP1, MAPK1, MYBL2, NBN, TGFB1, GADD45B, HLA-B, RRAS2, HLA-C, NFKB1, HIPK2, PPP1CA, HLA-E, RBL2, CCNA2, IL6, VDAC3, KRAS, CALM3, CALM1, SLC25A5, CALM2, SQSTM1, SLC25A6	899	156	8156	2.03545	0.0210235	0.000408596	0.000302113
KEGG_PATHWAY	hsa05135:Yersinia infection	32	2.18579	6.37089e-05	WIPF1, ARPC1B, PIK3R1, TNF, ACTB, ACTG1, PYCARD, RPS6KA1, CASP1, MAPK1, NLRP3, RAC1, JUN, ITGA4, RHOG, ARPC5, FOS, NFKB1, NFKBIA, CD4, IL6, CD8B, ARPC2, LCK, CD8A, IL1B, LCP2, ITGA5, MYD88, LAT, SKAP2, ARF6	899	137	8156	2.11908	0.0208051	0.000408596	0.000302113
GOTERM_MF_DIRECT	GO:0050786~RAGE receptor binding	7	0.478142	6.14612e-05	FPR1, HMGB2, S100A12, S100A4, HMGB1, S100A9, S100A8	1424	11	18811	8.40635	0.0830703	0.00289073	0.00274117
GOTERM_MF_DIRECT	GO:0042608~T cell receptor binding	7	0.478142	6.14612e-05	LCK, HLA-DRA, CD3G, FYN, CD3E, HLA-DRB1, HLA-E	1424	11	18811	8.40635	0.0830703	0.00289073	0.00274117
GOTERM_CC_DIRECT	GO:0031234~extrinsic component of cytoplasmic side of plasma membrane	16	1.0929	6.10456e-05	LYN, SYK, SLA, ATP2A2, FGR, CYLD, HCK, FES, RGS1, LCK, S100A6, SNX9, KRAS, FYN, RAC1, CYTH1	1442	68	20472	3.34046	0.0502772	0.00095525	0.000848986
UP_KW_LIGAND	KW-0430~Lectin	28	1.91257	6.08282e-05	FCN1, KLRB1, CLEC12A, ASGR1, ASGR2, LGALS3, LGALS1, CLEC7A, BSG, KLRC1, LGALS9, KLRG1, CD72, CD93, KLRC2, GALNT2, KLRC3, SIGLEC10, VCAN, CLEC2B, SELL, KLRF1, KLRD1, CD69, CD302, SIGLEC1, CALR, CLEC4E	479	173	6822	2.30509	0.00261227	0.00261561	0.00249395
GOTERM_BP_DIRECT	GO:0070374~positive regulation of ERK1 and ERK2 cascade	35	2.39071	5.98092e-05	NOTCH2, CSF1R, LRP1, C5AR1, PTPN22, HMGB1, ARRB2, TNF, ICAM1, PYCARD, GLIPR2, CCL5, CCL4, CCL3, CCR7, CD36, LGALS9, HAVCR2, SLAMF1, CCR1, CD74, JUN, TGFB1, RIPK2, PTPN11, CFLAR, SCIMP, MARCO, CD4, PTPRC, GPR183, XCL2, XCL1, CD44, HLA-DRB1	1414	228	19256	2.0905	0.276314	0.00286184	0.00274169
GOTERM_CC_DIRECT	GO:0036464~cytoplasmic ribonucleoprotein granule	18	1.22951	5.53028e-05	BARD1, SERPINB1, TSTD1, TUBB, RPS6, RPLP0, RPL6, CKAP4, ACTB, RPS4X, ZC3H12D, EID1, NCL, NFKBIZ, AGO2, CTSH, PABPC1, RAC1	1442	83	20472	3.07886	0.045657	0.000881715	0.000783631
KEGG_PATHWAY	hsa05131:Shigellosis	49	3.34699	5.34182e-05	ARF1, TRADD, ARPC1B, UBE2D1, TNF, ACTB, ACTG1, PYCARD, CAPN2, CASP1, RAC1, H3-3A, H3-3B, RIPK2, TNFRSF1A, RRAGA, IL1B, HCLS1, ITGA5, TLN1, PFN1, MYL9, SQSTM1, NAIP, CD44, ARF6, PIK3R1, MYL12A, MALT1, CYTH4, UBB, CCL5, UBC, PLCG2, H3C10, MAPK1, NLRP3, CD14, RPS27A, CYTH1, JUN, ARPC5, NFKB1, NFKBIA, STING1, ARPC2, BCL2, BAX, MYD88	899	247	8156	1.79977	0.017474	0.00035256	0.000260681
UP_SEQ_FEATURE	REGION:Alpha-2	8	0.546448	5.17913e-05	HLA-DMA, FCGRT, HLA-B, HLA-DRA, HLA-C, HLA-DQA1, HLA-DPA1, HLA-E	1431	16	20495	7.16108	0.294336	0.0193671	0.019275
UP_SEQ_FEATURE	REGION:Alpha-1	8	0.546448	5.17913e-05	HLA-DMA, FCGRT, HLA-B, HLA-DRA, HLA-C, HLA-DQA1, HLA-DPA1, HLA-E	1431	16	20495	7.16108	0.294336	0.0193671	0.019275
KEGG_PATHWAY	hsa05133:Pertussis	22	1.50273	4.66261e-05	JUN, ITGAM, ITGB2, FOS, TNF, NFKB1, PYCARD, IL6, IL1B, IRF1, CFL1, CASP1, IRF8, SERPING1, NLRP3, MAPK1, CALM3, CD14, ITGA5, CALM1, CALM2, MYD88	899	76	8156	2.62619	0.0152692	0.000314013	0.000232179
GOTERM_BP_DIRECT	GO:0051881~regulation of mitochondrial membrane potential	11	0.751366	4.65846e-05	PRDX3, PRELID1, PID1, UBB, UCP2, BCL2, BAX, PARK7, SOD2, CLIC1, SOD1	1414	31	19256	4.83223	0.222669	0.00224895	0.00215454
UP_KW_PTM	KW-0702~S-nitrosylation	17	1.1612	4.64657e-05	HSP90AA1, HSP90AB1, ANXA5, MSN, ISG15, TXN, HIF1A, NFKB1, DPYSL2, PPIF, VIM, EZR, PPIB, GAPDH, S100A9, S100A8, PTPN2	1251	60	14097	3.19277	0.00134663	0.000199139	0.000192501
KEGG_PATHWAY	hsa05163:Human cytomegalovirus infection	46	3.14208	4.41886e-05	RB1, CDKN1A, TRADD, CCL4L2, PTGER2, CXCR4, FASLG, PIK3R1, TNF, GNG5, MYC, CCL5, CCL4, CCL3, EIF4EBP1, MAPK1, RAC1, BID, IL6R, PRKACB, JAK1, CCR1, PDIA3, PRKCB, IL10RA, STAT3, HLA-B, HLA-C, TAP1, NFKB1, TNFRSF1A, TAPBP, HLA-E, NFKBIA, IL6, STING1, GNB2, IL1B, BAX, FAS, GRB2, KRAS, CALM3, CALR, CALM1, CALM2	899	225	8156	1.85478	0.0144768	0.000303797	0.000224625
SMART	SM00338:BRLZ	15	1.02459	4.39105e-05	JUN, CEBPB, JUND, CEBPD, CREM, FOS, BACH1, BATF, MAFB, MAF, MAFF, FOSB, ATF5, JUNB, ATF3	819	53	10337	3.57212	0.0176701	0.00891383	0.00867232
INTERPRO	IPR004827:Basic-leucine zipper domain	15	1.02459	4.3086e-05	JUN, CEBPB, JUND, CEBPD, CREM, FOS, BACH1, BATF, MAFB, MAF, MAFF, FOSB, ATF5, JUNB, ATF3	1419	56	19116	3.60843	0.0863129	0.012895	0.012735
GOTERM_BP_DIRECT	GO:0002281~macrophage activation involved in immune response	8	0.546448	4.29542e-05	SYK, IFNG, DYSF, PLCG2, IFI35, NMI, HMGB1, HAVCR2	1414	15	19256	7.26299	0.207259	0.00209237	0.00200453
GOTERM_BP_DIRECT	GO:0002523~leukocyte migration involved in inflammatory response	8	0.546448	4.29542e-05	ALOX5, ITGB2, NLRP3, ADAM8, CCR6, TNF, S100A9, S100A8	1414	15	19256	7.26299	0.207259	0.00209237	0.00200453
GOTERM_MF_DIRECT	GO:0001618~virus receptor activity	18	1.22951	4.15281e-05	CD86, TFRC, CXCR4, RPSA, ICAM1, DPP4, PLSCR1, CD4, NPC1, LAMP1, ANPEP, BSG, NCAM1, ITGA5, CD46, TNFRSF4, CD55, SLAMF1	1424	76	18811	3.12868	0.0569136	0.00209272	0.00198445
GOTERM_CC_DIRECT	GO:0034663~endoplasmic reticulum chaperone complex	7	0.478142	4.08533e-05	HSPA5, DNAJC10, MZB1, P4HB, PPIB, PDIA6, HSP90B1	1442	11	20472	9.03442	0.0339327	0.000663867	0.000590016
GOTERM_MF_DIRECT	GO:0030246~carbohydrate binding	33	2.2541	3.91757e-05	FCN1, KLRB1, CLEC12A, ASGR1, ASGR2, LGALS3, LGALS1, CLEC7A, FBXO6, KLRC1, LGALS9, GUSB, CD34, KLRG1, CD72, CD93, KLRC2, GALNT2, KLRC3, GAA, SIGLEC10, VCAN, CLEC2B, SELL, KLRF1, GALM, MAN2B1, KLRD1, CD69, CD302, SIGLEC1, CALR, CLEC4E	1424	199	18811	2.1906	0.0537779	0.00204729	0.00194137
GOTERM_BP_DIRECT	GO:0070106~interleukin-27-mediated signaling pathway	6	0.409836	3.91451e-05	OAS1, STAT1, OAS2, MX1, IL6ST, OASL	1414	7	19256	11.6727	0.190762	0.00194181	0.00186029
BIOCARTA	h_il2rbPathway:IL-2 Receptor Beta Chain in T cell Activation	19	1.29781	3.85833e-05	SYK, FASLG, CFLAR, PIK3R1, FOS, NMI, IKZF3, SOCS3, MYC, IL2RA, IL2RB, BCL2, FAS, MAPK1, GRB2, PTPN6, PPIA, JAK3, JAK1	293	39	1623	2.69861	0.0106309	0.00213752	0.00202177
GOTERM_BP_DIRECT	GO:0002376~immune system process	15	1.02459	3.82537e-05	DDX17, CD300A, PSMB10, PLD3, PSMB9, PTMS, RNF213, IRF1, IRF7, IRF8, CD300E, IRF5, CD300C, SQSTM1, MYD88	1414	56	19256	3.64771	0.186852	0.00191517	0.00183476
GOTERM_CC_DIRECT	GO:0005635~nuclear envelope	31	2.11749	3.82399e-05	MGST3, MGST2, SYNE2, LMNB1, EBP, MYC, ALOX5, TPR, LMNA, BANF1, NUP88, CLIC1, NUP214, SUN2, RRM1, UBE2I, CBX5, PARP1, GPX4, CYBB, PLAAT3, PARP11, NPC1, IFI27, ALOX5AP, S100A6, BAX, NUP98, CALR, CHMP7, KPNB1	1442	194	20472	2.26858	0.0317969	0.000633583	0.000563102
UP_SEQ_FEATURE	REGION:Connecting peptide	12	0.819672	3.8098e-05	HLA-DMA, LAG3, HLA-DMB, FCGRT, HLA-B, HLA-DPB1, HLA-DRA, HLA-C, HLA-DQA1, HLA-DPA1, HLA-E, HLA-DQB1	1431	38	20495	4.52278	0.2262	0.0160273	0.0159511
GOTERM_BP_DIRECT	GO:0051603~proteolysis involved in cellular protein catabolic process	14	0.956284	3.65667e-05	HSPA5, GZMA, CTSZ, GZMB, CTSW, PSMB10, MALT1, CTSS, PSMA7, PSMB9, CAPN2, CTSH, CTSC, CTSB	1414	49	19256	3.89089	0.1794	0.00184782	0.00177024
GOTERM_BP_DIRECT	GO:0048661~positive regulation of smooth muscle cell proliferation	17	1.1612	3.63425e-05	TGFB1, STAT1, PTAFR, AIF1, TNF, FOXP1, EREG, IL6, NR4A3, MYC, ID2, CCL5, NAMPT, S1PR1, HMOX1, IL6R, MYD88	1414	70	19256	3.30725	0.178405	0.00184782	0.00177024
UP_KW_PTM	KW-0449~Lipoprotein	118	8.06011	3.33926e-05	IFITM3, IFITM1, IFITM2, TFRC, SLA, ZDHHC7, PARK7, SLA2, CLU, TNF, BASP1, CHP1, RPS11, PRKACB, GLUL, GBP5, GABARAPL1, RPS8, RAB31, CCNY, CD8B, CD8A, RAB34, DPEP2, MAL, ABCG1, LY6E, CD151, TXK, MGST3, ADRB2, GABARAP, PRDX3, PRDX5, CD14, ABCA1, LYN, PRNP, OPN3, NIBAN2, APOBEC3G, CYRIB, IGF2R, NFKB1, BST2, CPD, CD24, APOBEC3A, LAT, ARF1, ASGR1, LMNB1, ASGR2, GLIPR2, PHACTR2, CD36, RAC1, RAB8B, CD52, …	1251	920	14097	1.44532	0.000967933	0.000166963	0.000161398
GOTERM_BP_DIRECT	GO:0009409~response to cold	13	0.887978	3.24404e-05	HSP90AA1, GMPR, ADM, ATP2B1, FOS, ADRB2, METRNL, SOD2, HSPD1, PLAC8, CXCL10, UCP2, PPARG	1414	42	19256	4.21513	0.160885	0.00167052	0.00160039
UP_SEQ_FEATURE	TOPO_DOM:Cytoplasmic	325	22.1995	3.17048e-05	IFITM3, IFITM1, PGAP1, IFITM2, TRAF3IP3, TFRC, AQP9, ICAM2, CISD2, ICAM3, ZDHHC7, LDLRAD4, SPINT2, ANTXR2, AQP3, ICAM1, ALCAM, ANPEP, BSG, GPR171, TNFSF10, C3AR1, ARL6IP5, VSIG4, IER3, ACSL1, IL1R2, SLC11A1, HLA-B, HLA-C, FLT3LG, EREG, HLA-E, NINJ1, CD226, IGSF6, ABCB1, TTYH3, GYPC, MGST1, FPR1, CD1D, UBE2J1, CD79B, SYNGR1, CHST12, ST8SIA4, HMOX1, OTOF, TSPAN5, SLAMF7, TSPAN3, ICOS, HLA-DQA1, C19…	1431	3805	20495	1.22331	0.192174	0.014227	0.0141593
UP_SEQ_FEATURE	DOMAIN:C-type lectin	19	1.29781	3.0621e-05	CD72, CD93, KLRB1, CLEC12A, KLRC2, KLRC3, ASGR1, ASGR2, VCAN, CLEC2B, SELL, CLEC7A, KLRF1, KLRD1, CD69, KLRC1, CD302, CLEC4E, KLRG1	1431	88	20495	3.09228	0.186259	0.014227	0.0141593
KEGG_PATHWAY	hsa05160:Hepatitis C	36	2.45902	3.06035e-05	RB1, CDKN1A, TRADD, FASLG, PIK3R1, IFIT1, TNF, SOCS3, MYC, MAPK1, BID, IKBKE, JAK1, YWHAH, RSAD2, DDX58, STAT1, MX2, STAT3, MX1, EIF2AK2, CFLAR, NFKB1, TNFRSF1A, NFKBIA, CXCL10, IFNG, OAS1, OAS2, OAS3, IRF7, BAX, FAS, GRB2, KRAS, EIF3E	899	157	8156	2.08027	0.0100485	0.000214876	0.000158878
GOTERM_BP_DIRECT	GO:0032695~negative regulation of interleukin-12 production	9	0.614754	2.99204e-05	ACP5, CCR7, LILRB1, ARRB2, TIGIT, JAK3, NFKB1, SLAMF1, LILRA5	1414	19	19256	6.45068	0.149373	0.00155557	0.00149027
GOTERM_MF_DIRECT	GO:0032396~inhibitory MHC class I receptor activity	7	0.478142	2.98542e-05	LILRA6, LILRB1, LILRB2, LILRA1, LILRB3, LILRA2, LILRA5	1424	10	18811	9.24698	0.0412499	0.00162016	0.00153634
GOTERM_BP_DIRECT	GO:0035458~cellular response to interferon-beta	10	0.68306	2.85901e-05	IFITM2, AIM2, PNPT1, IFI16, STING1, OAS1, STAT1, IRF1, CAPN2, MNDA	1414	24	19256	5.67421	0.143233	0.00150084	0.00143783
GOTERM_BP_DIRECT	GO:0045727~positive regulation of translation	19	1.29781	2.59196e-05	RPL5, NPM1, DDX3X, PTAFR, PASK, EEF2, RPS4X, IL6, SERP1, MYC, BCL3, CD28, PLXNB2, CYP1B1, MAPK1, EIF3E, VIM, RPL26, EIF4G2	1414	83	19256	3.1174	0.130771	0.00137399	0.00131631
GOTERM_BP_DIRECT	GO:0006959~humoral immune response	16	1.0929	2.52188e-05	NOTCH2, MEF2C, CD83, POU2F2, TREM1, TNF, PSMB10, IL6, IFNG, ALOX5, GPR183, CD28, BCL2, CCR6, HLA-DRB1, HLA-DQB1	1414	61	19256	3.57196	0.127471	0.00135008	0.0012934
INTERPRO	IPR011162:MHC classes I/II-like antigen recognition protein	14	0.956284	2.52144e-05	HLA-DRB5, HLA-B, HLA-C, CD1D, HLA-E, HLA-DMA, HLA-DMB, FCGRT, HLA-DPB1, HLA-DRA, HLA-DQA1, HLA-DRB1, HLA-DPA1, HLA-DQB1	1419	47	19116	4.01277	0.0514539	0.00880404	0.00869478
GOTERM_BP_DIRECT	GO:0030316~osteoclast differentiation	13	0.887978	2.48182e-05	CSF1R, TGFB1, TFRC, GLO1, SNX10, TCIRG1, PIK3R1, FOS, TNF, FOXP1, TYROBP, GPR183, JUNB	1414	41	19256	4.31794	0.125579	0.00134192	0.00128558
GOTERM_BP_DIRECT	GO:0050727~regulation of inflammatory response	22	1.50273	2.462e-05	ZBP1, GRN, AKNA, GPX4, PARK7, USP18, FOXP1, PYCARD, CYLD, HCK, STING1, BCL6, TMSB4X, ALOX5, CASP1, ZYX, XCL1, NLRP3, NLRP1, MYD88, MGLL, BIRC3	1414	106	19256	2.8264	0.124641	0.00134192	0.00128558
GOTERM_BP_DIRECT	GO:0043280~positive regulation of cysteine-type endopeptidase activity involved in apoptotic process	15	1.02459	2.45658e-05	FIS1, DDX3X, SYK, HMGB1, TNF, MALT1, PYCARD, CLEC7A, MYC, CASP1, TNFSF10, ARL6IP5, NLRP3, PMAIP1, CTSD	1414	54	19256	3.78281	0.124385	0.00134192	0.00128558
GOTERM_CC_DIRECT	GO:0012507~ER to Golgi transport vesicle membrane	15	1.02459	2.41645e-05	CD74, HLA-DRB5, HLA-B, HLA-C, AREG, HLA-E, VMA21, HLA-DPB1, HLA-DRA, STX5, CD59, HLA-DQA1, HLA-DRB1, HLA-DPA1, HLA-DQB1	1442	56	20472	3.80275	0.0202122	0.000408381	0.000362951
GOTERM_BP_DIRECT	GO:0051928~positive regulation of calcium ion transport	11	0.751366	2.40903e-05	CCR1, P2RX4, CCL5, CCL4, CCL3, TSPO, ARRB2, ATP2B1, LILRA2, JAK3, LILRA5	1414	29	19256	5.16549	0.122131	0.00134192	0.00128558
GOTERM_MF_DIRECT	GO:0004715~non-membrane spanning protein tyrosine kinase activity	14	0.956284	2.40748e-05	LYN, SYK, RIPK2, TXK, MATK, SLA, EIF2AK2, FGR, HCK, FES, LCK, FYN, JAK3, JAK1	1424	46	18811	4.02043	0.0333995	0.00135878	0.00128848
BIOCARTA	h_thelperPathway:T Helper Cell Surface Molecules	10	0.68306	2.34503e-05	CD2, CD4, PTPRC, ITGB2, CD28, CD3G, CD247, CD3E, CD3D, ICAM1	293	12	1623	4.61604	0.00647476	0.00162393	0.001536
BIOCARTA	h_tcytotoxicPathway:T Cytotoxic Cell Surface Molecules	10	0.68306	2.34503e-05	CD2, PTPRC, CD8A, ITGB2, CD28, CD3G, CD247, CD3E, CD3D, ICAM1	293	12	1623	4.61604	0.00647476	0.00162393	0.001536
KEGG_PATHWAY	hsa05134:Legionellosis	19	1.29781	2.27218e-05	HSPA8, ARF1, ITGAM, ITGB2, CXCL2, TNF, NFKB1, HSPD1, EEF1G, PYCARD, NFKBIA, EEF1A1, IL6, IL1B, CASP1, CD14, MYD88, NAIP, TLR2	899	57	8156	3.0241	0.00747024	0.000163004	0.000120524
GOTERM_BP_DIRECT	GO:0006120~mitochondrial electron transport, NADH to ubiquinone	14	0.956284	2.24876e-05	NDUFB9, NDUFB7, NDUFA6, NDUFA4, NDUFA2, NDUFB2, NDUFA1, NDUFB1, DNAJC15, NDUFS7, NDUFS6, NDUFS5, NDUFAB1, NDUFV2	1414	47	19256	4.05646	0.11449	0.00126657	0.00121339
INTERPRO	IPR011029:Death-like domain	22	1.50273	2.1379e-05	DDX58, RIPK2, TRADD, ANK3, CFLAR, MALT1, NFKB1, TNFRSF1A, IFIH1, PYCARD, AIM2, IFI16, IGFLR1, CASP1, FAS, NLRP3, MNDA, TNFRSF25, NLRP1, CARD16, MYD88, BIRC3	1419	104	19116	2.84973	0.0438013	0.00880404	0.00869478
UP_KW_DOMAIN	KW-0735~Signal-anchor	57	3.89344	2.09362e-05	IFITM3, TFRC, DYSF, FASLG, COMT, TNF, ASGR1, TNFSF13B, ASGR2, APMAP, GNPTAB, ANPEP, TNFSF10, CD38, IER3, SUN2, ACSL1, LIME1, CKAP4, LAT2, B3GNT7, KLRF1, B3GNT2, LTB, CLEC4E, KLRB1, CLEC12A, PLD3, DPP4, CLEC7A, CHST12, ST8SIA4, OTOF, MGAT1, KLRC1, SEC11A, KLRG1, CD74, CD72, KLRC2, GALNT2, TRAT1, CD70, KLRC3, BST2, MARCO, CD40LG, CLEC2B, MGAT4A, LPCAT2, TNFSF8, KLRD1, CD69, ITM2A, LAT, ITM2B, ITM2C	1010	468	14922	1.79943	0.000606971	0.000303575	0.000303575
KEGG_PATHWAY	hsa05221:Acute myeloid leukemia	21	1.43443	2.05688e-05	CSF1R, SPI1, ITGAM, BCL2A1, ZBTB16, LEF1, TCF7, STAT3, PIK3R1, NFKB1, DUSP6, CCNA2, MYC, PIM1, EIF4EBP1, MAPK1, GRB2, KRAS, PIM2, CD14, FCGR1A	899	67	8156	2.84356	0.0067648	0.000150838	0.000111529
INTERPRO	IPR006052:Tumour necrosis factor	9	0.614754	2.00391e-05	CD40LG, CD70, TNFSF13, TNFSF10, TNFSF8, FASLG, LTB, TNF, TNFSF13B	1419	18	19116	6.73573	0.0411133	0.00880404	0.00869478
KEGG_PATHWAY	hsa04061:Viral protein interaction with cytokine and cytokine receptor	27	1.84426	1.98295e-05	CSF1R, CXCL9, CCL4L2, CXCR4, TNF, CXCL2, IL18RAP, CCL5, CXCR3, CCL4, CCL3, TNFSF10, CCR7, CCR6, IL6R, CCR1, IL10RA, TNFRSF1B, TNFRSF1A, CXCL10, CXCL11, IL6, IL2RA, IL2RB, XCL2, XCL1, IL6ST	899	100	8156	2.44952	0.00652243	0.000148721	0.000109964
GOTERM_MF_DIRECT	GO:0008134~transcription factor binding	35	2.39071	1.77686e-05	RB1, SP100, SMARCD3, DDX3X, HMGB2, NUCKS1, AHR, HMGB1, PIK3R1, PARK7, HDAC9, HIF1A, IFI16, MYC, PIM1, FLNA, KAT8, TBL1X, JUNB, CD34, JUN, JUND, UBE2I, PARP1, STAT3, HMGA1, FOS, SIRT2, NFKBIA, MAFB, STING1, NAAA, FOSB, PPARG, TRIB1	1424	209	18811	2.2122	0.02476	0.00104465	0.0009906
UP_SEQ_FEATURE	DOMAIN:bZIP	15	1.02459	1.75479e-05	JUN, CEBPB, JUND, CEBPD, CREM, FOS, BACH1, BATF, MAFB, MAF, MAFF, FOSB, ATF5, JUNB, ATF3	1431	55	20495	3.90604	0.111407	0.00908575	0.00904255
UP_KW_CELLULAR_COMPONENT	KW-0967~Endosome	78	5.32787	1.74695e-05	IFITM3, SAMD9L, IFITM2, SPPL2A, PRF1, SLA, SNX10, HMGB1, LDLRAD4, LITAF, LAMP1, FCGRT, RASGEF1B, GRAP2, LAMP3, BSG, FLOT1, HLA-DPA1, ARRDC4, SUN2, TASL, SERPINB1, DTX3L, MMD, SPHK1, ATP6AP2, HLA-B, RHOB, VAMP8, PTP4A1, RAB31, RAP2B, NPC1, KIFC1, RIN3, SQSTM1, WDFY4, OPTN, ARL8B, HLA-DQB1, ARF6, CD63, LRPAP1, UNC93B1, CXCR4, CD1D, ADRB2, PLD3, GGA2, PRDX3, HLA-DMA, HLA-DMB, RAB11FIP1, S1PR1, HLA-D…	1307	639	17543	1.63841	0.000890554	0.000222736	0.000174695
GOTERM_MF_DIRECT	GO:0032395~MHC class II receptor activity	8	0.546448	1.59596e-05	HLA-DMA, HLA-DPB1, HLA-DRA, HLA-C, HLA-DRB1, HLA-DQA1, HLA-DPA1, HLA-DQB1	1424	13	18811	8.12921	0.0222676	0.00097909	0.000928435
KEGG_PATHWAY	hsa05415:Diabetic cardiomyopathy	44	3.00546	1.52634e-05	NDUFB9, COX7B, CAMK2D, NDUFB7, NCF1, NDUFA11, NDUFB11, NCF2, COX4I1, NDUFB2, NDUFB1, ATP2A2, PIK3R1, COX5A, UQCRH, PDK4, CYC1, CD36, RAC1, NDUFV2, CTSD, COX8A, TGFB1, NDUFA6, PARP1, PRKCB, NDUFA4, NDUFA2, NDUFA1, CYBB, NFKB1, PPP1CA, NDUFS7, TBC1D4, UQCRQ, NDUFS6, NDUFS5, NDUFAB1, UQCRC1, PPIF, VDAC3, SLC25A5, GAPDH, SLC25A6	899	203	8156	1.96641	0.0050243	0.000117138	8.6611e-05
UP_SEQ_FEATURE	LIPID:S-palmitoyl cysteine	41	2.80055	1.45754e-05	IFITM3, IFITM1, CD151, IFITM2, TFRC, MGST3, ADRB2, PARK7, ASGR1, ASGR2, PRDX5, S1PR1, FYN, CD36, RPS11, ABCA1, LYN, OPN3, RRAS2, LIME1, SCIMP, RHOB, SOD1, FGR, LAT2, HCK, CD4, PLSCR1, RAP2B, STING1, LCK, CD8A, CPD, CD7, RGS10, PECAM1, CD9, FAS, KRAS, ABCG1, LAT	1431	282	20495	2.0823	0.093449	0.00817561	0.00813674
GOTERM_BP_DIRECT	GO:0051726~regulation of cell cycle	46	3.14208	1.39407e-05	PPP1R15A, RB1, NOTCH2, CDKN1A, HSP90AB1, CCNF, FOXM1, CCNDBP1, CDC14A, ACTB, PPM1G, MYC, RACK1, NBN, CCNL1, JUNB, CLIC1, BARD1, NUP214, HSPA8, JUN, ZFHX3, TGFB1, PNPT1, JUND, GADD45B, DUSP1, RPL23, MX2, STAT3, ADAM10, SIRT2, HIPK2, ERN1, RBL2, PTPRC, IFNG, ID2, IRF1, BAX, BIRC5, CALR, EVI2B, KIF20B, EIF4G2, BIRC3	1414	316	19256	1.98238	0.0726072	0.000793448	0.000760137
GOTERM_BP_DIRECT	GO:0070527~platelet aggregation	14	0.956284	1.33986e-05	PLEK, HSPB1, MYL12A, ACTB, ACTG1, RAP2B, FLNA, MYH9, PTPN6, TLN1, PPIA, CLIC1, MYL9, FERMT3	1414	45	19256	4.23674	0.0698847	0.000770704	0.000738348
GOTERM_BP_DIRECT	GO:1904667~negative regulation of ubiquitin protein ligase activity	8	0.546448	1.30595e-05	RPS15, MAD2L2, RPL5, RPS7, RPL23, RPL11, RPS20, RPL37	1414	13	19256	8.38037	0.0681779	0.000759278	0.000727401
GOTERM_BP_DIRECT	GO:0007568~aging	33	2.2541	1.27741e-05	LRP1, BCL2A1, TFRC, ITGB2, ADM, RETN, TYMS, LITAF, AURKB, NAMPT, UCP2, TIMP2, TSPO, MAPK1, MBP, TIMP1, CTSC, JUN, TGFB1, JUND, GPX4, STAT3, CACYBP, ATP2B1, FOS, EEF2, TNFRSF1B, SOD2, SOD1, CAT, SERPING1, GRB2, CD68	1414	194	19256	2.31648	0.0667389	0.000750759	0.00071924
GOTERM_MF_DIRECT	GO:1990948~ubiquitin ligase inhibitor activity	7	0.478142	1.27625e-05	RPS15, RPL5, RPS7, RPL23, RPL11, RPS20, RPL37	1424	9	18811	10.2744	0.0178468	0.000818539	0.000776191
GOTERM_CC_DIRECT	GO:0031902~late endosome membrane	26	1.77596	1.24436e-05	IFITM3, CD63, IFITM2, SPPL2A, PLD3, HLA-DMA, HLA-DMB, LAMP1, LAMP3, HLA-DRB5, ANXA2, MMD, SLC11A1, MCOLN1, RHOB, VAMP8, PIKFYVE, NPC1, HLA-DRA, LAMTOR2, LAMTOR1, CD68, LAMTOR4, HLA-DRB1, ARL8B, LAMTOR5	1442	139	20472	2.65554	0.0104598	0.000214588	0.000190717
GOTERM_BP_DIRECT	GO:0032481~positive regulation of type I interferon production	10	0.68306	1.2442e-05	SYK, STING1, IRF1, PLCG2, PTPN22, IRF5, CD14, ZC3HAV1, GAPDH, MYD88	1414	22	19256	6.19005	0.0650615	0.000739276	0.00070824
GOTERM_BP_DIRECT	GO:0045471~response to ethanol	26	1.77596	1.13677e-05	SPARC, HPGD, GSTP1, SETD7, RPL10A, TYMS, TNF, ICAM1, EEF1B2, RPS4X, RGS2, MYC, EIF4EBP1, NLRP3, FYN, CD14, RPL15, STAT3, EEF2, TUFM, SOD1, TBXAS1, CAT, CD27, S100A8, MYD88	1414	133	19256	2.66219	0.0596144	0.000682943	0.000654272
UP_SEQ_FEATURE	DOMAIN:BZIP	13	0.887978	1.13271e-05	JUN, CEBPB, JUND, CREM, FOS, BACH1, BATF, MAF, MAFF, FOSB, ATF5, JUNB, ATF3	1431	40	20495	4.6547	0.073409	0.00693115	0.0068982
GOTERM_BP_DIRECT	GO:0045730~respiratory burst	9	0.614754	1.09928e-05	CD52, NCF1, NCF2, PGAM1, SLC11A1, CYBB, RAC1, CD24, CD55	1414	17	19256	7.20958	0.0577064	0.000667844	0.000639806
GOTERM_BP_DIRECT	GO:0002381~immunoglobulin production involved in immunoglobulin mediated immune response	9	0.614754	1.09928e-05	HLA-DMA, HLA-DRB5, HLA-DMB, HLA-DPB1, HLA-DRA, HLA-DRB1, HLA-DQA1, HLA-DPA1, HLA-DQB1	1414	17	19256	7.20958	0.0577064	0.000667844	0.000639806
GOTERM_MF_DIRECT	GO:0042605~peptide antigen binding	13	0.887978	1.04515e-05	HLA-DRB5, HLA-B, HLA-C, TAP1, TAPBP, HLA-E, SLC7A5, HLA-DPB1, HLA-DRA, HLA-DQA1, HLA-DRB1, HLA-DPA1, HLA-DQB1	1424	37	18811	4.64134	0.014639	0.000702242	0.000665911
UP_KW_BIOLOGICAL_PROCESS	KW-0145~Chemotaxis	23	1.57104	9.68504e-06	C5AR1, PTAFR, HMGB2, FPR1, HMGB1, RNASE2, CXCL2, TYMP, CXCL16, CXCL10, CXCL11, CCL5, CXCR3, CCL4, CCL3, S1PR1, C3AR1, XCL2, XCL1, LGALS9, S100A9, CKLF, S100A8	903	99	11187	2.87818	0.0013163	0.000146352	0.000135591
KEGG_PATHWAY	hsa05170:Human immunodeficiency virus 1 infection	46	3.14208	9.16574e-06	TRADD, CXCR4, CD3G, FASLG, PIK3R1, SAMHD1, CD3E, CD3D, TNF, GNG5, CHEK1, CFL1, PLCG2, MAPK1, RAC1, BID, PDIA3, JUN, APOBEC3G, PRKCB, HLA-B, HLA-C, TAP1, FOS, TNFRSF1B, NFKB1, TNFRSF1A, TAPBP, HLA-E, BST2, NFKBIA, CD4, STING1, GNB2, BCL2, BAX, FAS, KRAS, CALM3, CD247, CALR, CALM1, CALM2, MYD88, APOBEC3A, TLR2	899	212	8156	1.96852	0.00302014	7.20166e-05	5.32486e-05
GOTERM_BP_DIRECT	GO:0009060~aerobic respiration	18	1.22951	8.8616e-06	NDUFB9, NDUFB7, NDUFA6, NDUFA11, NDUFB11, NDUFA2, NDUFB2, NDUFA1, NDUFB1, UQCRH, NDUFS7, NDUFS6, BLOC1S1, NDUFS5, NDUFAB1, CAT, UQCRC1, NDUFV2	1414	70	19256	3.5018	0.0467851	0.000550743	0.000527622
GOTERM_MF_DIRECT	GO:0005102~receptor binding	56	3.82514	8.52334e-06	FCN1, ICAM3, SLA, ADM, FASLG, ARRB2, PARK7, CLU, TNFSF13B, ALCAM, SCP2, RACK1, TNFSF10, GUSB, RAB8B, EGFL7, SYK, RIPK2, HLA-B, PLAUR, FLT3LG, ADAM10, BTN3A2, HLA-E, IL17RA, FGR, HCK, TYROBP, LCK, AKAP9, LTB, HCST, LRPAP1, SMARCD3, FGL2, DPP4, PRDX5, TESPA1, FYN, TIGIT, MPP1, ABCA1, LYN, CD72, SEMA4D, CD70, TNFSF13, STAT3, MSN, CD2, CXCL10, DIAPH2, PTPRC, P2RX4, FES, TNFSF8	1424	396	18811	1.86808	0.0119545	0.000601322	0.000570212
GOTERM_BP_DIRECT	GO:0042127~regulation of cell proliferation	30	2.04918	8.19253e-06	BEX4, CXCL9, PTGER2, CDCA7, PRDM1, FOXM1, CLU, CHEK1, STAT4, TSPO, EMILIN2, BID, JUNB, JUN, TGFB1, JUND, STAT1, TNFRSF9, STAT3, DUSP22, NFKBIA, CCDC88A, CXCL10, CXCL11, BCL6, FES, MZB1, TXNIP, SGK1, EZH2	1414	164	19256	2.49112	0.0433304	0.000515081	0.000493457
GOTERM_BP_DIRECT	GO:0032727~positive regulation of interferon-alpha production	11	0.751366	7.83071e-06	IFIH1, DDX3X, DDX58, STAT1, RIPK2, IRF7, PTPN22, IRF5, HMGB1, ZC3HAV1, HSPD1	1414	26	19256	5.76151	0.041457	0.000498125	0.000477213
UP_SEQ_FEATURE	MOTIF:Nuclear localization signal	58	3.96175	7.8229e-06	CDKN1A, TRADD, ADK, CLU, LMNB1, SPN, CFL1, NFKBIZ, MYBL2, NBN, KPNA2, TRIM22, BRD2, DUSP5, PARP1, RFC1, SP110, PPP2R5C, TC2N, FOXP3, PLSCR1, IRF5, KIF2C, TOX, SGK1, SP100, AHNAK, RNMT, SP140, TXK, TCF7, CDCA7, CAPG, PBXIP1, ZC3HAV1, CXXC5, HIF1A, RELB, IFI16, LMNA, AKIRIN2, NPM1, ZFHX3, ZBTB14, DSTN, NAP1L1, DEK, NFKB1, PNRC1, NASP, HNRNPA2B1, REL, PDCD4, MNDA, HDGF, ANP32B, MXD1, OGT	1431	448	20495	1.85421	0.0512938	0.00526559	0.00524056
UP_SEQ_FEATURE	DOMAIN:TNF_2	9	0.614754	7.57306e-06	CD40LG, CD70, TNFSF13, TNFSF10, TNFSF8, FASLG, LTB, TNF, TNFSF13B	1431	17	20495	7.58232	0.049697	0.00526559	0.00524056
GOTERM_MF_DIRECT	GO:0019904~protein domain specific binding	42	2.86885	7.52536e-06	SP100, ARF1, CITED2, HMGB2, CAPG, ARRB2, HIF1A, ETS2, LAMP1, BASP1, CHEK1, NLRP1, TBL1X, HNRNPA1, GUSB, H4C3, YWHAH, RFC1, HSPA5, ZBTB16, TUBB, PLAUR, PTPN11, CACYBP, POU2F2, WARS1, ETV6, CCNA2, RAP2B, IL1B, BHLHE40, MYH9, GRB2, CALM3, VIM, TOP1, EZR, CALM1, SRSF7, CALM2, RBMX, KPNB1	1424	263	18811	2.10958	0.0105621	0.000558857	0.000529944
KEGG_PATHWAY	hsa05145:Toxoplasmosis	30	2.04918	7.28626e-06	TNF, HLA-DMA, HLA-DMB, ALOX5, MAPK1, HLA-DQA1, JAK1, HLA-DPA1, HSPA8, HLA-DRB5, TGFB1, IFNGR1, STAT1, IL10RA, IFNGR2, STAT3, NFKB1, TNFRSF1A, NFKBIA, CD40LG, IFNG, BCL2, HLA-DPB1, PPIF, HLA-DRA, MYD88, HLA-DRB1, BIRC3, HLA-DQB1, TLR2	899	112	8156	2.43008	0.00240158	5.86455e-05	4.33621e-05
GOTERM_BP_DIRECT	GO:0045429~positive regulation of nitric oxide biosynthetic process	15	1.02459	7.2308e-06	HSP90AA1, HSP90AB1, ITGB2, KLF4, SOD2, AIF1, CLU, TNF, KLF2, ICAM1, P2RX4, IFNG, CLEC7A, IL1B, CD36	1414	49	19256	4.16881	0.0383427	0.00046544	0.000445899
GOTERM_BP_DIRECT	GO:0010629~negative regulation of gene expression	46	3.14208	7.15194e-06	RB1, NOTCH2, CDKN1A, SPI1, LRP1, CITED2, HMGB2, PTPN22, PARK7, PRDM1, CD3E, AIF1, HIF1A, TNF, MYC, CCL3, RACK1, DIP2A, FYN, CD36, LGALS9, CD34, HAVCR2, CCR1, AKIRIN2, MEF2C, TGFB1, NDFIP1, STAT3, ADAM10, PARP9, PARP14, KLF4, PARP15, NFKB1, FOXP1, TLE5, RBL2, SLC7A5, IFNG, ID2, MYADM, REL, CD28, PPARG, CD46	1414	308	19256	2.03387	0.0379325	0.00046544	0.000445899
BIOCARTA	h_tcraPathway:Lck and Fyn tyrosine kinases in initiation of TCR Activation	10	0.68306	6.95751e-06	CD4, PTPRC, LCK, HLA-DRA, CD3G, FYN, CD247, CD3E, CD3D, HLA-DRB1	293	11	1623	5.03568	0.00192538	0.000963615	0.000911434
INTERPRO	IPR021184:Tumour necrosis factor, conserved site	8	0.546448	6.91829e-06	CD40LG, CD70, TNFSF13, TNFSF10, TNFSF8, FASLG, LTB, TNF	1419	12	19116	8.98097	0.0143893	0.00483127	0.00477131
GOTERM_BP_DIRECT	GO:0050830~defense response to Gram-positive bacterium	26	1.77596	6.49972e-06	C5AR1, HMGB2, ADM, TNF, PYCARD, ACP5, ROMO1, CD36, GBP2, RPL39, IL6R, HAVCR2, RIPK2, RNASE6, LYZ, MPEG1, HLA-E, FGR, ADAM17, IL6, IL1B, TNFSF8, FAU, IL7R, MYD88, TLR2	1414	129	19256	2.74473	0.0345337	0.000428585	0.000410592
GOTERM_BP_DIRECT	GO:0031334~positive regulation of protein complex assembly	16	1.0929	6.46093e-06	SH3GLB1, CDT1, TGFB1, SYK, TFRC, PARK7, CLU, TNF, WARS1, LGALS3, IFNG, CLEC7A, RPS3, RACK1, BAX, BID	1414	55	19256	3.96163	0.0343312	0.000428585	0.000410592
GOTERM_BP_DIRECT	GO:0002503~peptide antigen assembly with MHC class II protein complex	9	0.614754	6.22057e-06	HLA-DMA, HLA-DRB5, HLA-DMB, HLA-DPB1, HLA-DRA, HLA-DRB1, HLA-DQA1, HLA-DPA1, HLA-DQB1	1414	16	19256	7.66018	0.0330754	0.000420433	0.000402782
GOTERM_CC_DIRECT	GO:0005747~mitochondrial respiratory chain complex I	15	1.02459	5.81741e-06	NDUFB9, NDUFB7, NDUFA6, NDUFA11, NDUFB11, NDUFA4, NDUFA2, NDUFB2, NDUFA1, NDUFB1, NDUFS7, NDUFS6, NDUFS5, NDUFAB1, NDUFV2	1442	50	20472	4.25908	0.00490367	0.000102411	9.10183e-05
UP_KW_CELLULAR_COMPONENT	KW-0491~MHC II	10	0.68306	5.404e-06	HLA-DMA, HLA-DRB5, HLA-DMB, HLA-B, HLA-DPB1, HLA-DRA, HLA-DRB1, HLA-DQA1, HLA-DPA1, HLA-DQB1	1307	20	17543	6.71117	0.000275567	9.18679e-05	7.20533e-05
GOTERM_BP_DIRECT	GO:0050850~positive regulation of calcium-mediated signaling	10	0.68306	4.80688e-06	HINT1, CD4, P2RX4, SYK, TRAT1, CLEC7A, CCL4, PLCG2, CCL3, CD3E	1414	20	19256	6.80905	0.025656	0.000328997	0.000315185
GOTERM_BP_DIRECT	GO:0042274~ribosomal small subunit biogenesis	10	0.68306	4.80688e-06	RPS15, RPS25, NPM1, RPS17, RPS28, RPS16, RPS7, RPS19, RPS6, RPS24	1414	20	19256	6.80905	0.025656	0.000328997	0.000315185
GOTERM_BP_DIRECT	GO:0002504~antigen processing and presentation of peptide or polysaccharide antigen via MHC class II	10	0.68306	4.80688e-06	HLA-DMA, HLA-DRB5, HLA-DMB, HLA-B, HLA-DPB1, HLA-DRA, HLA-DRB1, HLA-DQA1, HLA-DPA1, HLA-DQB1	1414	20	19256	6.80905	0.025656	0.000328997	0.000315185
KEGG_PATHWAY	hsa05418:Fluid shear stress and atherosclerosis	35	2.39071	4.80573e-06	HSP90AB1, NCF1, NCF2, GSTP1, MGST3, MGST1, MGST2, PIK3R1, TXN, TNF, ACTB, ACTG1, HSP90B1, ICAM1, HMOX1, RAC1, MEF2A, JUN, MEF2C, HSP90AA1, GSTO1, DUSP1, IL1R2, FOS, NFKB1, KLF2, TNFRSF1A, IFNG, IL1B, BCL2, PECAM1, CALM3, CALM1, CALM2, SQSTM1	899	139	8156	2.28439	0.00158464	3.96473e-05	2.9315e-05
GOTERM_BP_DIRECT	GO:0001774~microglial cell activation	12	0.819672	4.73477e-06	JUN, ITGAM, IFNG, IFNGR1, IFNGR2, NAMPT, C5AR1, ITGB2, TNF, AIF1, CLU, TLR2	1414	30	19256	5.44724	0.0252761	0.000328997	0.000315185
GOTERM_BP_DIRECT	GO:0010575~positive regulation of vascular endothelial growth factor production	12	0.819672	4.73477e-06	IL6, TGFB1, IL1B, C5AR1, BSG, C3AR1, CYP1B1, RORA, HPSE, IL6ST, HIF1A, SULF2	1414	30	19256	5.44724	0.0252761	0.000328997	0.000315185
GOTERM_BP_DIRECT	GO:0042493~response to drug	45	3.07377	4.39007e-06	CDKN1A, ABCB1, HSP90AB1, MGST1, TYMS, COMT, SLC8A1, HSPD1, ICAM1, LDHA, LGALS1, PNP, MYC, DPYSL2, TIMP2, TSPO, HMOX1, CD38, FYN, NCKAP1L, S100A10, LYN, JUN, TGFB1, UBE2B, ACSL1, STAT1, STAT3, CYBB, FOS, EEF2, SOD2, DUSP6, SOD1, HADHA, ADAM17, NPC1, LCK, CAT, BCL2, TXNIP, FOSB, PPARG, CALR, TOP1	1414	293	19256	2.09152	0.0234577	0.000320772	0.000307305
GOTERM_CC_DIRECT	GO:0000139~Golgi membrane	78	5.32787	4.07134e-06	ARF1, TRAF3IP3, TMEM167A, LST1, ZDHHC7, LDLRAD4, LITAF, PYCARD, GOLGA4, GNPTAB, GLIPR2, BSG, DSE, CHP1, DENND5A, RAC1, KPNA2, HLA-DPA1, SH3GLB1, GBP5, COG5, IFNGR2, ATP6AP2, HLA-B, RRAS2, HLA-C, ADAM10, ARFGAP3, HLA-E, TNFRSF1A, TAPBP, GOLGA8B, ADAM17, B3GNT7, B3GNT2, ATP6V0C, ABCG1, OPTN, HLA-DQB1, NOTCH2, RTN3, UNC93B1, STX16, GABARAP, PLD3, CYTH4, CHST12, ST8SIA4, ATP6V1H, STX5, OTOF, NLRP3, M…	1442	648	20472	1.70889	0.00343438	7.31975e-05	6.50549e-05
GOTERM_BP_DIRECT	GO:0007229~integrin-mediated signaling pathway	24	1.63934	3.99103e-06	ITGAM, SYK, ITGA4, TXK, ITGB2, PLEK, ADAM10, ISG15, PTPN11, ITGAE, PRAM1, FGR, HCK, CD40LG, ITGAX, ZYX, ADAM9, MYH9, ADAM8, CD47, ITGA5, TLN1, LAT, FERMT3	1414	110	19256	2.97122	0.0213484	0.00029561	0.000283199
INTERPRO	IPR014745:MHC class II, alpha/beta chain, N-terminal	11	0.751366	3.65214e-06	HLA-DMA, HLA-DRB5, HLA-DMB, HLA-B, HLA-DPB1, HLA-DRA, HLA-C, HLA-DRB1, HLA-DQA1, HLA-DPA1, HLA-DQB1	1419	24	19116	6.17442	0.00762205	0.00382561	0.00377814
GOTERM_CC_DIRECT	GO:0005887~integral component of plasma membrane	153	10.4508	3.29058e-06	CD84, CD83, CSF3R, TFRC, GPR65, AQP9, ICAM2, ICAM3, TNF, SLC8A1, ICAM1, ALCAM, LAMP1, SIT1, BSG, TNFSF10, C3AR1, SIRPA, TNFRSF4, SLC16A3, SEMA6B, CD96, SLC11A1, HLA-B, CYBB, HLA-C, TAP1, MFSD12, EREG, ADAM17, TYROBP, CD8B, CD8A, KLRF1, ADAM8, CD226, CD300C, NOTCH2, CSF1R, IGSF6, CD151, GYPC, HVCN1, C5AR1, SLC1A4, CD1D, ADRB2, CSF2RA, KIR2DL3, CD79B, EBP, TSPAN5, NCKAP1L, TSPAN3, KLRC1, SLC38A2, H…	1442	1508	20472	1.44041	0.00277668	6.04465e-05	5.37223e-05
GOTERM_CC_DIRECT	GO:0090575~RNA polymerase II transcription factor complex	25	1.70765	3.21786e-06	CEBPB, CEBPD, HIF1A, ASCL2, BACH1, STAT4, JUNB, S100A10, JUN, JUND, ANXA2, STAT1, STAT3, HMGA1, FOS, HIPK2, BATF, DRAP1, SFPQ, MAFB, MAF, MAFF, PPARG, ATF5, ATF3	1442	121	20472	2.93325	0.0027154	6.04242e-05	5.37025e-05
GOTERM_BP_DIRECT	GO:0034113~heterotypic cell-cell adhesion	12	0.819672	3.21122e-06	CD2, PTPRC, ITGA4, PERP, ITGB2, NINJ1, ITGAX, SIRPA, LILRB2, CD1D, CD47, ITGA5	1414	29	19256	5.63508	0.0172132	0.000241154	0.000231029
GOTERM_BP_DIRECT	GO:0042267~natural killer cell mediated cytotoxicity	12	0.819672	3.21122e-06	CD2, FCGR3A, LAG3, PRDX1, TUBB, NKG7, GZMB, SLAMF7, PTPN6, TUBB4B, LYST, ARL8B	1414	29	19256	5.63508	0.0172132	0.000241154	0.000231029
GOTERM_BP_DIRECT	GO:0035455~response to interferon-alpha	8	0.546448	2.86423e-06	IFITM3, BST2, IFITM1, IFITM2, LAMP3, MX2, EIF2AK2, ADAR	1414	11	19256	9.90408	0.0153676	0.000221241	0.000211953
GOTERM_BP_DIRECT	GO:0035456~response to interferon-beta	8	0.546448	2.86423e-06	IFITM3, BST2, IFITM1, PLSCR1, IFITM2, STAT1, XAF1, IKBKE	1414	11	19256	9.90408	0.0153676	0.000221241	0.000211953
GOTERM_BP_DIRECT	GO:0034097~response to cytokine	16	1.0929	2.2886e-06	JUN, SP100, SPARC, STAT1, FOS, TYMS, CXCL16, RELB, TIMP2, REL, BCL2, ACP5, TIMP1, IL6ST, IL6R, MCL1	1414	51	19256	4.27235	0.0122982	0.000181977	0.000174337
GOTERM_BP_DIRECT	GO:0008284~positive regulation of cell proliferation	72	4.91803	2.02927e-06	CD86, RTKN2, SIRPG, ADM, FASLG, TCIRG1, FOXM1, AREG, ACTB, TIAL1, RPS4X, CDC20, CCND2, MYC, NAMPT, ITGAX, CTSH, TIMP1, IL6R, RPS9, RPL23, SPHK1, RPS6, RHOG, MATK, FLT3LG, ADAM10, EREG, CDC25B, HCK, ADAM17, IFNG, IL1B, MZB1, BIRC5, HCLS1, CD47, SLC25A5, KIF20B, IL6ST, ATF3, CSF1R, SHMT2, LEF1, TTK, AIF1, DPP4, PRDX3, PLAC8, RPS15A, SERTAD1, CLEC7A, CXCR3, ROMO1, SLAMF1, LYN, AKIRIN2, NPM1, MARCKSL…	1414	549	19256	1.78598	0.0109123	0.000163765	0.00015689
KEGG_PATHWAY	hsa04672:Intestinal immune network for IgA production	19	1.29781	1.99157e-06	CD86, HLA-DRB5, TGFB1, ITGA4, TNFSF13, CXCR4, TNFSF13B, HLA-DMA, IL6, HLA-DMB, CD40LG, HLA-DPB1, CD28, HLA-DRA, ICOS, HLA-DQA1, HLA-DRB1, HLA-DPA1, HLA-DQB1	899	49	8156	3.51783	0.000657003	1.68518e-05	1.24601e-05
KEGG_PATHWAY	hsa05235:PD-L1 expression and PD-1 checkpoint pathway in cancer	27	1.84426	1.92524e-06	CD3G, PIK3R1, CD3E, CD3D, HIF1A, MAPK1, JAK1, JUN, IFNGR1, STAT1, IFNGR2, STAT3, PTPN11, FOS, NFKB1, BATF, NFKBIA, CD4, IFNG, LCK, CD28, KRAS, PTPN6, CD247, MYD88, LAT, TLR2	899	89	8156	2.75227	0.000635128	1.67192e-05	1.23621e-05
UP_SEQ_FEATURE	DOMAIN:Ig-like C1-type	14	0.956284	1.78289e-06	HLA-DRB5, HLA-B, HLA-C, TAPBP, HLA-E, HLA-DMA, HLA-DMB, FCGRT, HLA-DPB1, HLA-DRA, HLA-DQA1, HLA-DRB1, HLA-DPA1, HLA-DQB1	1431	40	20495	5.01275	0.0119289	0.00150008	0.00149295
GOTERM_MF_DIRECT	GO:0003690~double-stranded DNA binding	26	1.77596	1.75237e-06	FEN1, IFIT5, HMGB2, NUCKS1, HMGB1, DDX60, IFI16, MYC, MAPK1, BANF1, NLRP1, PCID2, TSTD1, RFC1, DDX58, STAT1, ZBTB16, H1-0, H1-3, H1-2, H1-4, AIM2, PPARG, MNDA, HDGF, TOP1	1424	117	18811	2.93555	0.00246954	0.000137366	0.000130259
UP_SEQ_FEATURE	REGION:Leucine-zipper	25	1.70765	1.73332e-06	CEBPB, CEBPD, CREM, IFI35, BACH1, RELB, MYC, JUNB, IKBKE, JUN, JUND, TSC22D3, FOS, POU2F2, FOXP3, FOXP1, BATF, MAFB, MAF, EEF1D, MAFF, FOSB, TCF4, ATF5, ATF3	1431	118	20495	3.03435	0.0115992	0.00150008	0.00149295
GOTERM_MF_DIRECT	GO:0019901~protein kinase binding	70	4.78142	1.64303e-06	CDKN1A, HSP90AB1, TFRC, ITGB2, PEBP1, HSPB1, FOXM1, CD3E, LYST, ACTB, ZFP36, CCND2, RPS19, DPYSL2, RAC1, TRIM22, MEF2A, PARP1, RPS7, SYK, PGAM1, RPS6, RHOG, RHOH, ADAM10, LIME1, RHOB, CDC25B, FGR, CCNA2, EEF1A1, CCNY, LCK, HCLS1, CD226, IRF5, UTRN, SQSTM1, PPP1R15A, GSTP1, HIF1A, MACROH2A1, PRAM1, RELB, PRDX3, RPS3, PLCG2, NPM1, STAT3, MSN, PTPN11, EEF2, WARS1, CYLD, TPX2, CD4, PTPRC, NR4A3, CD6,…	1424	510	18811	1.81313	0.00231563	0.000136371	0.000129316
GOTERM_BP_DIRECT	GO:0043154~negative regulation of cysteine-type endopeptidase activity involved in apoptotic process	19	1.29781	1.59952e-06	TNFAIP8, DDX3X, IFI6, ARRB2, KLF4, TNF, HERPUD1, PRDX3, NR4A1, PRDX5, LAMP3, RPS6KA1, CD27, BIRC5, CARD16, CD44, NAIP, BIRC3, LAMTOR5	1414	69	19256	3.74991	0.00861133	0.00013104	0.000125538
GOTERM_MF_DIRECT	GO:0002020~protease binding	25	1.70765	1.59613e-06	CSTB, CSTA, SERPINA1, LRP1, TNFAIP3, TNF, MALT1, DPP4, PYCARD, CST3, UBC, PSAP, FLOT1, TIMP2, MBP, TIMP1, PRNP, ANXA2, CD70, CFLAR, SERPINB6, SELL, NDUFS7, BCL2, CD28	1424	109	18811	3.02981	0.0022496	0.000136371	0.000129316
KEGG_PATHWAY	hsa05320:Autoimmune thyroid disease	20	1.36612	1.59424e-06	CD86, HLA-DRB5, HLA-B, PRF1, HLA-C, GZMB, FASLG, HLA-E, HLA-DMA, HLA-DMB, CD40LG, HLA-DPB1, CD28, FAS, HLA-DRA, CTLA4, HLA-DQA1, HLA-DRB1, HLA-DPA1, HLA-DQB1	899	53	8156	3.42351	0.000525961	1.42189e-05	1.05134e-05
GOTERM_CC_DIRECT	GO:0035577~azurophil granule membrane	17	1.1612	1.57804e-06	CD63, GAA, CMTM6, SURF4, MGST1, FPR1, CKAP4, VAMP8, BST2, GLIPR1, SYNGR1, LAMP1, PSAP, C3AR1, LAMTOR1, CD68, ATP6V0C	1442	58	20472	4.16117	0.00133256	3.03055e-05	2.69343e-05
BIOCARTA	h_ctla4Pathway:The Co-Stimulatory Signal During T-cell Activation	14	0.956284	1.57013e-06	CD86, CD3G, PTPN11, PIK3R1, CD3E, CD3D, LCK, CD28, HLA-DRA, CTLA4, GRB2, CD247, ICOS, HLA-DRB1	293	19	1623	4.08155	0.000434833	0.000434927	0.000411375
GOTERM_CC_DIRECT	GO:0031982~vesicle	32	2.18579	1.4651e-06	AHNAK, GSTP1, ACTB, CST3, TUBA1C, UBB, BASP1, LAMP3, UBC, CFL1, STX5, CD59, RPS27A, CLIC1, ANXA2, RIPK2, MSN, VAMP8, MYL6, PKM, TBC1D4, RAB34, GNB2, RIN3, CALM3, EZR, CALM1, TKT, GAPDH, CALM2, PPIA, MYO1G	1442	174	20472	2.61093	0.00123725	2.8791e-05	2.55882e-05
GOTERM_BP_DIRECT	GO:0050860~negative regulation of T cell receptor signaling pathway	12	0.819672	1.38791e-06	DUSP22, PRNP, LGALS3, ELF1, PTPN6, CBLB, PTPN22, EZR, SLA2, GBP1, LILRB4, PTPN2	1414	27	19256	6.05249	0.00747637	0.000115453	0.000110606
UP_KW_DISEASE	KW-0656~Proto-oncogene	45	3.07377	1.33857e-06	CSF1R, SET, SPI1, BTG1, ETS2, RNF213, PTTG1, MYC, TPR, PIM1, PIM3, FYN, MAP3K8, PIM2, CCNL1, NUP214, LYN, CDT1, NPM1, JUN, TPM3, FUS, ZBTB16, RRAS2, DEK, FOS, MERTK, BRI3BP, HOPX, ETV6, FGR, HCK, GFI1B, NR4A3, MAFB, MAF, BCL6, FES, LCK, BCL3, REL, BCL2, KRAS, TOP1, EVI2B	404	232	4408	2.11634	0.000117787	5.8897e-05	5.8897e-05
GOTERM_BP_DIRECT	GO:0007159~leukocyte cell-cell adhesion	13	0.887978	1.31806e-06	SYK, ITGA4, ITGB2, MSN, ICAM1, PTPRC, CD40LG, SELL, CCL5, PECAM1, ITGA5, EZR, FERMT3	1414	32	19256	5.53236	0.0071014	0.000111355	0.00010668
GOTERM_BP_DIRECT	GO:0050776~regulation of immune response	15	1.02459	1.27382e-06	DENND1B, LAG3, SPPL2A, SH2D1B, SLA2, TAPBP, SPN, FKBP1A, FCGR3A, BCL6, CD8B, IRF1, IRF7, FCGR1A, HCST	1414	43	19256	4.7505	0.00686391	0.000109326	0.000104737
KEGG_PATHWAY	hsa04662:B cell receptor signaling pathway	26	1.77596	1.26614e-06	LILRA6, IFITM1, LILRA1, PIK3R1, LILRA2, MALT1, LILRA5, CD79B, PLCG2, MAPK1, RAC1, LYN, JUN, CD72, SYK, PRKCB, LILRB1, LILRB2, FOS, LILRB3, LILRB4, NFKB1, NFKBIA, GRB2, KRAS, PTPN6	899	82	8156	2.87658	0.000417738	1.16062e-05	8.58158e-06
KEGG_PATHWAY	hsa05130:Pathogenic Escherichia coli infection	46	3.14208	1.14229e-06	CYFIP2, ARF1, WIPF1, TRADD, ARPC1B, FASLG, TNF, ACTB, ACTG1, PYCARD, TUBA1C, TUBA1B, CYTH4, CASP1, TNFSF10, RPS3, MAPK1, NLRP3, FYN, NCKAP1L, RAC1, CYTH1, JUN, TUBB, PTPN11, ARPC5, FOS, TUBB4B, NFKB1, TNFRSF1A, NFKBIA, IL6, ARPC2, NCL, IL1B, BAX, MYH9, FAS, HCLS1, PTPN6, EZR, GAPDH, MYD88, NAIP, MYO1G, ARF6	899	197	8156	2.11841	0.000376886	1.07702e-05	7.96342e-06
GOTERM_BP_DIRECT	GO:0050731~positive regulation of peptidyl-tyrosine phosphorylation	23	1.57104	1.06304e-06	CD74, PRNP, TGFB1, SYK, SEMA4D, RIPK2, SH2D1B, PTPN11, ARRB2, CD3E, ICAM1, IL6, CD4, EHD4, PTPRC, CLEC7A, PECAM1, PLCG2, HCLS1, CD36, ITGA5, IL6R, CD44	1414	95	19256	3.29701	0.00573137	9.27074e-05	8.88153e-05
GOTERM_MF_DIRECT	GO:0001784~phosphotyrosine binding	16	1.0929	1.04867e-06	SYK, CBLB, PTPN11, PIK3R1, SAMSN1, FGR, HCK, SOCS3, LCK, GRAP2, SH3BP2, PLCG2, MAPK1, GRB2, PTPN6, PFN1	1424	47	18811	4.49701	0.00147858	9.86451e-05	9.35416e-05
UP_SEQ_FEATURE	DOMAIN:Ig-like V-type	28	1.91257	1.0375e-06	CD86, CD84, CD83, SIRPG, TREM1, CD79B, BSG, CTLA4, SIRPA, SLAMF7, ICOS, TIGIT, HAVCR2, SLAMF1, LAG3, CD300A, SIGLEC10, BTN3A2, CD2, CD4, VCAN, CD8B, CD8A, CD28, CD300E, CD47, SIGLEC1, CD300C	1431	139	20495	2.88504	0.00695908	0.0011639	0.00115837
GOTERM_BP_DIRECT	GO:0031623~receptor internalization	16	1.0929	9.67595e-07	FCER1G, SYK, LRP1, TFRC, MX2, ITGB2, MX1, ADM, LILRB1, ARRB2, LILRB4, RAB31, CD9, GRB2, CD36, EZR	1414	48	19256	4.53937	0.00521813	8.5767e-05	8.21663e-05
GOTERM_BP_DIRECT	GO:0042130~negative regulation of T cell proliferation	16	1.0929	9.67595e-07	CD86, CEBPB, TGFB1, NDFIP1, LILRB1, LILRB2, LILRB4, FOXP3, SPN, IL4I1, IL2RA, CTLA4, PTPN6, VSIG4, HLA-DRB1, HAVCR2	1414	48	19256	4.53937	0.00521813	8.5767e-05	8.21663e-05
GOTERM_BP_DIRECT	GO:0097421~liver regeneration	15	1.02459	9.21038e-07	CEBPB, TGFB1, PNPT1, TYMS, TNF, SULF2, RPS15, SLC7A5, IL6, RPS16, MYC, UCP2, HMOX1, EZH2, RPL19	1414	42	19256	4.86361	0.00496768	8.44077e-05	8.0864e-05
GOTERM_BP_DIRECT	GO:0032743~positive regulation of interleukin-2 production	14	0.956284	7.90747e-07	CD86, CD83, RIPK2, CD3E, MALT1, CD4, PNP, PTPRC, CLEC7A, IL1B, RPS3, CD28, PDE4B, PLCG2	1414	36	19256	5.29593	0.00426644	7.37167e-05	7.06219e-05
GOTERM_BP_DIRECT	GO:0030335~positive regulation of cell migration	43	2.93716	7.01767e-07	CSF1R, GRN, CD151, TRADD, LEF1, PIK3R1, AIF1, SYNE2, ACTG1, CXCL16, CLEC7A, CCL5, CCL3, RACK1, ITGAX, S1PR1, MAPK1, CTSH, SEMA6B, CCR1, SPAG9, LYN, SEMA4A, SUN2, TGFB1, SEMA4D, HSPA5, SPHK1, STAT3, RRAS2, ADAM10, SOD2, FGR, PTP4A1, DAB2, ADAM17, MMP14, IL1B, MYADM, PECAM1, ADAM9, ITGA5, FERMT3	1414	256	19256	2.28742	0.00378727	6.65694e-05	6.37746e-05
KEGG_PATHWAY	hsa04514:Cell adhesion molecules	40	2.73224	6.38133e-07	CD86, ITGAM, ITGB2, ICAM2, ICAM3, ICAM1, SPN, HLA-DMA, ALCAM, HLA-DMB, CTLA4, NCAM1, ICOS, TIGIT, CD34, CD99, HLA-DQA1, HLA-DPA1, HLA-DRB5, ITGA4, HLA-B, HLA-C, HLA-E, CD2, CD4, VCAN, PTPRC, CD40LG, SELL, CD6, CD8B, CD8A, HLA-DPB1, CD28, PECAM1, HLA-DRA, CD226, SIGLEC1, HLA-DRB1, HLA-DQB1	899	157	8156	2.31141	0.000210562	6.19364e-06	4.57954e-06
GOTERM_BP_DIRECT	GO:0032757~positive regulation of interleukin-8 production	19	1.29781	6.12939e-07	FCN1, CD74, SYK, DDX58, STAT3, HMGB1, PARK7, LILRA2, TNF, CD2, PYCARD, IL6, CLEC7A, IL1B, CD14, LGALS9, MYD88, LAMTOR5, TLR2	1414	65	19256	3.98068	0.00330868	5.91815e-05	5.66969e-05
GOTERM_CC_DIRECT	GO:0042613~MHC class II protein complex	12	0.819672	5.82311e-07	CD74, HLA-DMA, HLA-DRB5, HLA-DMB, HLA-B, HLA-DPB1, HLA-DRA, HLA-C, HLA-DRB1, HLA-DQA1, HLA-DPA1, HLA-DQB1	1442	26	20472	6.55244	0.000491932	1.17155e-05	1.04123e-05
GOTERM_CC_DIRECT	GO:0030670~phagocytic vesicle membrane	20	1.36612	5.75464e-07	HVCN1, SLC11A1, HLA-B, CYBB, HLA-C, TAP1, TCIRG1, MCOLN1, TAPBP, HLA-E, VAMP8, PIKFYVE, RAB11FIP1, RAB20, RAB34, CALR, CLEC4E, ATP6V0C, RAB8B, TLR2	1442	74	20472	3.83701	0.000486149	1.17155e-05	1.04123e-05
GOTERM_BP_DIRECT	GO:0097191~extrinsic apoptotic signaling pathway	17	1.1612	5.34935e-07	PDIA3, TGFB1, CD70, TRADD, G0S2, FASLG, TNFRSF1B, TNF, PRDX2, PTPRC, IFNG, IFI27, FAS, BAX, CD27, BID, IL6R	1414	52	19256	4.45207	0.00288821	5.2589e-05	5.03811e-05
UP_KW_BIOLOGICAL_PROCESS	KW-0679~Respiratory chain	20	1.36612	4.82062e-07	NDUFB9, NDUFB7, NDUFA6, NDUFA11, NDUFB11, NDUFA4, NDUFA2, NDUFB2, NDUFA1, NDUFB1, HIGD1A, UQCRH, NDUFS7, UQCRQ, NDUFS6, NDUFS5, NDUFAB1, UQCRC1, CYC1, NDUFV2	903	65	11187	3.81191	6.55582e-05	8.19505e-06	7.59247e-06
UP_KW_BIOLOGICAL_PROCESS	KW-1064~Adaptive immunity	72	4.91803	4.74436e-07	CD86, CD84, CD3G, HMGB1, PRDM1, CD3E, CD3D, TREM1, IL4I1, ALCAM, SIT1, LAMP3, CTLA4, JAK3, HAVCR2, HLA-DPA1, EOMES, ZNF683, LAG3, SYK, RIPK2, PRKCB, THEMIS, HLA-B, HLA-C, TAP1, BTN3A2, LIME1, HLA-E, IL17RA, LAT2, CD8B, CD8A, HLA-DQB1, LILRA6, UNC93B1, TXK, LILRA1, CD79B, HLA-DMA, HLA-DMB, SLAMF7, FYN, KLRC1, HLA-DQA1, LAIR1, SLAMF1, LYN, CD74, AKIRIN2, SEMA4A, HLA-DRB5, KLRC2, TRAT1, SIGLEC10, SH…	903	485	11187	1.83915	6.45212e-05	8.19505e-06	7.59247e-06
GOTERM_MF_DIRECT	GO:0003725~double-stranded RNA binding	21	1.43443	4.70003e-07	ZBP1, HSP90AB1, TFRC, DDX58, EIF2AK2, MSN, ADAR, DDX60L, HMGB1, TUBB4B, DDX60, HSPD1, OASL, IFIH1, TUBA1B, OAS1, OAS2, OAS3, AGO2, VIM, NLRP1	1424	75	18811	3.69879	0.000662955	4.73696e-05	4.49189e-05
GOTERM_CC_DIRECT	GO:0010008~endosome membrane	42	2.86885	4.56318e-07	CD63, PLEKHF1, TFRC, TCIRG1, CD1D, ADRB2, SLA2, ANTXR2, GGA2, HLA-DMA, HLA-DMB, LAMP1, UBB, FCGRT, UBC, ATP6V1H, CD14, RPS27A, CTSD, HLA-DQA1, ATP6V1F, HLA-DPA1, SUN2, HLA-DRB5, NDFIP1, ATP6AP2, HLA-B, MCOLN1, IGF2R, RHOB, PIKFYVE, EHD4, IRF7, HLA-DPB1, HLA-DRA, LAMTOR2, ATP6V0C, MYD88, ITM2B, HLA-DRB1, SPG21, HLA-DQB1	1442	253	20472	2.35681	0.000385515	9.63972e-06	8.56737e-06
UP_KW_PTM	KW-0013~ADP-ribosylation	30	2.04918	4.46367e-07	AHR, HMGB1, UBB, UBC, H3C10, RPS27A, H3-3A, H3-3B, HMGN1, NPM1, PARP1, STAT1, RHOG, HMGA1, RPS3A, DEK, EEF2, PARP9, PARP14, H1-0, PARP12, RHOB, PARP8, H1-2, ERN1, H1-4, PARP11, GLUD1, GAPDH, KPNB1	1251	120	14097	2.81715	1.29446e-05	2.6782e-06	2.58893e-06
KEGG_PATHWAY	hsa04660:T cell receptor signaling pathway	31	2.11749	4.27518e-07	CD3G, CBLB, PIK3R1, CD3E, CD3D, TNF, MALT1, GRAP2, CTLA4, MAPK1, FYN, MAP3K8, ICOS, JUN, FOS, NFKB1, NFKBIA, CD4, PTPRC, CD40LG, IFNG, CD8B, LCK, CD8A, CD28, GRB2, KRAS, PTPN6, LCP2, CD247, LAT	899	104	8156	2.70424	0.000141071	4.27518e-06	3.16104e-06
KEGG_PATHWAY	hsa04625:C-type lectin receptor signaling pathway	31	2.11749	4.27518e-07	CBLB, LSP1, PIK3R1, TNF, MALT1, RELB, PYCARD, CLEC7A, CASP1, PLCG2, MAPK1, NLRP3, IKBKE, JUN, FCER1G, SYK, STAT1, RRAS2, PTPN11, NFKB1, NFKBIA, CYLD, IL6, IRF1, IL1B, BCL3, KRAS, CALM3, CLEC4E, CALM1, CALM2	899	104	8156	2.70424	0.000141071	4.27518e-06	3.16104e-06
GOTERM_CC_DIRECT	GO:0043231~intracellular membrane-bounded organelle	112	7.65027	4.07007e-07	CD84, SPARC, TFRC, AQP9, SPPL2A, CISD2, LDLRAD4, COMT, IFI30, SLA2, GIMAP7, CLU, SCP2, LAMP3, GPBP1, CHEK1, BSG, CYP1B1, RPS12, ARRDC4, MEF2C, ADAM10, TALDO1, RUNX3, AKAP9, PPIF, NUP98, PPIB, PPIA, SQSTM1, CSF1R, AKNA, MGST3, MGST2, ABHD5, PRDX5, RAB11FIP1, ADAP2, PSAP, ABCA1, CTSA, LYN, PRNP, HSPA5, POU2F2, BST2, DAB2, DIAPH2, EHD4, BCL3, PPT1, MAN2B1, HPSE, CD24, SERINC5, ITM2B, DENND1B, SERPIN…	1442	982	20472	1.6192	0.000343862	8.81849e-06	7.8375e-06
KEGG_PATHWAY	hsa04621:NOD-like receptor signaling pathway	45	3.07377	3.90706e-07	HSP90AB1, TNFAIP3, TXN, ANTXR2, TNF, TANK, CXCL2, GABARAP, PYCARD, IFI16, CCL5, NAMPT, CASP1, MAPK1, NLRP3, NLRP1, GBP2, GBP1, IKBKE, JAK1, CTSB, GBP5, JUN, GABARAPL1, HSP90AA1, STAT1, RIPK2, CYBB, NFKB1, NFKBIA, IL6, AIM2, OAS1, STING1, OAS2, OAS3, IL1B, IRF7, BCL2, VDAC3, TXNIP, CARD16, MYD88, NAIP, BIRC3	899	184	8156	2.21877	0.000128925	4.15913e-06	3.07524e-06
GOTERM_MF_DIRECT	GO:0005178~integrin binding	33	2.2541	3.78364e-07	CD151, ITGAM, ITGB2, ICAM2, ICAM3, HMGB1, ITGAE, ICAM1, TIMP2, ITGAX, LYN, SYK, ITGA4, ADAM10, ISG15, ADAM17, MMP14, CD40LG, IL1B, MYH9, CD9, ADAM9, CD226, TGFBI, ITGA5, LCP1, P4HB, CALR, UTRN, TLN1, PPIA, PTPN2, FERMT3	1424	161	18811	2.70763	0.00053373	4.10671e-05	3.89424e-05
GOTERM_BP_DIRECT	GO:0032722~positive regulation of chemokine production	16	1.0929	3.76466e-07	CD74, CSF1R, RIPK2, EIF2AK2, AIF1, HIF1A, TNF, PYCARD, IL6, ADAM17, IFNG, HMOX1, IL6R, MYD88, HAVCR2, TLR2	1414	45	19256	4.84199	0.00203348	3.76954e-05	3.61128e-05
GOTERM_BP_DIRECT	GO:0060333~interferon-gamma-mediated signaling pathway	9	0.614754	3.1249e-07	HCK, SP100, IFNG, IFNGR1, STAT1, IFNGR2, IRF1, NMI, JAK1	1414	12	19256	10.2136	0.00168821	3.18798e-05	3.05414e-05
GOTERM_BP_DIRECT	GO:0007165~signal transduction	142	9.69945	2.90978e-07	IL1RN, CD83, CSF3R, GMFG, DGKA, RTKN2, CBLB, METRNL, CXCL16, PYCARD, ALCAM, SIT1, RGS1, RASSF4, DPYSL2, ANPEP, RASSF5, GRAP2, RPS6KA1, STMN1, NAMPT, TNFSF10, FAM3C, OSTF1, PRKACB, PRKCB, FLT3LG, ANK3, DOK2, TYROBP, AKAP9, S100A6, RIN3, CD226, OPTN, SKAP2, CSF1R, LRPAP1, SH2D2A, C5AR1, FPR1, CREM, PIK3R1, IQGAP2, HIF1A, CD79B, NLRP3, LYN, KLRC2, TNFSF13, ARHGAP27, ARHGAP24, IGF2R, NFKB1, CXCL10, N…	1414	1267	19256	1.52626	0.00157208	3.02562e-05	2.89859e-05
GOTERM_BP_DIRECT	GO:0006935~chemotaxis	28	1.91257	2.12288e-07	CXCL9, C5AR1, PTAFR, FPR1, CXCR4, HMGB1, LSP1, CXCR6, CXCL2, CXCL16, TYMP, SPN, CCL5, CXCR3, CCL3, C3AR1, S1PR1, MAPK1, CCR7, NCKAP1L, CCR6, LGALS9, CCR1, PLAUR, RNASE2, CXCL10, CXCL11, FES	1414	123	19256	3.10006	0.00114718	2.25067e-05	2.15618e-05
GOTERM_BP_DIRECT	GO:0098586~cellular response to virus	23	1.57104	1.66487e-07	ARF1, HSP90AA1, DDX3X, IFNGR1, IFNGR2, IFI6, ADAR, POU2F2, HIF1A, NFKB1, IFIH1, CXCL10, IL6, IFNG, OAS1, CCL5, BAX, NLRP3, CALR, LGALS9, WDFY4, IKBKE, JAK1	1414	86	19256	3.64205	0.000899788	1.80039e-05	1.7248e-05
KEGG_PATHWAY	hsa04932:Non-alcoholic fatty liver disease	41	2.80055	1.53387e-07	NDUFB9, COX7B, NDUFB7, NDUFA11, NDUFB11, COX4I1, NDUFB2, NDUFB1, FASLG, PIK3R1, TNF, COX5A, UQCRH, SOCS3, CYC1, RAC1, NDUFV2, BID, IL6R, COX8A, JUN, TGFB1, NDUFA6, NDUFA4, NDUFA2, NDUFA1, FOS, NFKB1, TNFRSF1A, ERN1, IL6, NDUFS7, UQCRQ, NDUFS6, IL1B, NDUFS5, NDUFAB1, UQCRC1, BAX, FAS, PPARG	899	155	8156	2.39977	5.06165e-05	1.68726e-06	1.24755e-06
GOTERM_CC_DIRECT	GO:0043202~lysosomal lumen	24	1.63934	1.52236e-07	CTSA, CD74, HSPA8, HSP90AA1, HEXB, GAA, RNASET2, FASLG, IFI30, GNS, CTSS, PLD3, VCAN, TCN2, GM2A, NPC2, NAAA, PSAP, PPT1, MAN2B1, HPSE, GUSB, CTSD, GYG1	1442	96	20472	3.54924	0.000128631	3.38525e-06	3.00866e-06
GOTERM_BP_DIRECT	GO:0032753~positive regulation of interleukin-4 production	13	0.887978	1.43328e-07	CD86, CEBPB, FCER1G, SYK, CD3E, FOXP3, HLA-E, SLC7A5, CD40LG, CD28, NLRP3, LGALS9, HAVCR2	1414	27	19256	6.55687	0.000774674	1.58158e-05	1.51518e-05
GOTERM_BP_DIRECT	GO:0019722~calcium-mediated signaling	24	1.63934	1.38473e-07	CCR1, SYK, SPHK1, CXCR4, CXCR6, MCOLN1, CD3E, TNF, LAT2, SAMD14, FCGR3A, CD4, P2RX4, CXCR3, RCAN3, CCL3, PLCG2, CALM3, CCR7, CCR6, CALM1, MCTP2, CALM2, LAT	1414	92	19256	3.55255	0.000748443	1.55984e-05	1.49435e-05
GOTERM_BP_DIRECT	GO:0042542~response to hydrogen peroxide	18	1.22951	1.20033e-07	JUN, DUSP1, STAT1, EEF2, SOD2, AREG, SLC8A1, HSPD1, SOD1, PRDX3, LDHA, CAT, BCL2, CAPN2, TXNIP, ADAM9, HMOX1, FYN	1414	53	19256	4.62502	0.000648809	1.38089e-05	1.32292e-05
GOTERM_MF_DIRECT	GO:0019900~kinase binding	26	1.77596	1.09705e-07	RB1, SP100, MIDN, CEBPB, BTG1, HSP90AB1, TRADD, TNFAIP3, PTPN22, PARK7, AURKB, PRDX3, DUSP12, LDHB, LDHA, SIT1, CASP1, RPS3, FLNA, CHP1, BARD1, EEF1A1, TAX1BP1, FAS, CARD16, ATF5	1424	102	18811	3.36725	0.000154782	1.28995e-05	1.22321e-05
GOTERM_BP_DIRECT	GO:1901224~positive regulation of NIK/NF-kappaB signaling	21	1.43443	8.31788e-08	CD86, DDX3X, TRADD, SPHK1, RTKN2, C20ORF27, EIF2AK2, IFI35, HMGB1, NMI, TNF, IL1B, RPS3, PDCD4, CD27, CD14, CALR, LGALS9, HAVCR2, LIMS1, TLR2	1414	70	19256	4.08543	0.000449647	9.77713e-06	9.36666e-06
KEGG_PATHWAY	hsa05208:Chemical carcinogenesis - reactive oxygen species	53	3.62022	8.21813e-08	COX7B, NCF1, NDUFA11, NCF2, COX4I1, AHR, CYP1B1, RAC1, ACP1, COX8A, GSTO1, AKR1A1, FOS, NDUFS7, NDUFS6, NDUFS5, CAT, UQCRC1, PPIF, VDAC3, SLC25A5, SLC25A6, NDUFB9, NDUFB7, NDUFB11, MGST3, MGST1, NDUFB2, MGST2, NDUFB1, PIK3R1, HIF1A, COX5A, UQCRH, HMOX1, MAPK1, CYC1, NDUFV2, JUN, NDUFA6, NDUFA4, NDUFA2, AKR1C3, NDUFA1, PTPN11, SOD2, NFKB1, SOD1, NFKBIA, UQCRQ, NDUFAB1, KRAS, GRB2	899	223	8156	2.1562	2.71195e-05	9.35166e-07	6.91456e-07
GOTERM_BP_DIRECT	GO:0045089~positive regulation of innate immune response	14	0.956284	6.21653e-08	GBP5, TASL, AKIRIN2, SH2D1B, HMGB2, IFI35, HMGB1, CD1D, NMI, EREG, PLSCR1, CCL5, ADAM8, HAVCR2	1414	30	19256	6.35512	0.000336071	7.46951e-06	7.15592e-06
GOTERM_CC_DIRECT	GO:0030666~endocytic vesicle membrane	21	1.43443	5.47388e-08	LYN, CD74, CAMK2D, CD163, HLA-DRB5, CSF3R, LRP1, MARCO, UBB, UBC, STAB1, HLA-DPB1, AP2S1, CD9, HLA-DRA, CD36, RPS27A, HLA-DQA1, HLA-DRB1, HLA-DPA1, HLA-DQB1	1442	71	20472	4.1991	4.62532e-05	1.25011e-06	1.11105e-06
GOTERM_CC_DIRECT	GO:0035578~azurophil granule lumen	24	1.63934	5.26224e-08	CTSA, GRN, GCA, ANXA2, HEXB, RNASET2, TUBB, RETN, LYZ, TUBB4B, RNASE2, GNS, PLAC8, PYCARD, GM2A, NPC2, IMPDH1, CREG1, MAPK1, MNDA, MAN2B1, GUSB, CTSC, FTL	1442	91	20472	3.74425	4.4465e-05	1.23517e-06	1.09776e-06
GOTERM_BP_DIRECT	GO:0050766~positive regulation of phagocytosis	18	1.22951	4.51975e-08	CAMK1D, FCER1G, LRP1, SLC11A1, SIRPG, MERTK, TNF, SOD1, PYCARD, IFNG, CLEC7A, IL1B, IL2RB, SIRPA, CD47, CALR, FCGR1A, LYAR	1414	50	19256	4.90252	0.000244353	5.55416e-06	5.32098e-06
KEGG_PATHWAY	hsa04142:Lysosome	38	2.59563	4.46619e-08	CD63, HEXB, CTSZ, CLTA, CTSW, TCIRG1, LITAF, GNS, CTSS, AP3M2, GGA2, GM2A, LAMP1, GNPTAB, LAMP3, PSAP, ATP6V1H, CTSH, ACP5, GUSB, CTSD, CTSC, CTSB, CTSA, SLC11A1, GAA, NAGA, MCOLN1, IGF2R, NPC1, NPC2, DMXL1, DMXL2, PPT1, NCOA7, MAN2B1, CD68, ATP6V0C	899	132	8156	2.61172	1.47383e-05	5.26372e-07	3.89196e-07
GOTERM_CC_DIRECT	GO:0030669~clathrin-coated endocytic vesicle membrane	21	1.43443	4.20844e-08	CD74, HLA-DRB5, TFRC, CD3G, ADRB2, CD3D, AREG, IGF2R, EREG, VAMP8, CD4, HLA-DPB1, AP2S1, CD9, HLA-DRA, FCGR1A, IL7R, HLA-DQA1, HLA-DRB1, HLA-DPA1, HLA-DQB1	1442	70	20472	4.25908	3.55607e-05	1.01604e-06	9.03011e-07
GOTERM_BP_DIRECT	GO:0033209~tumor necrosis factor-mediated signaling pathway	19	1.29781	3.59157e-08	CD70, STAT1, TRADD, TNFRSF18, TNFRSF1B, TNF, TXNDC17, TNFSF13B, TNFRSF1A, PYCARD, NFKBIA, RRAGA, AIM2, TMSB4X, FAS, TNFRSF25, TNFRSF4, BIRC3, LIMS1	1414	55	19256	4.70444	0.000194177	4.51619e-06	4.32659e-06
GOTERM_BP_DIRECT	GO:0010628~positive regulation of gene expression	74	5.05464	3.39102e-08	RPL5, SPI1, PID1, DDX3X, TFRC, CITED2, PTPN22, ARRB2, PARK7, PRDM1, CD3E, CLU, TNF, ACTG1, MYC, LAMP3, ITGAX, CTSH, CD36, LGALS9, CD34, ZNF683, MEF2A, MEF2C, RPS7, IFNGR1, DDX58, RPL23, SLC11A1, TESC, ANK3, PLSCR1, TYROBP, MAF, IFNG, IL1B, PPARG, ADTRP, EZR, CD46, ATF3, TLR2, LEF1, RPL11, HIF1A, RELB, CLEC7A, LMNA, UBR5, RPS3, CCL3, PLCG2, MAPK1, SLC38A2, IL32, CD74, TGFB1, STAT3, MSN, LILRB1, KL…	1414	513	19256	1.9644	0.000183336	4.36553e-06	4.18226e-06
GOTERM_BP_DIRECT	GO:0032735~positive regulation of interleukin-12 production	17	1.1612	2.57582e-08	SYK, RIPK2, HMGB1, SCIMP, HSPD1, CD40LG, IFNG, CLEC7A, IRF1, PLCG2, IRF8, IRF5, CCR7, LTB, CD36, LGALS9, TLR2	1414	43	19256	5.3839	0.000139265	3.39694e-06	3.25433e-06
GOTERM_MF_DIRECT	GO:0004888~transmembrane signaling receptor activity	39	2.66393	2.28525e-08	IGSF6, KLRB1, CLEC12A, CD3G, LILRA1, CD3E, ANTXR2, CD3D, ICAM1, CD79B, SPN, FCGR3A, EBP, KLRC1, FCGR1A, SLAMF1, FCRL1, LAG3, CD72, SEMA4D, KLRC2, KLRC3, FCRL6, CD300A, LILRB3, MARCO, CD4, NPC1, KLRF1, PECAM1, FAS, CD300E, CD27, KLRD1, CD69, CD247, CD300C, CD44, TLR2	1424	189	18811	2.72587	3.22443e-05	2.93135e-06	2.77969e-06
GOTERM_BP_DIRECT	GO:0032703~negative regulation of interleukin-2 production	14	0.956284	2.23364e-08	PRNP, LAG3, TNFAIP3, LILRB4, FOXP3, ZFP36, PTPRC, TBX21, XCL1, VSIG4, EZR, GBP1, CD34, HAVCR2	1414	28	19256	6.80905	0.000120766	3.01933e-06	2.89257e-06
SMART	SM00252:SH2	28	1.91257	2.12909e-08	SH2D2A, TXK, SLA, PIK3R1, SLA2, SOCS2, SOCS3, GRAP2, SH3BP2, PLCG2, FYN, JAK3, SH2B2, JAK1, LYN, SYK, SH2D1B, MATK, PTPN11, FGR, HCK, HSH2D, FES, LCK, GRB2, PTPN6, RIN3, LCP2	819	104	10337	3.39809	8.64408e-06	8.64411e-06	8.40991e-06
GOTERM_BP_DIRECT	GO:0045944~positive regulation of transcription from RNA polymerase II promoter	141	9.63115	2.01162e-08	RB1, SPI1, PID1, MAML2, ARID4B, NUCKS1, RORA, PARK7, AHR, IKZF3, BACH1, TNF, ETS2, IL4I1, MYC, GPBP1, RPS6KA1, NAMPT, KAT8, HMGN3, JUNB, IER2, DDX17, MEF2A, EOMES, MEF2C, TSTD1, SLC11A1, RFX2, FOXP3, MAF, NCL, ATF5, SQSTM1, ATF3, AKNA, TXK, CREM, ADRB2, PIK3R1, HIF1A, PLAC8, BCL2L12, NLRP3, ZNF267, S100A10, AKIRIN2, JUN, ZFHX3, TGFB1, JUND, ZBTB16, HMGA1, POU2F2, NFKB1, DRAP1, NFKBIA, CXCL10, NR4…	1414	1201	19256	1.59879	0.000108762	2.78893e-06	2.67184e-06
GOTERM_CC_DIRECT	GO:0005576~extracellular region	216	14.7541	1.68528e-08	SPARC, TFRC, GMFG, PRF1, SPINT2, ANTXR2, IFI30, IL4I1, LGALS3, PNP, LGALS1, FTH1, TNFSF10, H4C3, IL1R2, RNASE6, FLT3LG, RNASE2, EREG, NINJ1, PLBD1, SERPING1, TLN1, CFD, LRPAP1, STXBP2, TXN, CFP, GNS, PLAC8, HSPH1, COMMD9, S100A12, CD14, LTA4H, ICOS, S100A10, CTSA, NDFIP1, TNFSF13, SIGLEC10, LYZ, TCN2, PPT1, CD27, MAGED2, CALR, CALM1, ITM2B, FERMT3, ARHGAP9, SERPINA1, HEXB, CTSZ, ADM, CTSW, AREG, …	1442	2127	20472	1.44172	1.42405e-05	4.18842e-07	3.72249e-07
GOTERM_CC_DIRECT	GO:0005783~endoplasmic reticulum	132	9.01639	1.41776e-08	RPL5, PGAP1, RPL34, CISD2, ZDHHC7, PARK7, GIMAP7, CLU, IFIT2, EEF1B2, PYCARD, SCP2, RPL36, CAPN2, CHP1, PDIA3, GABARAPL1, RPL21, RSAD2, RPS8, ACSL1, RPS6, HLA-B, SHISA5, HLA-C, TAP1, ANK3, PDIA6, ERN1, RPL24, MAL, PPIB, WDFY4, SQSTM1, CES1, RTN3, LRPAP1, SET, INSIG1, YTHDC2, MGST3, MGST1, MGST2, CD1D, HSP90B1, EBP, HMOX1, NLRP3, SLAMF7, S100A10, CTSA, FIS1, PRNP, RPL41, CRTAP, NDFIP1, HSPA5, TMEM…	1442	1142	20472	1.64098	1.198e-05	3.63034e-07	3.22649e-07
KEGG_PATHWAY	hsa05167:Kaposi sarcoma-associated herpesvirus infection	50	3.4153	1.30087e-08	RB1, CD86, CDKN1A, TRADD, CXCL2, ICAM1, ZFP36, MYC, RAC1, IKBKE, JAK1, ATG3, SYK, IFNGR1, HLA-B, HLA-C, FOS, HLA-E, TNFRSF1A, HCK, IRF7, IL6ST, TCF7, LEF1, PIK3R1, HIF1A, UBB, GNG5, UBC, PLCG2, MAPK1, RPS27A, BID, CCR1, LYN, JUN, STAT1, STAT3, EIF2AK2, NFKB1, NFKBIA, IL6, CLEC2B, GNB2, BAX, FAS, KRAS, CALM3, CALM1, CALM2	899	194	8156	2.33822	4.29287e-06	1.58995e-07	1.1756e-07
GOTERM_MF_DIRECT	GO:0045296~cadherin binding	55	3.75683	1.25068e-08	DDX3X, HSP90AB1, RPL34, PARK7, ENO1, BZW1, RPL6, RPL7A, BSG, RACK1, TRIM25, CLIC1, SH3GLB1, SWAP70, ANK3, EEF1G, PKM, EEF1D, RPL24, MYH9, EZR, RPL29, TLN1, CD46, PFN1, ALDOA, MACF1, AHNAK, CAPG, ZC3HAV1, CORO1B, DNAJB1, LDHA, PRDX1, RPL14, FLNA, STX5, H3C10, SNX9, RPS2, RPL15, HSPA8, NIBAN2, HSPA5, STAT1, RPL23A, PTPN11, EEF2, P2RX4, EIF2S3, EHD4, SERBP1, EIF3E, FXYD5, EIF4G2	1424	316	18811	2.2992	1.76469e-05	1.7647e-06	1.6734e-06
GOTERM_BP_DIRECT	GO:0031295~T cell costimulation	17	1.1612	1.15251e-08	LYN, CD86, PTPN11, CD3E, TNFSF13B, DPP4, TMIGD2, LGALS1, CD40LG, CD5, LCK, CD28, FYN, MAP3K8, PTPN6, CD24, ICOS	1414	41	19256	5.64653	6.2314e-05	1.63989e-06	1.57105e-06
GOTERM_CC_DIRECT	GO:0035579~specific granule membrane	25	1.70765	1.09926e-08	ITGAM, CLEC12A, HVCN1, ITGB2, UBR4, SLC2A3, C3AR1, CD59, CD36, LAIR1, CD53, ATP8B4, CD93, CMTM6, PLAUR, CYBB, ADAM10, TNFRSF1B, CKAP4, VAMP8, RAP2B, LAMTOR2, ADAM8, CD47, LAMTOR1	1442	91	20472	3.90026	9.28874e-06	2.90274e-07	2.57984e-07
KEGG_PATHWAY	hsa04145:Phagosome	43	2.93716	8.7027e-09	ITGAM, NCF1, TFRC, NCF2, ITGB2, TCIRG1, CTSS, ACTB, ACTG1, TUBA1C, TUBA1B, HLA-DMA, FCGR3A, HLA-DMB, LAMP1, CLEC7A, ATP6V1H, CD14, CD36, RAC1, FCGR1A, HLA-DQA1, ATP6V1F, HLA-DPA1, HLA-DRB5, TUBB, HLA-B, CYBB, HLA-C, TAP1, TUBB4B, HLA-E, MARCO, PIKFYVE, ATP6V1B2, HLA-DPB1, HLA-DRA, ITGA5, CALR, ATP6V0C, HLA-DRB1, HLA-DQB1, TLR2	899	152	8156	2.56651	2.87189e-06	1.10457e-07	8.16715e-08
KEGG_PATHWAY	hsa04064:NF-kappa B signaling pathway	34	2.3224	8.49886e-09	BCL2A1, TRADD, CCL4L2, TNFAIP3, TNF, CXCL2, MALT1, RELB, TNFSF13B, ICAM1, CCL4, PLCG2, TRIM25, CD14, LYN, UBE2I, SYK, GADD45B, PARP1, PRKCB, DDX58, CFLAR, NFKB1, TNFRSF1A, NFKBIA, CYLD, CD40LG, LCK, IL1B, BCL2, LTB, MYD88, LAT, BIRC3	899	104	8156	2.96595	2.80462e-06	1.10457e-07	8.16715e-08
KEGG_PATHWAY	hsa05417:Lipid and atherosclerosis	54	3.68852	8.17847e-09	HSP90AB1, NCF1, NCF2, FASLG, TNF, CXCL2, ICAM1, PYCARD, TNFSF10, CASP1, CD36, RAC1, IKBKE, HSP90AA1, CYBB, FOS, TNFRSF1A, ERN1, IL1B, IRF7, PPARG, ABCG1, TLR2, CAMK2D, PIK3R1, TANK, HSPD1, HSP90B1, CCL5, CCL3, MAPK1, NLRP3, CD14, BID, ABCA1, LYN, HSPA8, JUN, HSPA5, STAT3, POU2F2, SOD2, NFKB1, NFKBIA, IL6, CD40LG, BCL2, BAX, FAS, KRAS, CALM3, CALM1, CALM2, MYD88	899	215	8156	2.27862	2.69889e-06	1.10457e-07	8.16715e-08
GOTERM_CC_DIRECT	GO:0042470~melanosome	27	1.84426	7.43433e-09	CD63, HSP90AB1, TFRC, SLC1A4, CAPG, HSP90B1, SYNGR1, LAMP1, PRDX1, BSG, FLOT1, RAC1, CTSD, CTSB, PDIA3, HSPA8, HSP90AA1, HSPA5, ANXA2, NAP1L1, PDIA6, MFSD12, SYTL2, MMP14, ATP6V1B2, P4HB, PPIB	1442	103	20472	3.72153	6.28199e-06	2.02645e-07	1.80103e-07
GOTERM_BP_DIRECT	GO:0019886~antigen processing and presentation of exogenous peptide antigen via MHC class II	15	1.02459	5.85462e-09	CD74, HLA-DRB5, FCER1G, IFI30, CTSS, PIKFYVE, HLA-DMA, HLA-DMB, HLA-DPB1, HLA-DRA, CTSD, HLA-DQA1, HLA-DRB1, HLA-DPA1, HLA-DQB1	1414	30	19256	6.80905	3.16554e-05	8.55565e-07	8.19646e-07
KEGG_PATHWAY	hsa05416:Viral myocarditis	25	1.70765	5.49957e-09	CD86, ITGB2, PRF1, ACTB, ACTG1, ICAM1, HLA-DMA, HLA-DMB, FYN, RAC1, BID, CD55, HLA-DQA1, HLA-DPA1, HLA-DRB5, HLA-B, HLA-C, HLA-E, CD40LG, HLA-DPB1, CD28, HLA-DRA, HLA-DRB1, EIF4G2, HLA-DQB1	899	60	8156	3.78013	1.81486e-06	7.89068e-08	5.83432e-08
UP_SEQ_FEATURE	CROSSLNK:Glycyl lysine isopeptide (Lys-Gly) (interchain with G-Cter in SUMO2)	144	9.83607	4.75702e-09	RPL4, RPL3, RPL32, RPL34, HJURP, JMJD1C, ARID4B, IKZF2, RPL10A, RPL8, IKZF3, BZW1, RPL6, RPS15, EEF1B2, FBL, RPS14, SMCHD1, RPL18A, RPS18, BASP1, MYC, CFL1, RPL35, RPL38, NBN, CCNL1, JUNB, RPS13, DDX17, NUP214, RPS9, RPS7, RPS8, RPS6, ARID5B, FRMD4B, RUNX3, FOXP1, DDX39A, MAF, NCL, RPL24, RPL26, NUP98, SREK1, SQSTM1, ATF3, ZCCHC7, DDX5, TSHZ2, CDCA7, MACROH2A1, RNF213, NACC2, PRDX1, RAD21, G3BP2,…	1431	1267	20495	1.62777	3.2019e-05	6.4039e-06	6.37345e-06
GOTERM_MF_DIRECT	GO:0042803~protein homodimerization activity	99	6.7623	4.62732e-09	TFRC, SPPL2A, CISD2, PARK7, AHR, ENO1, IKZF3, GIMAP7, PYCARD, SMCHD1, BANF1, TBC1D22A, GYG1, IL6R, TRIM22, SH3GLB1, GBP5, TPM4, SLC11A1, ADAM10, TAP1, FOXP3, ERN1, RRAGA, TYROBP, S100A6, KIF20B, ABCG1, ATF3, CSF1R, SHMT2, TXN, ADRB2, DPP4, NACC2, TPR, PSAP, HESX1, HMOX1, SNX9, MCL1, S100A10, BARD1, ZBTB16, BST2, CCDC88A, NR4A3, BHLHE40, BCL2, TOP2A, HSP90AB1, PLEK, HSPB1, GLIPR2, RACK1, MFSD1, HS…	1424	713	18811	1.8342	6.52913e-06	7.25462e-07	6.87929e-07
GOTERM_BP_DIRECT	GO:0000122~negative regulation of transcription from RNA polymerase II promoter	122	8.33333	3.52046e-09	RB1, SPI1, RORC, UBE2D1, ARID4B, PRDM1, ENO1, SLA2, BACH1, TNF, ETS2, RPS14, ZFP36, MYC, ZNF683, MEF2A, EOMES, MEF2C, RPL23, ZBTB32, ARID5B, RUNX3, FOXP3, TLE5, FOXP1, EID1, MAF, IFI27, TXNIP, EZR, SQSTM1, ATF3, NOTCH2, DDX5, CREM, TXN, MACROH2A1, NACC2, TPR, HESX1, LYAR, AKIRIN2, JUN, ZFHX3, TGFB1, JUND, UBE2I, CBX5, ZBTB14, ZBTB16, H1-0, PARP15, HOPX, NFKB1, H1-3, H1-2, DRAP1, H1-4, DAB2, NR4A3…	1414	967	19256	1.71811	1.90349e-05	5.28753e-07	5.06555e-07
GOTERM_MF_DIRECT	GO:0038023~signaling receptor activity	46	3.14208	3.3811e-09	OGFR, CD86, NOTCH2, TRAM1, CSF3R, LRP1, KLRB1, ITGB2, RRBP1, LILRA2, ANTXR2, TREM1, KIR2DL3, CSF2RA, ICAM1, TMEM123, CXCR3, ANPEP, BSG, ITGAX, CCR6, SLAMF1, KLRG1, PRNP, CD93, SEMA4D, MMD, CD300A, IL10RA, TNFRSF9, ATP6AP2, PLAUR, LILRB3, IGF2R, CD2, CD4, NPC1, CD5, CD7, FAS, CD48, TNFRSF25, CD302, FOLR3, CD46, TLR2	1424	231	18811	2.63056	4.77072e-06	5.96341e-07	5.65489e-07
KEGG_PATHWAY	hsa04210:Apoptosis	41	2.80055	2.74971e-09	BCL2A1, TRADD, CTSZ, PRF1, FASLG, CTSW, PIK3R1, TNF, CTSS, ACTB, ACTG1, LMNB1, TUBA1C, TUBA1B, LMNA, TNFSF10, CAPN2, MAPK1, CTSH, PMAIP1, BID, CTSD, CTSC, MCL1, CTSB, JUN, GADD45B, PARP1, GZMB, CFLAR, FOS, NFKB1, TNFRSF1A, ERN1, NFKBIA, BCL2, BAX, BIRC5, FAS, KRAS, BIRC3	899	136	8156	2.73503	9.07405e-07	4.12457e-08	3.04968e-08
GOTERM_BP_DIRECT	GO:0006968~cellular defense response	20	1.36612	2.64355e-09	LGALS3BP, CXCL9, KLRC2, NCF1, TRAT1, KLRC3, NCF2, C5AR1, PRF1, TCIRG1, LSP1, LILRB2, SPN, NCR1, TYROBP, GNLY, MNDA, CCR6, CD300C, KLRG1	1414	53	19256	5.13891	1.42936e-05	4.0839e-07	3.91245e-07
UP_SEQ_FEATURE	CROSSLNK:Glycyl lysine isopeptide (Lys-Gly) (interchain with G-Cter in SUMO1); alternate	38	2.59563	2.61776e-09	RPL4, TOP2A, RPL5, DDX5, RPL3, AHNAK, RPLP0, ADAR, PRDM1, RPL10A, RPS17, BCLAF1, IFI16, LMNA, FLNA, RPL13, RPS2, JUNB, SF3B1, DDX17, HSPA8, NPM1, ZFHX3, NOP58, UBE2I, PARP1, HSPA5, ANXA2, STAT1, ANXA5, EEF2, PKM, NCL, SERBP1, BHLHE40, VIM, TOP1, ALDOA	1431	181	20495	3.00686	1.762e-05	4.40504e-06	4.3841e-06
GOTERM_CC_DIRECT	GO:0071556~integral component of lumenal side of endoplasmic reticulum membrane	15	1.02459	1.95631e-09	CD74, HLA-DRB5, HM13, SPPL2A, HLA-B, HLA-C, TAPBP, HLA-E, HLA-DPB1, HLA-DRA, CALR, HLA-DQA1, HLA-DRB1, HLA-DPA1, HLA-DQB1	1442	29	20472	7.34325	1.65308e-06	5.51028e-08	4.89731e-08
GOTERM_BP_DIRECT	GO:0032496~response to lipopolysaccharide	36	2.45902	1.91811e-09	SPARC, HPGD, PTGER2, C5AR1, HMGB2, MGST1, MGST2, ATP2A2, ADM, PTPN22, FASLG, COMT, HSPD1, PRDX3, PRDX2, ACP5, CCR7, LGALS9, AKIRIN2, CD96, JUN, JUND, IL10RA, SLC11A1, FOS, SOD2, FOXP3, FOXP1, NR4A1, ADAM17, CD6, IL1B, TRIB1, S100A9, S100A8, TLR2	1414	156	19256	3.14264	1.03712e-05	3.05036e-07	2.9223e-07
GOTERM_BP_DIRECT	GO:0019221~cytokine-mediated signaling pathway	36	2.45902	1.91811e-09	LILRA6, CSF1R, CSF3R, LILRA1, LILRA2, CSF2RA, LILRA5, STAT4, JAK3, IL6R, SH2B2, JAK1, CCR1, IFNGR1, STAT1, RIPK2, IL10RA, IFNGR2, IL1R2, STAT3, PTPN11, LILRB1, LILRB2, LILRB3, EREG, TNFRSF1A, HCK, IL6, IL1B, IL2RB, KRAS, IRF5, PTPN6, IL6ST, IL7R, CD44	1414	156	19256	3.14264	1.03712e-05	3.05036e-07	2.9223e-07
GOTERM_MF_DIRECT	GO:0023026~MHC class II protein complex binding	15	1.02459	1.48219e-09	CD74, HSPA8, HLA-DRB5, HSP90AA1, HSP90AB1, HLA-DMA, CD4, PKM, HLA-DMB, HLA-DPB1, HLA-DRA, HLA-DQA1, HLA-DRB1, HLA-DPA1, HLA-DQB1	1424	27	18811	7.33887	2.09137e-06	2.98768e-07	2.83311e-07
GOTERM_BP_DIRECT	GO:0071346~cellular response to interferon-gamma	28	1.91257	1.47292e-09	FASLG, AIF1, TNF, ACTG1, ICAM1, RAB20, MYC, CCL5, CCL4, CASP1, CCL3, SIRPA, LGALS9, GBP2, GBP1, HLA-DPA1, GBP5, STAT1, RPL13A, ZYX, XCL2, IRF8, XCL1, CD47, VIM, GAPDH, HLA-DQB1, TLR2	1414	99	19256	3.85159	7.96404e-06	2.48877e-07	2.38429e-07
KEGG_PATHWAY	hsa05166:Human T-cell leukemia virus 1 infection	57	3.89344	1.22334e-09	RB1, CDKN1A, SPI1, ITGB2, CD3G, CD3E, CD3D, TNF, ETS2, ICAM1, CDC20, ZFP36, CCND2, PTTG1, MYC, CHEK1, TSPO, JAK3, PRKACB, JAK1, HLA-DPA1, IL1R2, HLA-B, HLA-C, FOS, HLA-E, TNFRSF1A, CCNA2, LCK, VDAC3, SLC25A5, TLN1, SLC25A6, HLA-DQB1, ANAPC15, PIK3R1, ANAPC11, RELB, HLA-DMA, HLA-DMB, MAPK1, HLA-DQA1, JUN, HLA-DRB5, TGFB1, NFKB1, NFKBIA, CD4, IL6, IL2RA, IL2RB, HLA-DPB1, HLA-DRA, BAX, KRAS, CALR, H…	899	222	8156	2.32937	4.03703e-07	1.9224e-08	1.42141e-08
GOTERM_BP_DIRECT	GO:0007166~cell surface receptor signaling pathway	55	3.75683	1.19462e-09	CD86, IFITM1, MS4A7, CD3G, CBLB, CD3E, CD3D, ASGR2, SPN, FCGR3A, BSG, CD36, FCRL1, LAG3, FCRL6, IFNGR2, IL17RA, MS4A6A, DOK2, IFNG, CD8A, KLRF1, PECAM1, EVL, TNFRSF25, BIRC3, LY6E, IGSF6, KLRB1, LILRA1, ADRB2, CXCR3, BAG1, MAPK1, CD59, CD14, KLRC1, FCGR1A, KLRG1, CCR1, LILRB2, LILRB3, MERTK, CD2, CXCL10, MARCO, CD4, PTPRC, IL2RA, CD28, CD27, KLRD1, CD247, IL7R, MYD88	1414	305	19256	2.45572	6.45928e-06	2.08365e-07	1.99617e-07
GOTERM_BP_DIRECT	GO:0006952~defense response	25	1.70765	1.09047e-09	CD84, CXCL9, CD83, CSF3R, SP140, LILRA1, LILRA2, CXCL2, MALT1, TIAL1, CST3, STAT4, NLRP3, IL32, STAT1, MX2, STAT3, MX1, RNASE6, HLA-B, CYBB, TAP1, LILRB3, CD48, PTPRCAP	1414	79	19256	4.30953	5.89613e-06	1.96538e-07	1.88287e-07
GOTERM_BP_DIRECT	GO:0002250~adaptive immune response	72	4.91803	7.12621e-10	CD86, CD84, CD3G, HMGB1, PRDM1, CD3E, CD3D, TREM1, CTSS, IL4I1, ALCAM, SIT1, LAMP3, CTLA4, CTSH, JAK3, HAVCR2, HLA-DPA1, EOMES, ZNF683, LAG3, SYK, RIPK2, PRKCB, THEMIS, HLA-B, HLA-C, TAP1, LIME1, HLA-E, IL17RA, LAT2, IFNG, CD8B, CD8A, CD46, HLA-DQB1, LILRA6, UNC93B1, TXK, LILRA1, CD79B, HLA-DMA, HLA-DMB, SLAMF7, FYN, KLRC1, HLA-DQA1, LAIR1, SLAMF1, LYN, AKIRIN2, HLA-DRB5, KLRC2, TRAT1, SIGLEC10, …	1414	451	19256	2.17407	3.85313e-06	1.32867e-07	1.27289e-07
KEGG_PATHWAY	hsa04940:Type I diabetes mellitus	22	1.50273	5.9249e-10	CD86, HLA-DRB5, HLA-B, PRF1, HLA-C, GZMB, FASLG, TNF, HSPD1, HLA-E, HLA-DMA, HLA-DMB, IFNG, IL1B, HLA-DPB1, CD28, FAS, HLA-DRA, HLA-DQA1, HLA-DRB1, HLA-DPA1, HLA-DQB1	899	43	8156	4.64164	1.95522e-07	9.77608e-09	7.22837e-09
UP_SEQ_FEATURE	DOMAIN:SH2	29	1.98087	5.28913e-10	SH2D2A, TXK, SLA, PIK3R1, SLA2, SOCS2, SOCS3, GRAP2, SH3BP2, STAT4, FYN, SH2B2, JAK1, LYN, SYK, STAT1, STAT3, SH2D1B, MATK, PTPN11, FGR, HCK, HSH2D, FES, LCK, GRB2, PTPN6, RIN3, LCP2	1431	106	20495	3.91832	3.56011e-06	1.1867e-06	1.18106e-06
UP_KW_BIOLOGICAL_PROCESS	KW-0395~Inflammatory response	43	2.93716	4.87435e-10	CSF1R, CXCL9, HMGB2, TNFAIP3, HMGB1, PARK7, CXCL2, PLD3, PYCARD, IL18RAP, IFI16, CLEC7A, CCL5, CCL4, STAB1, CCL3, S100A12, NLRP3, NLRP1, CD14, HAVCR2, KDM6B, LYN, GBP5, CD163, CAMK1D, LY86, NKG7, IL17RA, CXCL10, HCK, CXCL11, AIM2, THEMIS2, BCL6, IL1B, NINJ1, IRF5, S100A9, S100A8, MYD88, NAIP, TLR2	903	185	11187	2.87954	6.62911e-08	1.10485e-08	1.02361e-08
KEGG_PATHWAY	hsa05323:Rheumatoid arthritis	34	2.3224	3.23762e-10	CD86, ITGB2, TCIRG1, TNF, CXCL2, TNFSF13B, ICAM1, HLA-DMA, HLA-DMB, CCL5, CCL3, CTLA4, ATP6V1H, ACP5, HLA-DQA1, ATP6V1F, HLA-DPA1, JUN, HLA-DRB5, TGFB1, TNFSF13, FOS, IL6, IFNG, IL1B, ATP6V1B2, HLA-DPB1, CD28, HLA-DRA, LTB, ATP6V0C, HLA-DRB1, HLA-DQB1, TLR2	899	93	8156	3.31676	1.06841e-07	5.62324e-09	4.15779e-09
KEGG_PATHWAY	hsa05132:Salmonella infection	63	4.30328	2.72628e-10	CYFIP2, ARF1, HSP90AB1, TRADD, ARPC1B, TNF, ACTB, ACTG1, PYCARD, TUBA1C, TUBA1B, MYC, TNFSF10, CASP1, RAC1, HSP90AA1, ANXA2, RIPK2, TUBB, RHOG, RHOH, FOS, RHOB, TNFRSF1A, IL1B, EXOC4, PFN1, MYL9, GAPDH, NAIP, ARL8B, TLR2, BIRC3, ARF6, AHNAK, TCF7, LEF1, DCTN3, TXN, MYL12A, HSP90B1, CYTH4, RPS3, FLNA, MAPK1, NLRP3, SNX9, NCKAP1L, CD14, CYTH1, S100A10, JUN, ARPC5, TUBB4B, NFKB1, NFKBIA, IL6, PTPRC,…	899	249	8156	2.2954	8.99671e-08	4.99817e-09	3.69562e-09
KEGG_PATHWAY	hsa05330:Allograft rejection	21	1.43443	2.7103e-10	CD86, HLA-DRB5, HLA-B, PRF1, HLA-C, GZMB, FASLG, TNF, HLA-E, HLA-DMA, HLA-DMB, CD40LG, IFNG, HLA-DPB1, CD28, FAS, HLA-DRA, HLA-DQA1, HLA-DRB1, HLA-DPA1, HLA-DQB1	899	38	8156	5.01364	8.94398e-08	4.99817e-09	3.69562e-09
INTERPRO	IPR000980:SH2 domain	31	2.11749	2.37261e-10	SH2D2A, TXK, SLA, PIK3R1, SLA2, SOCS2, SOCS3, GRAP2, SH3BP2, PLCG2, STAT4, FYN, JAK3, SH2B2, JAK1, LYN, SYK, STAT1, STAT3, SH2D1B, MATK, PTPN11, FGR, HCK, HSH2D, FES, LCK, GRB2, PTPN6, RIN3, LCP2	1419	110	19116	3.7965	4.97063e-07	4.97063e-07	4.90894e-07
GOTERM_BP_DIRECT	GO:0019882~antigen processing and presentation	20	1.36612	2.37081e-10	CD74, HLA-DRB5, HLA-B, HLA-C, CTSS, RELB, HLA-E, HLA-DMA, HLA-DMB, CD8A, RAB34, HLA-DPB1, CTSH, HLA-DRA, WDFY4, HLA-DQA1, HLA-DRB1, HLA-DPA1, HLA-DQB1, RAB8B	1414	47	19256	5.79494	1.2819e-06	4.5782e-08	4.386e-08
GOTERM_BP_DIRECT	GO:0050870~positive regulation of T cell activation	17	1.1612	2.29208e-10	HLA-DRB5, SIRPG, CYRIB, HSPD1, PYCARD, HLA-DMA, CD4, HLA-DMB, LCK, HLA-DPB1, HLA-DRA, SIRPA, CD47, HLA-DQA1, HLA-DRB1, HLA-DPA1, HLA-DQB1	1414	33	19256	7.01539	1.23933e-06	4.5782e-08	4.386e-08
KEGG_PATHWAY	hsa05321:Inflammatory bowel disease	28	1.91257	2.17991e-10	RORC, RORA, TNF, HLA-DMA, HLA-DMB, IL18RAP, TBX21, STAT4, HLA-DQA1, HLA-DPA1, JUN, HLA-DRB5, TGFB1, IFNGR1, STAT1, IFNGR2, STAT3, FOXP3, NFKB1, IL6, MAF, IFNG, IL1B, HLA-DPB1, HLA-DRA, HLA-DRB1, HLA-DQB1, TLR2	899	65	8156	3.90807	7.19372e-08	4.49607e-09	3.32437e-09
GOTERM_BP_DIRECT	GO:0032729~positive regulation of interferon-gamma production	26	1.77596	1.85206e-10	TXK, PTPN22, CD3E, TNF, HSPD1, PYCARD, CLEC7A, PDE4B, CD14, LGALS9, HAVCR2, SLAMF1, HLA-DPA1, RIPK2, SLC11A1, ISG15, LILRB1, BTN3A2, CYRIB, CD2, SLC7A5, IL1B, BCL3, HLA-DPB1, IRF8, CD226	1414	79	19256	4.48191	1.00141e-06	3.85158e-08	3.68988e-08
GOTERM_CC_DIRECT	GO:0044194~cytolytic granule	11	0.751366	1.67843e-10	SRGN, TIAL1, SERPINB1, LAMP1, GNLY, STXBP2, PRF1, NKG7, GZMB, CALR, GZMH	1442	12	20472	13.0139	1.41827e-07	4.8906e-09	4.34656e-09
GOTERM_BP_DIRECT	GO:0071222~cellular response to lipopolysaccharide	43	2.93716	1.31942e-10	CD86, SPON2, CEBPB, CXCL9, GSTP1, HMGB2, TNFAIP3, HMGB1, TNF, CXCL2, LITAF, ICAM1, PYCARD, ZFP36, CASP1, PDE4B, CAPN2, TSPO, SIRPA, NLRP3, CD14, CD36, HAVCR2, ABCA1, MEF2C, LILRB1, LILRB2, TNFRSF1B, NFKB1, HADHB, SLC7A5, CXCL10, CXCL11, IL6, IL1B, PDCD4, IRF8, CMPK2, ADAM9, VIM, CARD16, CD68, MYD88	1414	193	19256	3.03409	7.13411e-07	2.85364e-08	2.73384e-08
KEGG_PATHWAY	hsa04217:Necroptosis	48	3.27869	9.09114e-11	CAMK2D, HSP90AB1, TRADD, TNFAIP3, FASLG, HMGB1, MACROH2A1, TNF, H2AC11, PYCARD, FTH1, CASP1, TNFSF10, STAT4, CAPN2, NLRP3, BID, GLUL, JAK3, JAK1, ZBP1, HSP90AA1, H2AC6, PARP1, IFNGR1, STAT1, IFNGR2, STAT3, CYBB, EIF2AK2, CFLAR, TNFRSF1A, CYLD, GLUD1, H2AJ, IFNG, IL1B, BCL2, VDAC3, BAX, FAS, SLC25A5, CHMP7, PPIA, SQSTM1, BIRC3, FTL, SLC25A6	899	159	8156	2.73881	3.00008e-08	2.00005e-09	1.47883e-09
GOTERM_BP_DIRECT	GO:0042102~positive regulation of T cell proliferation	24	1.63934	7.67782e-11	CD86, TFRC, CD70, LILRB2, CD1D, CD3E, AIF1, TNFSF13B, IL6, HLA-DMB, PNP, PTPRC, CD40LG, CD6, IL1B, CCL5, HLA-DPB1, CD28, NCKAP1L, CD46, IL6ST, JAK3, HAVCR2, HLA-DPA1	1414	65	19256	5.02822	4.1514e-07	1.72975e-08	1.65713e-08
GOTERM_BP_DIRECT	GO:0030593~neutrophil chemotaxis	27	1.84426	7.65212e-11	CXCL9, CSF3R, C5AR1, ITGB2, TREM1, CXCL2, LGALS3, CCL5, CCL4, BSG, CCL3, PDE4B, S100A12, NCKAP1L, FCER1G, SYK, CXCL10, PIKFYVE, CXCL11, IL1B, XCL2, XCL1, PPIB, S100A9, PPIA, CKLF, S100A8	1414	82	19256	4.48401	4.1375e-07	1.72975e-08	1.65713e-08
KEGG_PATHWAY	hsa04650:Natural killer cell mediated cytotoxicity	42	2.86885	5.39023e-11	ITGB2, PRF1, ICAM2, FASLG, PIK3R1, TNF, KIR2DL3, ICAM1, FCGR3A, SH3BP2, PLCG2, TNFSF10, MAPK1, FYN, KLRC1, RAC1, BID, FCER1G, SYK, KLRC2, IFNGR1, PRKCB, KLRC3, IFNGR2, SH2D1B, GZMB, PTPN11, NCR1, NCR3, TYROBP, IFNG, LCK, FAS, CD48, GRB2, KRAS, PTPN6, LCP2, KLRD1, CD247, HCST, LAT	899	126	8156	3.0241	1.77878e-08	1.27055e-09	9.3944e-10
GOTERM_MF_DIRECT	GO:0031625~ubiquitin protein ligase binding	59	4.03005	5.11555e-11	RB1, RPL5, CDKN1A, HSP90AB1, UBE2D1, UBE2L6, PTPN22, ARRB2, CLU, ACTG1, TUBA1B, IKBKE, PRKACB, JAK1, GABARAPL1, SHPRH, HSP90AA1, TPI1, DDX58, RPL23, TUBB, CACYBP, TNFRSF1B, RRAGA, UQCRC1, TXNIP, SLC25A5, TRIB1, ATP6V0C, SQSTM1, HLA-DQB1, ABCB1, HM13, RPL11, CXCR4, NEDD8, HIF1A, TANK, GABARAP, HSPD1, UBE2J1, UBB, UBC, BAG1, SNX9, RPS27A, BID, LYN, HSPA8, JUN, UBE2B, HSPA5, ISG15, LRPPRC, NFKBIA, D…	1424	305	18811	2.55537	7.21803e-08	1.20301e-08	1.14077e-08
KEGG_PATHWAY	hsa04658:Th1 and Th2 cell differentiation	35	2.39071	4.79972e-11	NOTCH2, MAML2, CD3G, CD3E, CD3D, HLA-DMA, HLA-DMB, TBX21, STAT4, MAPK1, JAK3, HLA-DQA1, JAK1, HLA-DPA1, JUN, HLA-DRB5, IFNGR1, STAT1, IFNGR2, FOS, RUNX3, NFKB1, NFKBIA, CD4, MAF, IFNG, LCK, IL2RA, IL2RB, HLA-DPB1, HLA-DRA, CD247, LAT, HLA-DRB1, HLA-DQB1	899	92	8156	3.45142	1.58391e-08	1.21839e-09	9.00871e-10
GOTERM_CC_DIRECT	GO:0048471~perinuclear region of cytoplasm	105	7.17213	4.6776e-11	CYFIP2, IFITM3, TFRC, CCNF, PARK7, CLU, CDC20, HERC5, LAMP1, LAMP3, PRKACB, MAP3K4, GBP5, TSTD1, RPS6, RAB34, S100A6, S100A4, EZR, PPIB, KIF20B, OPTN, SET, YTHDC2, PIK3R1, GABARAP, CORO1B, HSP90B1, PRDX5, UBR5, PLCG2, HMOX1, ABCA1, LYN, HSPA8, NDFIP1, UBE2I, RHBDD2, FUS, MSN, EIF2AK2, IGF2R, CYLD, DAB2, EHD4, GNB2, BCL3, CALR, SERINC5, ITM2C, CDKN1A, ARF1, PLEKHF1, HSP90AB1, MTMR14, HMGB2, ATP2A2…	1442	763	20472	1.95371	3.95257e-08	1.41163e-09	1.2546e-09
GOTERM_BP_DIRECT	GO:0050729~positive regulation of inflammatory response	32	2.18579	3.63377e-11	CEBPB, TRADD, MGST2, IFI35, TNF, HSPD1, LILRA5, PYCARD, LGALS1, NFKBIZ, CASP1, CCL3, S100A12, NLRP3, NLRP1, ZBP1, NKG7, NMI, NEAT1, IL17RA, TNFRSF1A, NFKBIA, AIM2, IFNG, IL1B, NINJ1, PDCD4, CD47, S100A9, S100A8, NAIP, TLR2	1414	110	19256	3.96163	1.96478e-07	8.93082e-09	8.55588e-09
KEGG_PATHWAY	hsa05162:Measles	45	3.07377	2.98716e-11	TRADD, TNFAIP3, CD3G, FASLG, CBLB, ADAR, PIK3R1, CD3E, CD3D, IFIH1, CCND2, RACK1, BID, JAK3, IKBKE, JAK1, SLAMF1, HSPA8, JUN, DDX58, STAT1, MX2, STAT3, MX1, EIF2AK2, MSN, FOS, NFKB1, NFKBIA, IL6, OAS1, OAS2, OAS3, IL1B, IL2RA, IL2RB, IRF7, BCL2, CD28, BAX, EIF3H, FAS, CD46, MYD88, TLR2	899	139	8156	2.93708	9.85765e-09	8.21469e-10	6.0739e-10
GOTERM_MF_DIRECT	GO:0019899~enzyme binding	70	4.78142	2.39541e-11	RB1, TOP2A, BTG1, PEBP1, ATP2A2, ARRB2, PARK7, N4BP2L2, H2AC11, PYCARD, CDC20, ZFP36, LAMP1, TMSB4X, RACK1, CAPN2, COTL1, KAT8, BANF1, RAC1, LGALS9, IL6R, YWHAH, ATG3, PARP1, DTX3L, PLAUR, PARP9, ERN1, PLSCR1, NPC2, CAT, BIRC5, PPARG, SQSTM1, KPNB1, MCM2, NOTCH2, DDX5, HIF1A, MACROH2A1, HSPD1, RPS3, HMOX1, TSPAN5, FYN, RPS2, NLRP1, GBP1, H2BC9, LYN, AKIRIN2, HSPA8, JUN, ZFHX3, TGFB1, JUND, UBE2I,…	1424	390	18811	2.37102	3.37992e-08	6.75984e-09	6.41011e-09
GOTERM_BP_DIRECT	GO:0032728~positive regulation of interferon-beta production	20	1.36612	2.16684e-11	HSP90AA1, DDX3X, DDX58, RIPK2, HMGB2, ISG15, PTPN22, PTPN11, HMGB1, ZC3HAV1, IFIH1, OAS1, STING1, OAS2, IRF1, OAS3, FLOT1, IRF7, IRF5, TLR2	1414	42	19256	6.48481	1.17161e-07	5.57909e-09	5.34486e-09
GOTERM_BP_DIRECT	GO:0042110~T cell activation	22	1.50273	1.7563e-11	CD84, LAG3, CBLB, CD3G, SLA2, CD3E, FOXP3, HSPD1, FKBP1A, DPP4, CD2, CD4, PTPRC, CD8B, CLEC7A, CD8A, CD7, CD28, SLAMF7, CD48, LAT, CD44	1414	51	19256	5.87448	9.49629e-08	4.74815e-09	4.54881e-09
UP_KW_DOMAIN	KW-0727~SH2 domain	31	2.11749	1.39477e-11	SH2D2A, TXK, SLA, PIK3R1, SLA2, SOCS2, SOCS3, GRAP2, SH3BP2, PLCG2, STAT4, FYN, JAK3, SH2B2, JAK1, LYN, SYK, STAT1, STAT3, SH2D1B, MATK, PTPN11, FGR, HCK, HSH2D, FES, LCK, GRB2, PTPN6, RIN3, LCP2	1010	108	14922	4.24076	4.04484e-10	4.04483e-10	4.04483e-10
GOTERM_BP_DIRECT	GO:0032733~positive regulation of interleukin-10 production	20	1.36612	1.27401e-11	CD83, SYK, STAT3, ISG15, HMGB1, HSPD1, LILRA5, PYCARD, IL6, CD40LG, CLEC7A, BCL3, CD28, PLCG2, XCL1, LGALS9, TIGIT, CD46, CD34, TLR2	1414	41	19256	6.64298	6.88859e-08	3.62558e-09	3.47336e-09
GOTERM_BP_DIRECT	GO:0043065~positive regulation of apoptotic process	62	4.23497	1.22259e-11	TOP2A, MTCH1, TNFAIP8, MTCH2, DDX3X, TRADD, ADM, FASLG, HMGB1, CLU, TNF, IFIT2, PYCARD, LGALS1, RACK1, TNFSF10, ARL6IP5, CYP1B1, TSPO, EMILIN2, CTLA4, PHLDA2, PHLDA1, CTSD, ZBP1, CAMK1D, DUSP1, RIPK2, RPS6, ADAM10, DUSP6, RHOB, TXNIP, IRF5, PPARG, SQSTM1, NOTCH2, HPGD, HSPD1, BCLAF1, LDHA, HMOX1, PMAIP1, BID, MCL1, BARD1, JUN, TGFB1, GADD45B, ZBTB16, GZMA, LILRB1, IGF2R, SOD1, DNAJA1, NR4A1, IL6,…	1414	328	19256	2.57415	6.61054e-08	3.62558e-09	3.47336e-09
GOTERM_BP_DIRECT	GO:0050852~T cell receptor signaling pathway	33	2.2541	1.17684e-11	DENND1B, TXK, PTPN22, CD3G, CBLB, CD3E, CD3D, PRAM1, MALT1, NFKBIZ, PDE4B, PLCG2, CTLA4, MAPK1, FYN, ZNF683, RIPK2, THEMIS, BTN3A2, LIME1, FOXP3, PTPRC, THEMIS2, CD8B, LCK, CD8A, HLA-DPB1, CD28, PTPN6, LCP2, CD247, HLA-DRB1, HLA-DQB1	1414	112	19256	4.01248	6.36321e-08	3.62558e-09	3.47336e-09
GOTERM_BP_DIRECT	GO:0032731~positive regulation of interleukin-1 beta production	25	1.70765	1.0389e-11	HSPB1, HMGB1, LILRA2, TNF, MALT1, LILRA5, PYCARD, IFI16, CLEC7A, CASP1, CCL3, NLRP3, NLRP1, CD36, LGALS9, GBP5, RIPK2, STAT3, IL6, TYROBP, AIM2, IFNG, MNDA, MYD88, NAIP	1414	65	19256	5.23773	5.61734e-08	3.51085e-09	3.36345e-09
UP_KW_BIOLOGICAL_PROCESS	KW-0053~Apoptosis	92	6.28415	7.37793e-12	CYFIP2, CSRNP1, MTCH1, TNFAIP8, PLEKHF1, DDX3X, TRADD, GPR65, TNFAIP3, FASLG, CLU, IFIT2, TIAL1, PYCARD, HINT1, LGALS1, RASSF5, RACK1, TNFSF10, PIM1, CASP1, PIM3, PIM2, PHLDA1, ZBP1, SH3GLB1, SRGN, MEF2A, MEF2C, RIPK2, PRKCB, TNFRSF18, SHISA5, TNFRSF1B, RHOB, TNFRSF1A, ERN1, RRAGA, AIM2, IFI27, MZB1, TAX1BP1, PPIF, BIRC5, TNFRSF25, SGK1, S100A9, GAPDH, SQSTM1, PPIA, S100A8, NAIP, SLC25A6, BIRC3, …	903	543	11187	2.09901	1.00339e-09	2.0068e-10	1.85924e-10
GOTERM_CC_DIRECT	GO:0101003~ficolin-1-rich granule membrane	24	1.63934	7.29141e-12	FCER1G, CD93, CD300A, GAA, SLC11A1, ITGB2, ATP6AP2, FPR1, UBR4, SLC2A3, TCIRG1, LILRB2, SERPINB6, LGALS3, LAMP1, TBC1D10C, ITGAX, SIRPA, ADAM8, NCKAP1L, RAC1, LAMTOR1, ATP6V0C, CD55	1442	61	20472	5.58568	6.16122e-09	2.28194e-10	2.02809e-10
GOTERM_CC_DIRECT	GO:0001772~immunological synapse	21	1.43443	4.52312e-12	CD53, GZMA, RHOH, GZMB, ATP2B1, CD3E, SCIMP, ICAM1, IL4I1, LGALS3, ALCAM, CD6, LCK, CD28, HLA-DRA, MYH9, CD37, EZR, LAT, HLA-DRB1, HAVCR2	1442	45	20472	6.62524	3.82207e-09	1.47001e-10	1.30648e-10
GOTERM_BP_DIRECT	GO:0031663~lipopolysaccharide-mediated signaling pathway	20	1.36612	4.13738e-12	LYN, SPI1, TGFB1, RIPK2, PTAFR, LY86, PTPN22, TNF, MALT1, NFKBIA, HCK, CD6, IL1B, CCL5, CCL3, PLCG2, MAPK1, CD14, MYD88, TLR2	1414	39	19256	6.98364	2.23707e-08	1.49139e-09	1.42878e-09
GOTERM_BP_DIRECT	GO:0043123~positive regulation of I-kappaB kinase/NF-kappaB signaling	46	3.14208	1.94072e-12	TFRC, TRADD, IFIT5, FASLG, ZC3HAV1, CXXC5, TNF, LITAF, MALT1, LGALS1, CLEC7A, CASP1, TNFSF10, S100A12, FLNA, HMOX1, TRIM25, CCR7, FYN, PIM2, CD36, LGALS9, IKBKE, APOL3, TRIM22, CD74, UBE2I, NDFIP1, PRKCB, RIPK2, SHISA5, CFLAR, TNFRSF1A, FKBP1A, BST2, CD4, EEF1D, IL1B, REL, S100A4, CARD16, GAPDH, MYD88, HLA-DRB1, BIRC3, LAMTOR5	1414	192	19256	3.26267	1.04932e-08	7.49535e-10	7.18068e-10
KEGG_PATHWAY	hsa05152:Tuberculosis	55	3.75683	1.81229e-12	ITGAM, TRADD, ITGB2, TCIRG1, LSP1, TNF, CTSS, FCGR3A, LAMP1, ITGAX, CTSD, JAK1, HLA-DPA1, FCER1G, SYK, IFNGR1, RIPK2, IFNGR2, SPHK1, TNFRSF1A, IFNG, IL1B, CLEC4E, ATP6V0C, HLA-DQB1, TLR2, CEBPB, CAMK2D, MALT1, HSPD1, HLA-DMA, HLA-DMB, CLEC7A, ATP6V1H, MAPK1, CD14, FCGR1A, BID, HLA-DQA1, CD74, HLA-DRB5, TGFB1, STAT1, IL10RA, NFKB1, IL6, HLA-DPB1, BCL2, HLA-DRA, BAX, CALM3, CALM1, CALM2, MYD88, HLA…	899	180	8156	2.77209	5.98068e-10	5.43688e-11	4.02e-11
GOTERM_CC_DIRECT	GO:0030667~secretory granule membrane	32	2.18579	1.05189e-12	HVCN1, C5AR1, PTAFR, FPR1, SLC2A3, TCIRG1, IQGAP2, LGALS3, ANPEP, RAB24, ITGAX, CD38, NCKAP1L, CD14, RAC1, CD55, CD93, RHOG, HLA-B, HLA-C, LILRB3, IGF2R, SERPINB6, VAMP8, TYROBP, RAB31, PTPRC, SELL, STING1, PECAM1, CD44, TLR2	1442	101	20472	4.49804	8.88886e-10	3.5554e-11	3.15989e-11
GOTERM_BP_DIRECT	GO:0051092~positive regulation of NF-kappaB transcription factor activity	42	2.86885	8.33953e-13	TFRC, TRADD, RTKN2, ITGB2, TNF, CLU, MALT1, ICAM1, PYCARD, PRDX3, IL18RAP, CLEC7A, PLCG2, FLOT1, RPS3, S100A12, TRIM25, NLRP3, CD36, LGALS9, TRIM22, NPM1, TGFB1, PRKCB, RIPK2, SPHK1, STAT3, EIF2AK2, CFLAR, AIM2, CD40LG, IL1B, CAT, KRAS, ADAM8, CARD16, S100A9, PPIA, S100A8, MYD88, LAMTOR5, TLR2	1414	160	19256	3.57475	4.50944e-09	3.4686e-10	3.32298e-10
UP_KW_DISEASE	KW-1024~Diamond-Blackfan anemia	16	1.0929	5.62408e-13	RPL5, RPS7, RPL11, RPL35A, RPS17, RPS28, RPS15A, RPS27, RPS19, RPS29, RPL35, RPL26, RPL15, RPL18, RPS10, RPS24	404	19	4408	9.18812	4.94946e-11	4.94919e-11	4.94919e-11
GOTERM_CC_DIRECT	GO:1990904~ribonucleoprotein complex	42	2.86885	4.26764e-13	RPL4, TOP2A, RPL5, DDX5, CELF2, RPLP0, ACTB, ZFP36L1, RPL7, TIAL1, RPS4X, ZFP36, RPS3, G3BP2, HNRNPA1, DDX17, HSPA8, NPM1, RPS9, HNRNPA3, CBX5, APOBEC3G, RPS7, DDX58, RPS8, RPS5, RPL22, RPS6, RPL13A, RPS3A, EEF2, LRPPRC, HNRNPH1, NCL, AGO2, HNRNPA2B1, NUP98, VIM, RPL26, PABPC1, GAPDH, RBMX	1442	163	20472	3.65811	3.6062e-10	1.50257e-11	1.33542e-11
KEGG_PATHWAY	hsa05332:Graft-versus-host disease	25	1.70765	3.81223e-13	CD86, PRF1, FASLG, TNF, KIR2DL3, HLA-DMA, HLA-DMB, KLRC1, HLA-DQA1, HLA-DPA1, HLA-DRB5, HLA-B, HLA-C, GZMB, HLA-E, IL6, IFNG, IL1B, HLA-DPB1, CD28, FAS, HLA-DRA, KLRD1, HLA-DRB1, HLA-DQB1	899	42	8156	5.40018	1.25813e-10	1.25803e-11	9.30183e-12
GOTERM_CC_DIRECT	GO:0070821~tertiary granule membrane	28	1.91257	1.90189e-13	ITGAM, CLEC12A, PTAFR, ITGB2, UBR4, SLC2A3, ITGAX, SIRPA, CD59, LAIR1, CD53, ATP8B4, FCER1G, CD93, CD300A, SLC11A1, GAA, ATP6AP2, CYBB, ADAM10, LILRB2, SERPINB6, VAMP8, RAP2B, LAMTOR2, ADAM8, CD47, ATP6V0C	1442	73	20472	5.4454	1.60703e-10	6.98737e-12	6.21007e-12
UP_KW_PTM	KW-1017~Isopeptide bond	249	17.0082	1.75201e-13	IFITM3, RPL4, RPL5, RPL30, RPL3, RPL32, RPL34, JMJD1C, ENO1, IKZF2, RPL8, IKZF3, ACTB, RPL6, RPS15, H2AC11, CDC20, RPS14, RPS17, RPL18A, RPS18, MYC, CHEK1, TRIM25, RPL35, RPL38, CCNL1, RPS10, JUNB, H4C3, RPS13, MEF2A, DDX17, NUP214, ATG3, MEF2C, RSAD2, RUNX3, RRAGA, DDX39A, VDAC3, RPL24, TXNIP, RPL26, NUP98, PFN1, ATF3, SET, TSHZ2, CDCA7, HIF1A, LDHA, RNF213, RAD21, PRDX1, LYAR, ZNF267, S100A10, …	1251	1811	14097	1.54935	5.0806e-12	1.314e-12	1.2702e-12
GOTERM_CC_DIRECT	GO:0005765~lysosomal membrane	70	4.78142	1.02164e-13	IFITM3, IFITM1, CSF3R, PLEKHF1, IFITM2, TRAF3IP3, HSP90AB1, SPPL2A, TCIRG1, LITAF, LAMP1, ANPEP, LAMP3, FLOT1, MFSD1, CTSD, HLA-DPA1, ANXA2, DTX3L, MMD, GAA, ATP6AP2, HLA-B, PLAAT3, AP5B1, MFSD12, VAMP8, SLC7A5, RRAGA, NPC1, ATP6V1B2, CHMP7, ATP6V0C, ARL8B, HLA-DQB1, CD63, GRN, AHNAK, LRP1, CD1D, PLD3, DPP4, HLA-DMA, HLA-DMB, BLOC1S1, UBC, PSAP, ATP6V1H, HLA-DQA1, ATP6V1F, SPAG9, LYN, CTSA, CD74,…	1442	373	20472	2.66431	8.63087e-11	3.92401e-12	3.4875e-12
UP_KW_PTM	KW-0597~Phosphoprotein	861	58.8115	5.23813e-14	SPI1, PID1, TFRC, SLA2, SAMD14, SCP2, DPYSL2, GPBP1, C3AR1, GTSE1, PRKACB, MEF2A, MEF2C, RFX2, MYL6, DDX39A, ETHE1, UQCRC1, TXNIP, PSME2, ATF5, MYL9, ATF3, OPTN, SKAP2, SET, TTYH3, ABCB1, SHMT2, CDCA5, FPR1, CDCA7, ZC3HAV1, IQGAP2, OAZ2, RNF213, HSPH1, LTA4H, ABCA1, LYN, JUN, PRPF38B, EIF2AK2, C20ORF27, H1-0, H1-3, H1-2, H1-4, PPFIBP2, AGO2, EZH2, FERMT3, ARHGAP9, MTMR14, RPLP0, ATF7IP2, LITAF, T…	1251	8321	14097	1.166	1.51967e-12	5.23813e-13	5.06353e-13
GOTERM_CC_DIRECT	GO:0032991~macromolecular complex	107	7.30874	5.01605e-14	IFITM3, RPL5, IFITM1, IFITM2, RPL3, CISD2, UBE2D1, AHR, CLU, TNF, ACTB, PYCARD, CDC20, SCP2, MYC, DPYSL2, CHEK1, VSIG4, H4C3, GLUL, SH3GLB1, MEF2C, RPS7, RPL23, FOXP3, CARD16, EZR, PPIB, UTRN, PPIA, SET, PIK3R1, HIGD1A, HIF1A, HSP90B1, PRDX3, HSPH1, UBR5, EIF4EBP1, MBP, FIS1, PRELID1, CRTAP, CBX5, HSPA5, ZBTB16, NASP, ID2, GNB2, BCL3, BCL2, SPATS2L, CALM3, CALM1, OGT, CALM2, MYD88, TOP2A, CDKN1A,…	1442	703	20472	2.16084	4.24039e-11	2.01836e-12	1.79384e-12
GOTERM_CC_DIRECT	GO:0034774~secretory granule lumen	36	2.45902	4.8755e-14	CFD, ARHGAP9, FCN1, CSTB, PDXK, DDX3X, HSP90AB1, GSTP1, GMFG, HMGB1, PYCARD, CAND1, COMMD9, PNP, ALOX5, COTL1, S100A12, CTSH, OSTF1, GYG1, HSPA8, SERPINB1, HSP90AA1, PGAM1, ARPC5, EEF2, NFKB1, FGR, EEF1A1, PKM, IMPDH1, CAT, ALDOA, S100A9, PPIA, S100A8	1442	115	20472	4.44426	4.11843e-11	2.01836e-12	1.79384e-12
KEGG_PATHWAY	hsa05169:Epstein-Barr virus infection	62	4.23497	4.48572e-14	RB1, CDKN1A, TRADD, TNFAIP3, CD3G, CD3E, CD3D, TNF, ICAM1, CCND2, MYC, RAC1, JAK3, IKBKE, JAK1, HLA-DPA1, PDIA3, SYK, DDX58, HLA-B, HLA-C, TAP1, RUNX3, HLA-E, TAPBP, CCNA2, OAS1, OAS2, OAS3, IRF7, CD44, HLA-DQB1, TLR2, PIK3R1, RELB, HLA-DMA, HLA-DMB, PLCG2, BID, HLA-DQA1, LYN, JUN, HLA-DRB5, GADD45B, STAT1, STAT3, EIF2AK2, ISG15, NFKB1, NFKBIA, CXCL10, IL6, HLA-DPB1, BCL2, HLA-DRA, BAX, FAS, VIM,…	899	202	8156	2.78457	1.48015e-11	1.64477e-12	1.21613e-12
KEGG_PATHWAY	hsa04659:Th17 cell differentiation	43	2.93716	3.12396e-14	HSP90AB1, RORC, RORA, CD3G, AHR, CD3E, CD3D, HIF1A, HLA-DMA, HLA-DMB, TBX21, MAPK1, JAK3, IL6R, HLA-DQA1, JAK1, HLA-DPA1, JUN, HLA-DRB5, HSP90AA1, TGFB1, IFNGR1, STAT1, IFNGR2, STAT3, FOS, FOXP3, NFKB1, NFKBIA, CD4, IL6, IFNG, LCK, IL1B, IL2RA, IL2RB, HLA-DPB1, HLA-DRA, CD247, IL6ST, LAT, HLA-DRB1, HLA-DQB1	899	108	8156	3.61212	1.02951e-11	1.28863e-12	9.52809e-13
KEGG_PATHWAY	hsa04612:Antigen processing and presentation	36	2.45902	2.65767e-14	HSP90AB1, IFI30, TNF, KIR2DL3, CTSS, HLA-DMA, HLA-DMB, KLRC1, HLA-DQA1, CTSB, HLA-DPA1, PDIA3, CD74, HSPA8, HLA-DRB5, HSP90AA1, HSPA5, KLRC2, KLRC3, HLA-B, HLA-C, TAP1, TAPBP, HLA-E, CD4, IFNG, CD8B, CD8A, PSME1, HLA-DPB1, PSME2, HLA-DRA, KLRD1, CALR, HLA-DRB1, HLA-DQB1	899	78	8156	4.18722	8.75633e-12	1.2529e-12	9.26387e-13
GOTERM_BP_DIRECT	GO:0032755~positive regulation of interleukin-6 production	35	2.39071	2.4949e-14	SPON2, PTAFR, HMGB1, LILRA2, AIF1, TNF, HSPD1, LILRA5, IFIH1, PYCARD, CLEC7A, BSG, PLCG2, MBP, CD36, LGALS9, IL6R, CD74, AKIRIN2, SYK, DDX58, RIPK2, STAT3, PTPN11, LILRB2, POU2F2, SCIMP, EREG, IL17RA, IL6, TYROBP, IFNG, IL1B, MYD88, TLR2	1414	103	19256	4.62751	1.35067e-10	1.12416e-11	1.07696e-11
KEGG_PATHWAY	hsa05140:Leishmaniasis	36	2.45902	1.62941e-14	ITGAM, NCF1, NCF2, ITGB2, TNF, HLA-DMA, FCGR3A, HLA-DMB, MAPK1, FCGR1A, HLA-DQA1, JAK1, HLA-DPA1, JUN, MARCKSL1, HLA-DRB5, TGFB1, ITGA4, IFNGR1, PRKCB, STAT1, IFNGR2, CYBB, FOS, NFKB1, NFKBIA, EEF1A1, IFNG, IL1B, HLA-DPB1, HLA-DRA, PTPN6, MYD88, HLA-DRB1, HLA-DQB1, TLR2	899	77	8156	4.2416	5.38569e-12	8.96175e-13	6.62626e-13
KEGG_PATHWAY	hsa04380:Osteoclast differentiation	48	3.27869	1.18766e-14	LILRA6, CSF1R, SPI1, NCF1, NCF2, SIRPG, LILRA1, PIK3R1, LILRA2, TNF, RELB, LILRA5, SOCS3, FCGR3A, PLCG2, SIRPA, MAPK1, ACP5, FYN, RAC1, FCGR1A, JUNB, JAK1, JUN, TGFB1, JUND, SYK, IFNGR1, STAT1, IFNGR2, LILRB1, LILRB2, FOS, LILRB3, LILRB4, NFKB1, TNFRSF1A, NFKBIA, CYLD, TYROBP, IFNG, LCK, IL1B, FOSB, GRB2, PPARG, LCP2, SQSTM1	899	128	8156	3.40211	3.9202e-12	7.83853e-13	5.79576e-13
GOTERM_BP_DIRECT	GO:0045071~negative regulation of viral genome replication	24	1.63934	1.0814e-14	IFITM3, IFITM1, IFITM2, APOBEC3G, RSAD2, MX1, IFIT5, EIF2AK2, ISG15, ZC3HAV1, IFIT1, TNF, OASL, IFIH1, BST2, ISG20, PLSCR1, IFI16, OAS1, OAS2, OAS3, CCL5, BANF1, APOBEC3A	1414	46	19256	7.1051	5.82289e-11	5.31556e-12	5.0924e-12
KEGG_PATHWAY	hsa05164:Influenza A	57	3.89344	1.07775e-14	TRADD, FASLG, ADAR, TNF, ACTB, ICAM1, ACTG1, IFIH1, PYCARD, TNFSF10, CASP1, TRIM25, KPNA2, IKBKE, JAK1, HLA-DPA1, RSAD2, IFNGR1, DDX58, PRKCB, IFNGR2, TNFRSF1A, IFNG, OAS1, OAS2, OAS3, IL1B, IRF7, NUP98, SLC25A5, SLC25A6, HLA-DQB1, PIK3R1, DNAJB1, SOCS3, HLA-DMA, HLA-DMB, CCL5, MAPK1, NLRP3, BID, HLA-DQA1, HLA-DRB5, STAT1, MX2, MX1, EIF2AK2, NFKB1, NFKBIA, CXCL10, IL6, HLA-DPB1, HLA-DRA, BAX, FAS…	899	171	8156	3.0241	3.55382e-12	7.83853e-13	5.79576e-13
UP_SEQ_FEATURE	CROSSLNK:Glycyl lysine isopeptide (Lys-Gly) (interchain with G-Cter in ubiquitin)	56	3.82514	1.02768e-14	IFITM3, TOMM20, H2AC11, PYCARD, CDC20, TUBA1B, CHEK1, CASP1, CD36, RAC1, IKBKE, RPS10, H2AC6, RSAD2, SSR4, EIF1AY, DDX58, RIPK2, TUBB, CYBB, FOXP3, SLC7A5, RRAGA, VDAC3, TXNIP, IRF5, SQSTM1, TLR2, SET, RPL10, INSIG1, CXCR4, HIF1A, MACROH2A1, SOCS2, UBB, TBX21, UBC, RPS3, EIF4EBP1, FLNA, RPS2, RPS27A, MCL1, NMI, KLF4, CYRIB, BST2, RNF146, NFKBIA, STING1, TCEA1, HLA-DRA, KRAS, RPS20, HLA-DRB1	1431	248	20495	3.23403	6.94981e-11	3.45865e-11	3.44221e-11
GOTERM_CC_DIRECT	GO:0045121~membrane raft	57	3.89344	6.53761e-15	TRADD, CBLB, PARK7, TNF, ICAM1, TUBA1B, BSG, CAPN2, FLOT1, CD36, CTSD, ANXA2, TUBB, TNFRSF1B, TNFRSF1A, LAT2, ADAM17, PLSCR1, RAP2B, NPC1, LCK, MYADM, PECAM1, MAL, CD226, CD48, SLC25A5, IL6ST, TLR2, BIRC3, AHNAK, HSPD1, DPP4, LDHB, S1PR1, FYN, CD14, CD55, S100A10, ABCA1, LYN, PRNP, CFLAR, ATP2B1, EEF2, CD2, BST2, PIKFYVE, CD4, PTPRC, PPT1, FAS, KRAS, LAMTOR1, HPSE, CD24, LAT	1442	251	20472	3.22401	5.53502e-12	2.90751e-13	2.58408e-13
GOTERM_CC_DIRECT	GO:0005886~plasma membrane	489	33.4016	5.2149e-16	TFRC, SPINT2, ENO1, SLA2, ALCAM, DPYSL2, GPR171, GPBP1, NAMPT, C3AR1, DIP2A, PRKACB, PRKCB, SYTL3, SYTL2, SKAP2, LRPAP1, ABCB1, TTYH3, FPR1, CFP, IQGAP2, GABARAP, PPP4C, PLCG2, S100A12, NCKAP1L, ICOS, HLA-DQA1, S100A10, ABCA1, LYN, HLA-DRB5, JUN, CYLD, EHD4, GPR183, TNFSF8, HLA-DRB1, ARF1, ADK, CLTA, LITAF, ASGR1, MS4A4A, ASGR2, FLVCR2, CTLA4, JAK3, CEP55, HLA-DPA1, ANXA2, FCRL6, IFNGR1, IFNGR2, …	1442	5066	20472	1.37037	4.69069e-13	2.44811e-14	2.17577e-14
GOTERM_BP_DIRECT	GO:0043066~negative regulation of apoptotic process	95	6.48907	3.87859e-16	CDKN1A, TNFAIP8, DDX3X, TFRC, CITED2, HSPB1, ADAR, PARK7, IFIT3, PTMS, CCND2, MYC, CFL1, RPS6KA1, PIM1, CD38, CTSH, PIM3, PIM2, TIMP1, IER3, PCID2, CAMK1D, DUSP1, SPHK1, TNFRSF18, RPS6, ANXA5, PLAUR, ADAM10, RPS3A, HCK, CAT, TAX1BP1, PPIF, BIRC5, ATF5, IL6ST, NAIP, CD44, BIRC3, NOTCH2, CSF1R, BCL2A1, RPL10, GSTP1, GLO1, LEF1, IFI6, PIK3R1, HIGD1A, AIF1, MALT1, HSPD1, HSP90B1, SOCS2, PRDX3, PLAC8,…	1414	526	19256	2.45954	1.80089e-12	2.09715e-13	2.00911e-13
GOTERM_CC_DIRECT	GO:0009986~cell surface	107	7.30874	3.89085e-17	CD86, SPARC, TFRC, ENO1, ANTXR2, CLU, TNF, ICAM1, LGALS3, LGALS1, APMAP, LAMP3, SIRPA, DIP2A, TNFRSF4, PDIA3, CD93, HLA-B, FLT3LG, HLA-C, ADAM10, ANK3, HLA-E, ADAM17, TYROBP, CD8B, ADAM9, ADAM8, CD226, ADTRP, TLN1, NOTCH2, CSF1R, LRPAP1, ABCB1, CD151, KLRB1, C5AR1, SLC1A4, CD1D, IQGAP2, DPP4, CLEC7A, MBP, PRNP, TGFB1, HSPA5, MSN, IGF2R, BST2, PTPRC, CD28, HLA-DRA, PLXNB2, CALR, CD24, HLA-DRB1, IT…	1442	638	20472	2.38099	3.28777e-14	1.93398e-15	1.71884e-15
GOTERM_MF_DIRECT	GO:0042802~identical protein binding	225	15.3689	2.08279e-17	RB1, TFRC, PRF1, IFI35, IKZF3, AQP3, ACTB, IFIT3, RPL7, LACTB, ALCAM, PNP, LGALS1, RPS19, RASSF5, DPYSL2, FTH1, NAMPT, TNFSF10, GLUL, TRIM22, GBP5, TSTD1, RPL22, DDX39A, IFI27, ETHE1, PSME2, CD226, KCTD12, EZR, OPTN, ATF3, SHMT2, MGST3, MGST1, MGST2, PRDX3, CD79B, LDHB, LDHA, PRDX1, HMOX1, S100A12, SLAMF7, SNX9, LYAR, SLAMF1, FIS1, JUN, APOBEC3G, EIF2AK2, NMI, LYZ, BST2, GLUD1, PPFIBP2, CD28, GRB…	1424	1712	18811	1.73612	2.93881e-14	7.34703e-15	6.96692e-15
GOTERM_CC_DIRECT	GO:0005764~lysosome	69	4.71311	1.2697e-17	PLEKHF1, HEXB, CTSZ, TNFAIP3, CTSW, TCIRG1, IFI30, CTSS, TIAL1, IL4I1, LAMP1, CAPN2, ACP5, CTSH, MFSD1, CD34, CTSD, CTSC, CTSB, SERPINB1, DTX3L, SLC11A1, RNASET2, GAA, ATP6AP2, RNASE6, PLAAT3, ANK3, MFSD12, HCK, RRAGA, NPC1, NPC2, IL1B, NAAA, CAT, PLBD1, SQSTM1, ARL8B, GRN, UNC93B1, CXCR4, CD1D, ADRB2, CST7, GNS, GABARAP, PSAP, CTSA, CD74, HSPA8, NAGA, NKG7, MCOLN1, GZMH, SOD1, VMA21, SHKBP1, PPT…	1442	309	20472	3.17019	1.07289e-14	6.70559e-16	5.95964e-16
UP_KW_BIOLOGICAL_PROCESS	KW-0051~Antiviral defense	46	3.14208	1.2617e-17	IFITM3, IFITM1, IFITM2, UNC93B1, IFIT5, IFI6, ADAR, ZC3HAV1, SAMHD1, IFIT1, DDX60, IFI44L, IFIT3, IFIT2, OASL, IFIH1, HERC5, TRIM25, GBP1, TRIM22, ZBP1, DDX17, APOBEC3G, DTX3L, RSAD2, DDX58, STAT1, MX2, MX1, EIF2AK2, ISG15, PARP9, ISG20, VAMP8, BST2, PLSCR1, IFNG, OAS1, IFI27, OAS2, IRF1, OAS3, IRF7, IRF5, SERINC5, APOBEC3A	903	133	11187	4.28482	1.71591e-15	4.28978e-16	3.97436e-16
GOTERM_CC_DIRECT	GO:1904813~ficolin-1-rich granule lumen	42	2.86885	1.02058e-17	CFD, FCN1, CSTB, SERPINA1, DDX3X, HSP90AB1, GSTP1, GMFG, CTSZ, FGL2, HMGB1, GNS, CTSS, CST3, CAND1, COMMD9, PNP, ALOX5, FTH1, TIMP2, COTL1, MAPK1, CTSH, LTA4H, OSTF1, GUSB, CTSD, GYG1, CTSB, HSPA8, HSP90AA1, PGAM1, ARPC5, EEF2, EEF1A1, PKM, IMPDH1, CAT, MNDA, ALDOA, PPIA, KPNB1	1442	124	20472	4.80864	8.62389e-15	5.74926e-16	5.1097e-16
GOTERM_BP_DIRECT	GO:0032760~positive regulation of tumor necrosis factor production	40	2.73224	7.87832e-18	SPON2, CD84, PTAFR, HSPB1, HMGB1, PIK3R1, LILRA2, CLU, HSPD1, LILRA5, IFIH1, SPN, PYCARD, FCGR3A, CLEC7A, CCL3, PLCG2, CD14, CD36, LGALS9, HAVCR2, ARFGEF2, SYK, IFNGR1, DDX58, RIPK2, STAT3, CYBB, PTPN11, HLA-E, CD2, IL6, TYROBP, PTPRC, IFNG, OAS1, OAS2, OAS3, MYD88, TLR2	1414	108	19256	5.04374	4.25981e-14	4.73312e-15	4.53441e-15
GOTERM_CC_DIRECT	GO:0005634~nucleus	564	38.5246	3.25821e-18	CYFIP2, RB1, RPL4, RPL5, RPL30, SPI1, RPL3, MAML2, TFRC, ENO1, BACH1, SMC4, RPL9, RPL6, RPL7, ZC3H12D, H2AC11, MYC, GPBP1, CYP1B1, PRKACB, JUNB, IER2, IER3, MEF2A, DDX17, MEF2C, TSTD1, PRKCB, RPL22, WDR74, RFX2, PASK, EID1, RBP7, DDX39A, TXNIP, NUP98, ATF5, ATF3, OPTN, SET, SHMT2, CDCA5, CDCA7, ZC3HAV1, HIF1A, SAMSN1, OAZ2, ANAPC11, PRDX5, LDHA, PPP4C, HSPH1, RAD21, PRDX1, HESX1, HMOX1, S100A12, …	1442	5930	20472	1.35027	2.75319e-15	1.96656e-16	1.7478e-16
KEGG_PATHWAY	hsa04640:Hematopoietic cell lineage	46	3.14208	2.29509e-18	CSF1R, CSF3R, ITGAM, TFRC, CD3G, CD1D, CD3E, CD3D, TNF, CSF2RA, HLA-DMA, HLA-DMB, ANPEP, CD38, CD59, CD37, CD14, CD36, FCGR1A, IL6R, CD34, CD55, HLA-DQA1, HLA-DPA1, HLA-DRB5, ITGA4, IL1R2, FLT3LG, CD2, CD4, IL6, CD8B, CD5, CD8A, IL1B, IL2RA, CD7, HLA-DPB1, CD9, HLA-DRA, ITGA5, CD24, IL7R, CD44, HLA-DRB1, HLA-DQB1	899	99	8156	4.21541	7.57378e-16	2.52459e-16	1.86667e-16
GOTERM_CC_DIRECT	GO:0015935~small ribosomal subunit	22	1.50273	1.32144e-18	NPM1, RPS9, MRPS16, RPS5, RPS6, RPSA, RPS15, RPS4X, RPS25, RPS28, RPS16, RPS18, RPS29, RPS3, RACK1, RPS20, RPS2, FAU, RPS27A, RPS21, RPS24, RPS23	1442	29	20472	10.7701	1.11662e-15	8.58937e-17	7.63386e-17
GOTERM_CC_DIRECT	GO:0005654~nucleoplasm	410	28.0055	7.86113e-19	RB1, RPL5, SPI1, MAML2, RPL31, SLA2, BACH1, SMC4, ZC3H12D, SCP2, MYC, GTSE1, PRKACB, JUNB, IER2, MEF2A, DDX17, NUP214, MEF2C, PRKCB, RPL23, WDR74, EID1, DDX39A, ETHE1, PSME1, PSME2, RPL26, NUP98, ATF5, ATF3, OPTN, SKAP2, ABCB1, SET, ANAPC15, CDCA5, CDCA7, HIF1A, ANAPC11, PPP4C, HSPH1, RAD21, HMOX1, NUP88, LTA4H, BARD1, PRELID1, JUN, JUND, H1-0, AGO2, REL, EZH2, CDKN1A, BTG1, SETD7, ADK, LITAF, RA…	1442	3939	20472	1.47772	6.64265e-16	5.53554e-17	4.91976e-17
UP_KW_PTM	KW-0832~Ubl conjugation	349	23.8388	6.53706e-19	IFITM3, RPL4, RPL5, RPL30, RPL3, RPL32, RPL34, CCNF, JMJD1C, UBE2L6, CBLB, ENO1, IKZF2, IFIT1, RPL8, BACH1, IKZF3, ACTB, RPL6, ICAM1, RPS15, H2AC11, CDC20, HERC5, RPS14, RPS17, RPL18A, RPS18, MYC, CHEK1, TRIM25, RPL35, RPL38, CCNL1, RPS10, JUNB, H4C3, GLUL, RPS13, TRIM22, MEF2A, DDX17, NUP214, ATG3, MEF2C, RSAD2, RUNX3, EID1, RRAGA, DDX39A, CCNY, VDAC3, RPL24, TXNIP, RPL26, NUP98, PFN1, ATF5, ATF…	1251	2572	14097	1.52906	1.89575e-17	9.80559e-18	9.47874e-18
GOTERM_CC_DIRECT	GO:0042788~polysomal ribosome	24	1.63934	1.19003e-19	RPL30, RPL41, PNPT1, RPL32, RPL31, RPL11, RPL36A, RPL10A, EEF2, RPL8, RPL6, RPL7A, RPS28, RPL18A, RPS29, RPL36, RPL24, EIF3H, RPL38, RPL18, RPS21, RPL39, RPS23, RPL19	1442	33	20472	10.3251	1.00557e-16	9.14157e-18	8.12463e-18
UP_KW_CELLULAR_COMPONENT	KW-0963~Cytoplasm	556	37.9781	9.13728e-20	CYFIP2, RPL5, PID1, RPL3, WIPF1, RPL34, ENO1, SLA2, RPL8, SMC4, RPL6, ZC3H12D, SCP2, DPYSL2, GPBP1, STMN1, NAMPT, RPL36, GTSE1, PRKACB, IER2, DDX17, GBP5, ATG3, MEF2C, GABARAPL1, RPL21, TSTD1, PRKCB, RFX2, PASK, SYTL2, EID1, RBP7, DDX39A, ETHE1, TXNIP, ATF5, MYL9, OPTN, SKAP2, SET, SHMT2, CDCA5, CDCA7, ZC3HAV1, HIF1A, SAMSN1, GABARAP, ANAPC11, PRDX3, PRDX2, LDHB, PRDX5, LDHA, RNF213, PPP4C, HSPH1…	1307	5470	17543	1.36432	4.66001e-18	2.33001e-18	1.82746e-18
GOTERM_BP_DIRECT	GO:0045087~innate immune response	111	7.58197	7.09539e-20	SPON2, CD84, NCF1, NCF2, IFIT5, SLA, IFI35, PRDM1, CLU, IFIT3, IFIT2, PYCARD, HERC5, LGALS3, TRIM25, TRIM22, ZNF683, ZBP1, RSAD2, HLA-B, RNASE6, CYBB, HLA-C, MPEG1, HLA-E, IFI27, SERPING1, CLEC4E, S100A9, NAIP, S100A8, OPTN, CSF1R, CD1D, ZC3HAV1, DDX60, G3BP2, NLRP3, S100A12, CD14, KLRC1, LYAR, SLAMF1, LYN, AKIRIN2, APOBEC3G, SIGLEC10, SH2D1B, LY86, EIF2AK2, PARP14, ISG20, BST2, CYLD, MARCO, FES,…	1414	597	19256	2.53201	3.83648e-16	4.79559e-17	4.59426e-17
UP_SEQ_FEATURE	CROSSLNK:Glycyl lysine isopeptide (Lys-Gly) (interchain with G-Cter in SUMO2); alternate	79	5.39617	5.48889e-21	TOP2A, RPL5, RPL30, RPL3, RPLP0, ADAR, ENO1, PRDM1, RPL10A, LMNB1, RPL7A, RPS17, RPS18, MYC, TMSB4X, RPL38, JUNB, H4C3, DDX17, PARP1, ANXA2, RPS7, RPS5, ANXA5, RPS3A, RPSA, ETV6, SFPQ, ZEB2, PKM, DDX39A, NCL, RPL24, NUP98, TOP1, PFN1, ALDOA, SRSF7, PPIA, CEBPB, DDX5, AHNAK, UHRF1, RPL11, MACROH2A1, POLD3, BCLAF1, LDHA, IFI16, PRDX1, LMNA, RPS3, FLNA, RPL13, RALY, RPS2, HNRNPA1, SF3B1, S100A10, H2…	1431	345	20495	3.27957	3.69457e-17	3.69457e-17	3.67701e-17
GOTERM_BP_DIRECT	GO:0006954~inflammatory response	91	6.21585	1.48547e-21	CXCL9, IL1RN, ITGB2, TNFAIP3, ADM, PARK7, TCIRG1, HMGB1, TNF, CXCL2, PYCARD, IL18RAP, NFKBIZ, STAB1, C3AR1, CCR7, RAC1, LGALS9, TNFRSF4, HAVCR2, KDM6B, GBP5, CD96, CAMK1D, RIPK2, SLC11A1, SPHK1, CYBB, FOS, TNFRSF1B, FOXP3, IL17RA, TNFRSF1A, HCK, NCR3, AIM2, IL1B, NINJ1, XCL2, XCL1, IRF5, ADAM8, S100A9, S100A8, NAIP, CD44, MGLL, TLR2, CSF1R, CEBPB, PTGER2, C5AR1, PTAFR, FPR1, CXCR4, CXCR6, HDAC9, …	1414	411	19256	3.0152	8.03195e-18	1.14742e-18	1.09925e-18
GOTERM_BP_DIRECT	GO:0006955~immune response	102	6.96721	7.71216e-22	IFITM3, CD86, IL1RN, IFITM2, GPR65, CCL4L2, LST1, CBLB, TNF, IFI44L, IL18RAP, PNP, RGS1, FCGRT, FTH1, TNFSF10, TNFRSF4, TRIM22, CD96, SLC11A1, IL1R2, HLA-B, HLA-C, HLA-E, CD8B, CD8A, CLEC4E, IGSF6, TCF7, C5AR1, CD1D, PIK3R1, CFP, KIR2DL3, CD79B, MBP, ICOS, HLA-DQA1, CCR1, PRELID1, HLA-DRB5, TNFSF13, IFI44, GPR183, HLA-DRA, TNFSF8, CD24, IL7R, HLA-DRB1, LAT, FASLG, CTSW, CXCL2, CTSS, TNFSF13B, SPN…	1414	492	19256	2.82327	4.16996e-18	6.94994e-19	6.65816e-19
GOTERM_CC_DIRECT	GO:0009897~external side of plasma membrane	96	6.55738	2.66053e-22	FCN1, CD86, CD84, CXCL9, CSF3R, CD83, ITGAM, TFRC, ITGB2, CD3G, FASLG, ITGAE, CD3E, CD3D, TNF, ASGR1, ASGR2, ICAM1, SPN, FCGR3A, ALCAM, LAMP1, FCGRT, ANPEP, CAPN2, FLOT1, ITGAX, CTLA4, CCR7, CD36, CCR6, CD34, IL6R, TNFRSF4, CTSB, LAG3, FCER1G, ITGA4, FCRL6, TNFRSF18, ATP6AP2, ANXA5, BTN3A2, HLA-E, CD8A, CD226, CD48, CD302, ITGA5, CLEC4E, IL6ST, ABCG1, HLA-DQB1, CXCR4, CD1D, CXCR6, CSF2RA, CD79B, …	1442	456	20472	2.98883	2.24815e-19	2.24815e-20	1.99806e-20
UP_KW_CELLULAR_COMPONENT	KW-0458~Lysosome	88	6.01093	2.30003e-22	IFITM3, IFITM1, PLEKHF1, IFITM2, TRAF3IP3, HEXB, SPPL2A, CTSZ, PRF1, TNFAIP3, FASLG, IFI30, LITAF, CTSS, TIAL1, IL4I1, GM2A, LAMP1, LAMP3, ACP5, CTSH, MFSD1, GUSB, CTSD, CTSC, HLA-DPA1, CTSB, SRGN, TASL, SERPINB1, DTX3L, MMD, RNASET2, GAA, ATP6AP2, RNASE6, HLA-B, PLAAT3, ANK3, RNASE2, MFSD12, VAMP8, SLC7A5, HCK, RRAGA, NPC1, NPC2, IL1B, NAAA, PLBD1, SQSTM1, ARL8B, HLA-DQB1, CD63, GRN, UNC93B1, CX…	1307	374	17543	3.1582	1.17301e-20	1.17301e-20	9.2001e-21
GOTERM_BP_DIRECT	GO:0006915~apoptotic process	119	8.12842	3.04975e-23	CYFIP2, MTCH1, NCF1, GPR65, PRF1, AHR, TIAL1, PYCARD, LGALS1, RASSF5, RPS6KA1, CHEK1, TNFSF10, PIM1, PIM3, PIM2, PHLDA2, PHLDA1, IER3, MEF2A, ZBP1, SH3GLB1, MEF2C, PRKCB, RRAGA, IFI27, MAL, PPIA, S100A9, SQSTM1, NAIP, S100A8, NOTCH2, RTN3, C5AR1, CDCA7, ZFP36L1, BCL2L12, PRDX3, PRDX5, RAD21, BAG1, NLRP3, PMAIP1, NLRP1, CD14, MCL1, PRELID1, JUN, GADD45B, UBE2B, TNFRSF9, ZBTB16, NFKB1, NFKBIA, NR4A…	1414	607	19256	2.66978	1.649e-19	3.29799e-20	3.15954e-20
UP_KW_BIOLOGICAL_PROCESS	KW-0945~Host-virus interaction	131	8.94809	5.61554e-26	RB1, CD86, TFRC, IFIT1, ICAM1, ZFP36, LAMP1, RPS19, ANPEP, LAMP3, CFL1, RPS6KA1, BSG, TRIM25, BANF1, NBN, KPNA2, TNFRSF4, TRIM22, ZNF683, NUP214, ZBP1, CD93, RSAD2, SP110, HLA-B, HLA-C, TAP1, RPSA, HLA-E, TUFM, DOK2, RRAGA, IFI27, NUP98, TLN1, IL6ST, PPIA, OPTN, KPNB1, RTN3, SET, CD151, UBR4, PIK3R1, SYNGR2, UBR5, G3BP2, ATP6V1H, NLRP1, SLAMF1, IVNS1ABP, LYN, HSPA8, UBE2I, CBX5, APOBEC3G, HSPA5, …	903	616	11187	2.63461	7.63714e-24	2.54571e-24	2.35853e-24
GOTERM_CC_DIRECT	GO:0022627~cytosolic small ribosomal subunit	33	2.2541	8.42626e-27	RPS15, RPS4X, RPS14, RPS17, RPS15A, RPS16, RPS19, RPS18, RACK1, RPS3, RPS2, RPS27A, RPS11, RPS10, RPS13, RPS12, RPS9, RPS7, RPS8, RPS5, RPS6, RPSA, ISG15, RPS3A, RPS25, RPS28, RPS27, RPS29, RPS20, FAU, RPS21, RPS24, RPS23	1442	46	20472	10.1848	7.12019e-24	7.91132e-25	7.03125e-25
GOTERM_BP_DIRECT	GO:0051607~defense response to virus	73	4.98634	3.56148e-27	IFITM3, RTP4, SPON2, CXCL9, IFITM1, IFITM2, PRF1, IFIT5, DDX60L, ADAR, IFIT1, LYST, IFI44L, IFIT3, OASL, IFIT2, IFIH1, PYCARD, HERC5, CASP1, ITGAX, TRIM25, IKBKE, TRIM22, ZBP1, DDX17, RSAD2, DTX3L, DDX58, IFNGR2, RNASE6, RNASE2, PARP9, NT5C3A, VAMP8, PLSCR1, AIM2, IFNG, OAS1, IFI27, OAS2, IRF1, OAS3, IRF7, IRF5, TLR2, UNC93B1, NLRC5, IFI6, ZC3HAV1, DDX60, SAMHD1, TANK, IFI16, PMAIP1, NLRP1, GBP1,…	1414	231	19256	4.30356	1.92569e-23	4.81423e-24	4.61212e-24
GOTERM_MF_DIRECT	GO:0003723~RNA binding	231	15.7787	3.71603e-28	RPL4, RPL5, RPL30, SPI1, RPL3, RPL32, TFRC, RPL31, RPL34, IFIT5, CISD2, DDX60L, ENO1, IFIT1, RPL8, RPL9, IFIT3, RPL6, IFIT2, RPL7, RPS15, TIAL1, HERC5, RPS14, LGALS3, RPS17, RPS16, LGALS1, RPS19, RPL18A, RPS18, GPBP1, RPL36, TRIM25, RPL35, RPL38, RPL37, RPS11, RPL39, RPS10, JUNB, H4C3, RPS13, RPS12, DDX17, RPL21, RPL23, RPL22, FNDC3B, DDX39A, XRN1, RPL24, KCTD12, RPL26, RPL29, PFN1, EZR, MACF1, T…	1424	1470	18811	2.07585	5.24332e-25	1.74777e-25	1.65735e-25
UP_KW_MOLECULAR_FUNCTION	KW-0687~Ribonucleoprotein	92	6.28415	2.23887e-28	RPL4, RPL5, RPL30, MRPS16, RPL3, RPL32, RPL31, RPL34, RPLP0, RPL10A, RPL8, RPL9, RPL6, RPL7, RPS4X, RPS15, FBL, RPS14, RPL7A, RPS17, ZFP36, RPS16, RPS19, RPL18A, RPS18, RPL36, RACK1, RPLP2, RPL35, RPL38, RPL37, RPS11, RPL39, RPS10, RPS13, RPS12, RPS9, RPL21, RPS7, RPS8, RPL23, RPS5, RPL22, RPS6, RPL13A, RPS3A, RPSA, HNRNPH1, RPL37A, RPL24, RPL26, RPL29, SNRPB, RPL10, RPL12, RPL11, RPL36A, ZFP36L2…	981	305	11655	3.5837	2.30603e-26	1.15302e-26	1.08585e-26
KEGG_PATHWAY	hsa03010:Ribosome	76	5.19126	1.93597e-31	RPL4, RPL5, RPL30, MRPS16, RPL3, RPL32, RPL31, RPL34, RPLP0, RPL10A, RPL8, RPL9, RPL6, RPL7, RPS4X, RPS15, RPS14, RPL7A, RPS17, RPS16, RPS19, RPL18A, RPS18, RPL36, RPLP2, RPL35, RPL38, RPL37, RPS11, RPL39, RPS10, RPS13, RPS12, RPS9, RPL21, RPS7, RPS8, RPL23, RPS5, RPL22, RPS6, RPL13A, RPS3A, RPSA, RPL37A, RPL24, RPL26, RPL29, RPL10, RPL12, RPL11, RPL36A, RPS15A, RPS3, RPL14, RPL13, RPS2, RPL15, R…	899	158	8156	4.36389	6.38869e-29	3.19435e-29	2.36188e-29
GOTERM_BP_DIRECT	GO:0009615~response to virus	55	3.75683	6.07116e-32	IFITM3, IFITM1, IFITM2, DDX3X, HSPB1, ADAR, ENO1, IFIT1, CLU, TNF, IFIT3, OASL, IFIT2, IFIH1, CFL1, STMN1, BANF1, PIM2, TRIM22, RSAD2, IFNGR1, DDX58, IFNGR2, FOXP3, IL17RA, EEF1G, FGR, IFNG, OAS1, OAS2, NPC2, OAS3, IRF7, XCL1, CXCR4, ZC3HAV1, DDX60, RPS15A, TBX21, CCL5, CCL4, IVNS1ABP, MX2, MX1, HMGA1, IFI44, EIF2AK2, ISG15, LILRB1, NMI, BST2, ISG20, BCL3, TPT1, LAMTOR5	1414	111	19256	6.74771	3.28268e-28	1.09423e-28	1.04829e-28
UP_KW_PTM	KW-0007~Acetylation	487	33.265	2.05083e-32	CYFIP2, RB1, RPL4, RPL5, RPL30, RPL3, RPL31, RPL34, GMFG, ENO1, SMC4, RPL9, RPL6, RPL7, H2AC11, LACTB, SCP2, MYC, STMN1, NAMPT, RPL36, RPL35, RPL38, RPL37, JUNB, IER2, MEF2A, DDX17, NUP214, GSTK1, ATG3, MEF2C, PRKCB, PASK, MYL6, DDX39A, ETHE1, UQCRC1, RPL24, PSME2, NUP98, RPL29, ATF5, MYL9, SET, SHMT2, ZC3HAV1, HIF1A, PRDX3, PRDX2, LDHB, PRDX5, LDHA, PPP4C, HSPH1, PRDX1, NUP88, LTA4H, S100A10, JU…	1251	3462	14097	1.58515	5.94741e-31	6.15249e-31	5.94741e-31
UP_KW_MOLECULAR_FUNCTION	KW-0689~Ribosomal protein	77	5.25956	7.89458e-33	RPL4, RPL5, RPL30, MRPS16, RPL3, RPL32, RPL31, RPL34, RPLP0, RPL10A, RPL8, RPL9, RPL6, RPL7, RPS4X, RPS15, RPS14, RPL7A, RPS17, RPS16, RPS19, RPL18A, RPS18, RPL36, RACK1, RPLP2, RPL35, RPL38, RPL37, RPS11, RPL39, RPS10, RPS13, RPS12, RPS9, RPL21, RPS7, RPS8, RPL23, RPS5, RPL22, RPS6, RPL13A, RPS3A, RPSA, RPL37A, RPL24, RPL26, RPL29, RPL10, RPL12, RPL11, RPL36A, RPS15A, RPS3, RPL14, RPL13, RPS2, R…	981	193	11655	4.73998	8.13142e-31	8.13142e-31	7.65775e-31
GOTERM_CC_DIRECT	GO:0005840~ribosome	69	4.71311	2.00919e-33	RPL4, RPL5, MRPS16, RPL3, RPL32, RPL31, RPL34, RPLP0, RPL10A, RPL8, RPL9, RPL6, RPS4X, RPS15, RPS14, RPS17, RPS16, SERP1, RPS19, RPL18A, RPS18, RPL36, RPL35, RPL38, RPL37, RPS11, RPS10, RPS13, RPS9, RPL21, RPS7, RPS8, RPL23, RPS5, RPL22, RPS6, RPL13A, RPS3A, OAS1, RPL37A, RPL24, RPL29, RPL10, RPL11, RPL36A, RRBP1, RPS15A, RPS3, RPL14, RPL13, RPS2, RPL15, RPS27A, RPL18, RPL41, RPL35A, EIF2AK2, RPL…	1442	175	20472	5.59765	1.69776e-30	2.12221e-31	1.88613e-31
GOTERM_CC_DIRECT	GO:0022625~cytosolic large ribosomal subunit	43	2.93716	5.79174e-35	RPL4, RPL5, RPL30, RPL3, RPL32, RPL10, RPL31, RPL34, RPL12, RPLP0, RPL11, RPL36A, RPL10A, RPL8, RPL9, RPL6, RPL7, RPL7A, RPL18A, RPL36, RPL14, RPL35, RPLP2, RPL13, RPL38, RPL37, RPL15, RPL18, RPL39, RPL17, RPL19, RPL41, RPL21, RPL23, RPL22, RPL35A, RPL13A, RPL23A, RPL27A, RPL37A, RPL24, RPL26, RPL29	1442	60	20472	10.1745	4.89402e-32	6.99145e-33	6.21371e-33
GOTERM_MF_DIRECT	GO:0003735~structural constituent of ribosome	77	5.25956	2.39136e-36	RPL4, RPL5, RPL30, MRPS16, RPL3, RPL32, RPL31, RPL34, RPLP0, RPL10A, RPL8, RPL9, RPL6, RPL7, RPS4X, RPS15, RPS14, RPL7A, RPS17, RPS16, RPS19, RPL18A, RPS18, RPL36, RPLP2, RPL35, RPL38, RPL37, RPS11, RPL39, RPS10, RPS13, RPS12, RPS9, RPL21, RPS7, RPS8, RPL23, RPS5, RPL22, RPS6, RPL13A, RPS3A, RPSA, RPL37A, RPL24, RPL26, RPL29, RPL10, RPL12, RPL11, RPL36A, RPS15A, RPS3, RPL14, RPL13, RPS2, RPL15, R…	1424	189	18811	5.38184	3.37421e-33	1.6871e-33	1.59982e-33
GOTERM_BP_DIRECT	GO:0006412~translation	83	5.6694	1.07494e-36	RPL4, RPL5, RPL30, MRPS16, RPL3, RPL32, RPL31, RPL34, RPLP0, RPL10A, RPL8, RPL9, RPL6, RPL7, RPS4X, RPS15, RPS14, RPL7A, RPS17, RPS16, RPS19, RPL18A, RPS18, RPL36, RACK1, RPLP2, RPL35, RPL38, RPL37, RPS11, RPL39, RPS10, RPS13, RPS12, RPS9, RPL21, RPS7, RPS8, RPL23, RPS5, RPL22, RPS6, RPL13A, RPS3A, RPSA, EEF1A1, RPL37A, RPL24, RPL26, RPL29, RPL10, RPL12, RPL11, RPL36A, RRBP1, RPS15A, RPS3, RPL14,…	1414	223	19256	5.06862	5.81219e-33	2.9061e-33	2.78409e-33
UP_KW_BIOLOGICAL_PROCESS	KW-0399~Innate immunity	115	7.85519	7.91769e-37	IFITM3, FCN1, SPON2, IFITM1, CD84, IFITM2, IFIT5, IFI35, PRDM1, IFIT1, CLU, IFIT3, IFIT2, PYCARD, HERC5, LGALS3, TRIM25, VSIG4, ZNF683, ZBP1, RSAD2, HLA-B, HLA-C, MPEG1, HLA-E, IFI27, SERPING1, CLEC4E, S100A9, NAIP, S100A8, OPTN, CFD, CSF1R, CD1D, ZC3HAV1, DDX60, CFP, CLEC7A, G3BP2, NLRP3, S100A12, SLAMF7, NLRP1, CD14, KLRC1, LYAR, SLAMF1, LYN, AKIRIN2, APOBEC3G, KLRC2, SIGLEC10, SH2D1B, LY86, EI…	903	386	11187	3.69094	1.07681e-34	5.38403e-35	4.98814e-35
UP_KW_BIOLOGICAL_PROCESS	KW-0391~Immunity	189	12.9098	2.52655e-37	IFITM3, FCN1, CD86, SPON2, IFITM1, CD84, IFITM2, LST1, IFIT5, IFI35, PRDM1, IFIT1, IFI30, CLU, IFIT3, IFIT2, PYCARD, HERC5, LGALS3, IL4I1, ALCAM, SIT1, LAMP3, TRIM25, MAP3K8, VSIG4, LGALS9, DDX17, ZNF683, EOMES, ZBP1, GBP5, LAG3, RSAD2, CD300A, PRKCB, THEMIS, HLA-B, HLA-C, TAP1, MPEG1, HLA-E, TYROBP, IFI27, CD8B, CD8A, SERPING1, CD300E, CD300C, CLEC4E, S100A9, SQSTM1, NAIP, S100A8, OPTN, CFD, CSF…	903	901	11187	2.59874	3.43611e-35	3.43611e-35	3.18346e-35
GOTERM_CC_DIRECT	GO:0005737~cytoplasm	615	42.0082	1.79573e-39	CYFIP2, RPL4, RPL5, RPL30, PID1, RPL3, RPL32, RPL31, RPL34, SPINT2, ENO1, SLA2, RPL8, BACH1, RPL9, RPL6, RPL7, ZC3H12D, SAMD14, SCP2, DPYSL2, STMN1, NAMPT, RPL36, RPL35, RPL38, RPL37, IER2, DDX17, GBP5, MEF2C, RPL21, TSTD1, PRKCB, RPL23, RPL22, RFX2, PASK, SYTL2, RBP7, DDX39A, ETHE1, PSME1, RPL24, TXNIP, PSME2, RPL26, RPL29, MYL9, OPTN, SKAP2, SET, SHMT2, CDCA5, FPR1, ZC3HAV1, IQGAP2, HIF1A, SAMS…	1442	5570	20472	1.56753	1.5174e-36	2.52899e-37	2.24766e-37
GOTERM_CC_DIRECT	GO:0005925~focal adhesion	122	8.33333	1.98895e-42	RPL4, RPL5, RPL30, RPL3, RPL31, SLA, RPL10A, RPL8, RPL9, ACTB, RPL6, ICAM1, ACTG1, RPL7, RPS15, RPS14, RPS17, RPS16, ALCAM, RPS19, RPS18, CFL1, BSG, CAPN2, CHP1, RPL38, RPS11, RPS10, RPS13, PDIA3, RPS9, TPM4, RPS7, RPS8, RPS5, RPL23, RPL22, ADAM10, ADAM17, ADAM9, LAP3, EZR, PFN1, PPIB, TLN1, PPIA, CD151, CORO1B, HSP90B1, DPP4, CD99, HSPA8, HSPA5, HMGA1, MSN, ARPC5, ARHGAP24, IGF2R, DAB2, PTPRC, P…	1442	424	20472	4.08497	1.68066e-39	3.36133e-40	2.9874e-40
KEGG_PATHWAY	hsa05171:Coronavirus disease - COVID-19	114	7.78689	1.09686e-48	RPL4, RPL5, RPL30, RPL3, RPL32, RPL31, RPL34, RPL10A, RPL8, TNF, RPL9, RPL6, RPL7, RPS15, RPS14, RPS17, RPS16, RPS19, RPL18A, RPS18, RPL36, C3AR1, RPL35, RPL38, RPL37, RPS11, RPL39, RPS10, IL6R, RPS13, RPS12, RPS9, RPL21, RPS7, RPS8, PRKCB, RPS5, RPL23, RPL22, RPS6, CYBB, RPSA, ADAM17, RPL24, RPL26, RPL29, IL6ST, CFD, C5AR1, PIK3R1, PLCG2, NLRP3, RPL41, JUN, EIF2AK2, ISG15, NFKB1, NFKBIA, CXCL10,…	899	232	8156	4.45794	3.61963e-46	3.61963e-46	2.67633e-46
GOTERM_CC_DIRECT	GO:0005829~cytosol	646	44.1257	5.72233e-53	CYFIP2, RB1, RPL4, RPL5, RPL30, RPL3, RPL32, RPL31, WIPF1, RPL34, ENO1, SLA2, RPL8, BACH1, SMC4, RPL9, RPL6, RPL7, LACTB, SCP2, DPYSL2, GPBP1, STMN1, NAMPT, RPL36, RPL35, RPL38, RPL37, RPL39, GTSE1, PRKACB, IER3, MEF2A, DDX17, NUP214, GSTK1, ATG3, MEF2C, GABARAPL1, WSB1, RPL21, TSTD1, PRKCB, RPL23, RPL22, PASK, RBP7, MYL6, PSME1, RPL24, PLBD1, TXNIP, PSME2, RPL26, NUP98, RPL29, ATF5, MYL9, OPTN, …	1442	5477	20472	1.6745	4.83537e-50	1.20884e-50	1.07437e-50
GOTERM_MF_DIRECT	GO:0005515~protein binding	1217	83.1284	7.72097e-63	SPI1, PID1, TFRC, SLA2, ALKBH7, ZC3H12D, IL4I1, SCP2, DPYSL2, GPBP1, GTSE1, PRKACB, MEF2A, GSTK1, GBP5, ATG3, MEF2C, GABARAPL1, RFX2, RNASE2, EID1, RBP7, MYL6, DDX39A, ETHE1, UQCRC1, PSME1, TXNIP, PSME2, ATF5, ATF3, OPTN, SKAP2, SET, ABCB1, SHMT2, CDCA5, FPR1, CDCA7, ZC3HAV1, OAZ2, GABARAP, HSPH1, HESX1, LTA4H, C19ORF38, ABCA1, LYN, JUN, EIF2AK2, MRPL23, H1-0, PTRHD1, H1-2, H1-4, PPFIBP2, AGO2, F…	1424	12539	18811	1.28212	1.08943e-59	1.08943e-59	1.03307e-59
GOTERM_CC_DIRECT	GO:0016020~membrane	409	27.9372	6.09538e-64	CYFIP2, RPL4, RPL5, RPL30, RPL32, TFRC, RPL31, ENO1, RPL8, RPL9, RPL6, RPL7, SCP2, DPYSL2, STMN1, RPL36, RPL35, DIP2A, GTSE1, DDX17, GSTK1, GBP5, GABARAPL1, RPL21, RPL23, SYTL2, MYL6, DDX39A, RPL24, PSME2, RPL26, RPL29, ABCB1, GABARAP, LDHB, LDHA, RNF213, CHST12, RAD21, HMOX1, NCKAP1L, HLA-DQA1, S100A10, EIF2AK2, EHD4, AGO2, PPT1, FXYD5, HLA-DRB1, FERMT3, OGFR, MTMR11, HEXB, RPLP0, CLTA, SNX10, L…	1442	2547	20472	2.27976	5.1506e-61	1.71687e-61	1.52588e-61
GOTERM_BP_DIRECT	GO:0002181~cytoplasmic translation	75	5.12295	1.25147e-68	RPL4, RPL5, RPL30, RPL3, RPL32, RPL31, RPL34, RPLP0, RPL10A, RPL8, RPL9, RPL6, RPL7, RPS4X, RPS15, RPS14, RPL7A, RPS17, RPS16, RPS19, RPL18A, RPS18, RPL36, RACK1, RPLP2, RPL35, RPL38, RPL37, RPS11, RPL39, RPS10, RPS13, RPS12, RPS9, RPL21, RPS7, RPS8, RPL23, RPS5, RPL22, RPS6, RPL13A, RPS3A, RPSA, RPL37A, RPL24, RPL26, RPL29, RPL10, RPL12, RPL11, RPL36A, RPS15A, RPS3, RPL14, RPL13, RPS2, RPL15, RP…	1414	90	19256	11.3484	6.76671e-65	6.76671e-65	6.48262e-65
GOTERM_CC_DIRECT	GO:0022626~cytosolic ribosome	70	4.78142	7.76678e-71	RPL4, RPL5, RPL30, RPL3, RPL32, RPL31, RPL34, RPLP0, RPL10A, RPL8, RPL9, RPL6, RPL7, RPS4X, RPS15, RPS14, RPL7A, RPS17, RPS16, RPS19, RPL18A, RPS18, RPL36, RPL35, RPL38, RPL37, RPS11, RPL39, RPS10, RPS13, RPS12, RPS9, RPL21, RPS7, RPS8, RPL23, RPS5, RPL22, RPS6, RPL13A, RPS3A, RPSA, RPL37A, RPL24, RPL26, RPL29, RPL10, RPL12, RPL11, RPL36A, RPS15A, RPS3, RPL14, RPL13, RPS2, RPL15, RPS27A, RPL18, R…	1442	77	20472	12.9063	6.56293e-68	3.28147e-68	2.91643e-68
GOTERM_CC_DIRECT	GO:0070062~extracellular exosome	390	26.6393	8.17174e-72	CYFIP2, RPL4, RPL5, RPL30, RPL3, TFRC, RPL31, RPL34, ENO1, H2AC11, ALCAM, DPYSL2, STMN1, NAMPT, PRKACB, GSTK1, PRKCB, RPL23, RPL22, RNASE2, MYL6, PSME1, RPL24, PSME2, SERPING1, RPL26, CFD, ABCB1, TTYH3, SHMT2, IQGAP2, GNS, PRDX2, LDHB, PRDX5, LDHA, HSPH1, PRDX1, PLCG2, NCKAP1L, LTA4H, S100A10, LYN, HLA-DRB5, LYZ, EHD4, AGO2, PPT1, HLA-DRB1, FERMT3, ARF1, BTG2, SERPINA1, MTMR11, HEXB, ARPC1B, RPLP…	1442	2218	20472	2.49631	6.90512e-69	6.90512e-69	6.13698e-69

## Sheet: Functional Annotation (Lipid)
Category	Term	Count	%	PValue	Genes	List Total	Pop Hits	Pop Total	Fold Enrichment	Bonferroni	Benjamini	FDR
KEGG_PATHWAY	hsa05417:Lipid and atherosclerosis	54	3.68852	8.17847e-09	HSP90AB1, NCF1, NCF2, FASLG, TNF, CXCL2, ICAM1, PYCARD, TNFSF10, CASP1, CD36, RAC1, IKBKE, HSP90AA1, CYBB, FOS, TNFRSF1A, ERN1, IL1B, IRF7, PPARG, ABCG1, TLR2, CAMK2D, PIK3R1, TANK, HSPD1, HSP90B1, CCL5, CCL3, MAPK1, NLRP3, CD14, BID, ABCA1, LYN, HSPA8, JUN, HSPA5, STAT3, POU2F2, SOD2, NFKB1, NFKBIA, IL6, CD40LG, BCL2, BAX, FAS, KRAS, CALM3, CALM1, CALM2, MYD88	899	215	8156	2.27862	2.69889e-06	1.10457e-07	8.16715e-08
KEGG_PATHWAY	hsa04932:Non-alcoholic fatty liver disease	41	2.80055	1.53387e-07	NDUFB9, COX7B, NDUFB7, NDUFA11, NDUFB11, COX4I1, NDUFB2, NDUFB1, FASLG, PIK3R1, TNF, COX5A, UQCRH, SOCS3, CYC1, RAC1, NDUFV2, BID, IL6R, COX8A, JUN, TGFB1, NDUFA6, NDUFA4, NDUFA2, NDUFA1, FOS, NFKB1, TNFRSF1A, ERN1, IL6, NDUFS7, UQCRQ, NDUFS6, IL1B, NDUFS5, NDUFAB1, UQCRC1, BAX, FAS, PPARG	899	155	8156	2.39977	5.06165e-05	1.68726e-06	1.24755e-06
UP_SEQ_FEATURE	LIPID:S-palmitoyl cysteine	41	2.80055	1.45754e-05	IFITM3, IFITM1, CD151, IFITM2, TFRC, MGST3, ADRB2, PARK7, ASGR1, ASGR2, PRDX5, S1PR1, FYN, CD36, RPS11, ABCA1, LYN, OPN3, RRAS2, LIME1, SCIMP, RHOB, SOD1, FGR, LAT2, HCK, CD4, PLSCR1, RAP2B, STING1, LCK, CD8A, CPD, CD7, RGS10, PECAM1, CD9, FAS, KRAS, ABCG1, LAT	1431	282	20495	2.0823	0.093449	0.00817561	0.00813674
UP_KW_PTM	KW-0449~Lipoprotein	118	8.06011	3.33926e-05	IFITM3, IFITM1, IFITM2, TFRC, SLA, ZDHHC7, PARK7, SLA2, CLU, TNF, BASP1, CHP1, RPS11, PRKACB, GLUL, GBP5, GABARAPL1, RPS8, RAB31, CCNY, CD8B, CD8A, RAB34, DPEP2, MAL, ABCG1, LY6E, CD151, TXK, MGST3, ADRB2, GABARAP, PRDX3, PRDX5, CD14, ABCA1, LYN, PRNP, OPN3, NIBAN2, APOBEC3G, CYRIB, IGF2R, NFKB1, BST2, CPD, CD24, APOBEC3A, LAT, ARF1, ASGR1, LMNB1, ASGR2, GLIPR2, PHACTR2, CD36, RAC1, RAB8B, CD52, …	1251	920	14097	1.44532	0.000967933	0.000166963	0.000161398
GOTERM_BP_DIRECT	GO:0071404~cellular response to low-density lipoprotein particle stimulus	9	0.614754	7.05388e-05	ABCA1, FCER1G, NPC1, SYK, ITGB2, CD9, PPARG, CD36, CES1	1414	21	19256	5.83633	0.317107	0.00325986	0.003123
UP_KW_PTM	KW-0564~Palmitate	52	3.55191	0.00145582	IFITM3, IFITM1, IFITM2, TFRC, ZDHHC7, PARK7, ASGR1, ASGR2, CD36, RAC1, RPS11, GLUL, RRAS2, LIME1, CKAP4, RHOB, LAT2, FGR, HCK, PLSCR1, RAP2B, CD8B, CD8A, LCK, PECAM1, ABCG1, CD63, CD151, MGST3, TXK, ADRB2, PRDX3, PRDX5, S1PR1, FYN, MPP1, ABCA1, LYN, OPN3, MCOLN1, SCIMP, IGF2R, SOD1, CD4, STING1, CPD, CD7, RGS10, CD9, FAS, KRAS, LAT	1251	376	14097	1.55842	0.0413694	0.00485273	0.00469097
GOTERM_BP_DIRECT	GO:0010888~negative regulation of lipid storage	5	0.34153	0.004233	NFKBIA, IL6, PPARG, TNF, PTPN2	1414	10	19256	6.80905	1	0.0775859	0.0743286
GOTERM_MF_DIRECT	GO:0043548~phosphatidylinositol 3-kinase binding	7	0.478142	0.00610569	LCK, FYN, CALM3, PIK3R1, CALM1, CALM2, HCST	1424	23	18811	4.02043	0.999823	0.103797	0.0984266
GOTERM_BP_DIRECT	GO:0042953~lipoprotein transport	6	0.409836	0.0103057	VMP1, LRP1, PRKCB, SURF4, PPARG, CD36	1414	19	19256	4.30045	1	0.152511	0.146108
GOTERM_BP_DIRECT	GO:0032367~intracellular cholesterol transport	5	0.34153	0.0120679	ABCA1, NPC1, SCP2, NPC2, ABCG1	1414	13	19256	5.23773	1	0.166457	0.159469
GOTERM_BP_DIRECT	GO:0019216~regulation of lipid metabolic process	8	0.546448	0.0248608	LACTB, RNF213, ID2, PSAP, PLCG2, PPARG, DNAJC15, MACROH2A1	1414	40	19256	2.72362	1	0.27156	0.260159
GOTERM_BP_DIRECT	GO:0070542~response to fatty acid	6	0.409836	0.0277942	TBXAS1, UCP2, CAT, MBP, CD36, TLR2	1414	24	19256	3.40453	1	0.295252	0.282857
GOTERM_BP_DIRECT	GO:0010887~negative regulation of cholesterol storage	4	0.273224	0.0416734	ABCA1, PPARG, ABCG1, CES1	1414	11	19256	4.95204	1	0.380622	0.364642
GOTERM_BP_DIRECT	GO:0010875~positive regulation of cholesterol efflux	6	0.409836	0.0440651	ABCA1, NFKBIA, LRP1, PPARG, ABCG1, CES1	1414	27	19256	3.02625	1	0.396528	0.379881
