# Supplementary material for: Gene expression profiling of host lipid metabolism in SARS-CoV-2 infected patients: a systematic review and integrated bioinformatics analysis
Source: BMC Infect Dis. 2024 Jan 23;24:124. doi: 10.1186/s12879-024-08983-0 (PMC10807267; doi:10.1186/s12879-024-08983-0)
Supplement: Supplementary file 3 — Supplementary Material 3: S3 Table. The list of 213 DEGs involved in lipid metabolisms pathways analyzed using the STRING online database [file 12879_2024_8983_MOESM3_ESM.xlsx]

## Sheet: DEGs
S3 Table The list of 213 DEGs involved in lipid metabolisms pathways analyzed using the STRING online database
HSP90AB1
SOD2
IFITM1
PRKACB
CD48
LYN
NLRP3
NCF1
NFKB1
CD151
GLUL
ARF6
HSPA8
CD14
NCF2
NFKBIA
IFITM2
GBP5
CD63
JUN
BID
FASLG
IL6
TFRC
GABARAPL1
LRP1
HSPA5
ABCA1
TNF
CD40LG
MGST3
RPS8
PPM1G
STAT3
TBXAS1
CXCL2
BCL2
ADRB2
RAB31
RAB20
POU2F2
NDUFA2
ICAM1
BAX
PARK7
CCNY
APOL6
RNF213
NDUFA1
PYCARD
FAS
ASGR1
CD8B
GNG5
MACROH2A1
NDUFS7
TNFSF10
KRAS
ASGR2
RAB34
RAB24
NDUFS6
UQCRQ
CASP1
CALM3
PRDX5
DPEP2
LMNA
NDUFS5
LACTB
CD36
CALM1
S1PR1
MAL
NCAM1
NDUFAB1
PECAM1
RAC1
CALM2
FYN
LY6E
CD59
UQCRC1
CD9
IKBKE
MYD88
RPS11
TXK
RPL15
IFITM3
LAT
HSP90AA1
NDUFB9
OPN3
GABARAP
GBP2
UCP2
SLA
CYBB
COX7B
RRAS2
PRDX3
GBP1
ID2
DNAJC15
FOS
NDUFB7
LIME1
PRNP
CD55
SCP2
PLAUR
TNFRSF1A
NDUFA11
SCIMP
NIBAN2
APOL3
ZDHHC7
RHOH
ERN1
NDUFB11
RHOB
APOBEC3G
MPP1
SLA2
CKAP4
IL1B
COX4I1
SOD1
CYRIB
MARCKSL1
CLU
DUSP22
IRF7
NDUFB2
FGR
IGF2R
NAP1L1
BASP1
NFKBIA
PPARG
NDUFB1
LAT2
BST2
MCOLN1
CHP1
PTPN2
ABCG1
COX5A
HCK
CD24
DNAJA1
CAT
ABCA1
TLR2
UQCRH
CD4
APOBEC3A
FMNL1
PSAP
FCER1G
CAMK2D
SOCS3
PLSCR1
ARF1
MARCKS
NPC2
NPC1
PIK3R1
CYC1
RAP2B
LMNB1
DNAJA4
PTP4A1
SYK
TANK
NDUFV2
STING1
GLIPR2
LAMTOR1
ARL4C
ITGB2
HSPD1
IL6R
LCK
PHACTR2
VMP1
VAMP8
CES1
HSP90B1
COX8A
CD8A
RAB8B
PRKCB
OAS1
CCL5
TGFB1
CPD
CD52
SURF4
OAS2
CCL3
NDUFA6
CD7
TESC
LCK
MBP
MAPK1
NDUFA4
RGS10
RHOG
HCST
PLCG2
