# Supplementary material for: Gene expression profiling of host lipid metabolism in SARS-CoV-2 infected patients: a systematic review and integrated bioinformatics analysis
Source: BMC Infect Dis. 2024 Jan 23;24:124. doi: 10.1186/s12879-024-08983-0 (PMC10807267; doi:10.1186/s12879-024-08983-0)
Supplement: Supplementary file 4 — Supplementary Material 4: S4 Table. The full list of significant functional annotations of all DEGs in each cluster [file 12879_2024_8983_MOESM4_ESM.xlsx]

## Sheet: c1
S4 Table The full list of significant functional annotations of all DEGs in each cluster
Category	Term	Count	%	PValue	Genes	List Total	Pop Hits	Pop Total	Fold Enrichment	Bonferroni	Benjamini	FDR
KEGG_PATHWAY	hsa04932:Non-alcoholic fatty liver disease	26	74.2857	5.5559e-37	NDUFB9, COX7B, NDUFB7, NDUFA11, NDUFB11, COX4I1, NDUFB2, NDUFB1, COX5A, UQCRH, SOCS3, CYC1, NDUFV2, COX8A, NDUFA6, NDUFA4, NDUFA2, NDUFA1, TNFRSF1A, NDUFS7, UQCRQ, NDUFS6, NDUFS5, NDUFAB1, UQCRC1, PPARG	35	155	8164	39.127	5.50034e-35	5.50034e-35	4.11137e-35
UP_KW_BIOLOGICAL_PROCESS	KW-0679~Respiratory chain	19	54.2857	1.83845e-34	NDUFB9, NDUFB7, NDUFA6, NDUFA11, NDUFB11, NDUFA4, NDUFA2, NDUFB2, NDUFA1, NDUFB1, UQCRH, NDUFS7, UQCRQ, NDUFS6, NDUFS5, NDUFAB1, UQCRC1, CYC1, NDUFV2	30	66	11223	107.695	4.04459e-33	4.04459e-33	4.04459e-33
KEGG_PATHWAY	hsa00190:Oxidative phosphorylation	23	65.7143	4.18114e-32	COX8A, NDUFB9, COX7B, NDUFB7, NDUFA6, NDUFA11, NDUFB11, NDUFA4, COX4I1, NDUFA2, NDUFB2, NDUFA1, NDUFB1, COX5A, UQCRH, NDUFS7, UQCRQ, NDUFS6, NDUFS5, NDUFAB1, UQCRC1, CYC1, NDUFV2	35	134	8164	40.0367	4.13933e-30	2.06966e-30	1.54702e-30
UP_KW_BIOLOGICAL_PROCESS	KW-0249~Electron transport	20	57.1429	4.28339e-32	NDUFB9, NDUFB7, NDUFA6, NDUFA11, NDUFB11, NDUFA4, NDUFA2, NDUFB2, NDUFA1, CYBB, NDUFB1, UQCRH, NDUFS7, UQCRQ, NDUFS6, NDUFS5, NDUFAB1, UQCRC1, CYC1, NDUFV2	30	113	11223	66.2124	9.42346e-31	4.71173e-31	4.71173e-31
KEGG_PATHWAY	hsa05415:Diabetic cardiomyopathy	24	68.5714	7.93048e-30	COX8A, NDUFB9, COX7B, NDUFB7, NDUFA6, NDUFA11, NDUFB11, NDUFA4, COX4I1, NDUFA2, NDUFB2, NDUFA1, CYBB, NDUFB1, COX5A, UQCRH, NDUFS7, UQCRQ, NDUFS6, NDUFS5, NDUFAB1, UQCRC1, CYC1, NDUFV2	35	203	8164	27.5772	7.85117e-28	2.61706e-28	1.95618e-28
GOTERM_CC_DIRECT	GO:0005747~mitochondrial respiratory chain complex I	15	42.8571	4.57026e-29	NDUFB9, NDUFB7, NDUFA6, NDUFA11, NDUFB11, NDUFA4, NDUFA2, NDUFB2, NDUFA1, NDUFB1, NDUFS7, NDUFS6, NDUFS5, NDUFAB1, NDUFV2	35	50	20562	176.246	2.87926e-27	2.87926e-27	2.83356e-27
GOTERM_BP_DIRECT	GO:0009060~aerobic respiration	16	45.7143	8.63037e-29	NDUFB9, NDUFB7, NDUFA6, NDUFA11, NDUFB11, NDUFA2, NDUFB2, NDUFA1, NDUFB1, UQCRH, NDUFS7, NDUFS6, NDUFS5, NDUFAB1, UQCRC1, NDUFV2	35	70	19308	126.093	3.64202e-26	3.64202e-26	3.46941e-26
UP_KW_CELLULAR_COMPONENT	KW-0999~Mitochondrion inner membrane	22	62.8571	1.11106e-28	COX8A, NDUFB9, COX7B, NDUFB7, NDUFA6, NDUFA11, NDUFB11, NDUFA4, COX4I1, NDUFA2, NDUFB2, NDUFA1, NDUFB1, COX5A, UQCRH, NDUFS7, UQCRQ, NDUFS6, NDUFS5, UQCRC1, CYC1, NDUFV2	34	335	17615	34.0237	1.11106e-27	1.11106e-27	1.11106e-27
KEGG_PATHWAY	hsa05020:Prion disease	25	71.4286	1.34087e-28	NDUFB9, COX7B, NDUFB7, NDUFA11, NDUFB11, COX4I1, NDUFB2, NDUFB1, COX5A, UQCRH, CCL5, CYC1, NDUFV2, COX8A, NDUFA6, NDUFA4, NDUFA2, NDUFA1, CYBB, NDUFS7, UQCRQ, NDUFS6, NDUFS5, NDUFAB1, UQCRC1	35	273	8164	21.3605	1.32746e-26	3.31866e-27	2.48061e-27
GOTERM_CC_DIRECT	GO:0005743~mitochondrial inner membrane	23	65.7143	1.61308e-28	COX8A, NDUFB9, COX7B, NDUFB7, NDUFA6, NDUFA11, NDUFB11, NDUFA4, COX4I1, NDUFA2, NDUFB2, NDUFA1, NDUFB1, COX5A, UQCRH, NDUFS7, UQCRQ, NDUFS6, NDUFS5, NDUFAB1, UQCRC1, CYC1, NDUFV2	35	465	20562	29.0584	1.01624e-26	5.08122e-27	5.00056e-27
KEGG_PATHWAY	hsa04714:Thermogenesis	24	68.5714	1.94273e-28	COX8A, NDUFB9, COX7B, NDUFB7, NDUFA6, NDUFA11, NDUFB11, NDUFA4, COX4I1, NDUFA2, NDUFB2, NDUFA1, NDUFB1, COX5A, UQCRH, NDUFS7, UQCRQ, NDUFS6, NDUFS5, NDUFAB1, UQCRC1, PPARG, CYC1, NDUFV2	35	232	8164	24.13	1.92331e-26	3.84661e-27	2.87524e-27
KEGG_PATHWAY	hsa05208:Chemical carcinogenesis - reactive oxygen species	23	65.7143	5.71175e-27	COX8A, NDUFB9, COX7B, NDUFB7, NDUFA6, NDUFA11, NDUFB11, NDUFA4, COX4I1, NDUFA2, NDUFB2, NDUFA1, NDUFB1, COX5A, UQCRH, NDUFS7, UQCRQ, NDUFS6, NDUFS5, NDUFAB1, UQCRC1, CYC1, NDUFV2	35	223	8164	24.0579	5.65463e-25	9.42439e-26	7.04449e-26
KEGG_PATHWAY	hsa05016:Huntington disease	24	68.5714	1.35042e-25	COX8A, NDUFB9, COX7B, NDUFB7, NDUFA6, NDUFA11, NDUFB11, NDUFA4, COX4I1, NDUFA2, NDUFB2, NDUFA1, NDUFB1, COX5A, UQCRH, NDUFS7, UQCRQ, NDUFS6, NDUFS5, NDUFAB1, UQCRC1, PPARG, CYC1, NDUFV2	35	306	8164	18.2947	1.33691e-23	1.90988e-24	1.42758e-24
KEGG_PATHWAY	hsa05014:Amyotrophic lateral sclerosis	25	71.4286	1.55284e-25	NDUFB9, COX7B, NDUFB7, NDUFA11, NDUFB11, COX4I1, NDUFB2, NDUFB1, COX5A, UQCRH, CASP1, CYC1, NDUFV2, COX8A, NDUFA6, NDUFA4, NDUFA2, NDUFA1, TNFRSF1A, NDUFS7, UQCRQ, NDUFS6, NDUFS5, NDUFAB1, UQCRC1	35	364	8164	16.0204	1.53731e-23	1.92164e-24	1.43637e-24
KEGG_PATHWAY	hsa05012:Parkinson disease	23	65.7143	3.09365e-25	COX8A, NDUFB9, COX7B, NDUFB7, NDUFA6, NDUFA11, NDUFB11, NDUFA4, COX4I1, NDUFA2, NDUFB2, NDUFA1, NDUFB1, COX5A, UQCRH, NDUFS7, UQCRQ, NDUFS6, NDUFS5, NDUFAB1, UQCRC1, CYC1, NDUFV2	35	266	8164	20.1689	3.06271e-23	3.40301e-24	2.54366e-24
KEGG_PATHWAY	hsa05010:Alzheimer disease	25	71.4286	5.69366e-25	NDUFB9, COX7B, NDUFB7, NDUFA11, NDUFB11, COX4I1, NDUFB2, NDUFB1, COX5A, UQCRH, CYC1, NDUFV2, COX8A, NDUFA6, NDUFA4, NDUFA2, NDUFA1, CYBB, TNFRSF1A, NDUFS7, UQCRQ, NDUFS6, NDUFS5, NDUFAB1, UQCRC1	35	384	8164	15.186	5.63672e-23	5.63672e-24	4.21331e-24
GOTERM_BP_DIRECT	GO:0042776~mitochondrial ATP synthesis coupled proton transport	14	40	1.73687e-24	NDUFB9, NDUFB7, NDUFA6, NDUFA11, NDUFB11, NDUFA2, NDUFB2, NDUFA1, NDUFB1, NDUFS7, NDUFS6, NDUFS5, NDUFAB1, NDUFV2	35	65	19308	118.818	7.32959e-22	3.6648e-22	3.49111e-22
GOTERM_BP_DIRECT	GO:0006120~mitochondrial electron transport, NADH to ubiquinone	13	37.1429	4.92921e-24	NDUFB9, NDUFB7, NDUFA6, NDUFA4, NDUFA2, NDUFB2, NDUFA1, NDUFB1, NDUFS7, NDUFS6, NDUFS5, NDUFAB1, NDUFV2	35	47	19308	152.586	2.08013e-21	6.93376e-22	6.60515e-22
KEGG_PATHWAY	hsa05022:Pathways of neurodegeneration - multiple diseases	25	71.4286	1.01151e-22	NDUFB9, COX7B, NDUFB7, NDUFA11, NDUFB11, COX4I1, NDUFB2, NDUFB1, COX5A, UQCRH, CYC1, NDUFV2, COX8A, NDUFA6, NDUFA4, NDUFA2, NDUFA1, CYBB, TNFRSF1A, NDUFS7, UQCRQ, NDUFS6, NDUFS5, NDUFAB1, UQCRC1	35	476	8164	12.2509	1.00139e-20	9.10355e-22	6.80467e-22
GOTERM_MF_DIRECT	GO:0008137~NADH dehydrogenase (ubiquinone) activity	12	34.2857	3.97677e-22	NDUFB9, NDUFB7, NDUFA6, NDUFS7, NDUFS6, NDUFA4, NDUFS5, NDUFA2, NDUFB2, NDUFA1, NDUFB1, NDUFV2	34	43	18869	154.876	4.21538e-20	4.21538e-20	4.01654e-20
GOTERM_BP_DIRECT	GO:0032981~mitochondrial respiratory chain complex I assembly	12	34.2857	4.76718e-20	NDUFB9, NDUFB7, NDUFA6, NDUFS7, NDUFA11, NDUFB11, NDUFS5, NDUFAB1, NDUFA2, NDUFB2, NDUFA1, NDUFB1	35	63	19308	105.078	2.01175e-17	5.02937e-18	4.79101e-18
UP_KW_CELLULAR_COMPONENT	KW-0496~Mitochondrion	23	65.7143	9.87202e-18	COX8A, NDUFB9, COX7B, NDUFB7, NDUFA6, NDUFA11, NDUFB11, NDUFA4, COX4I1, NDUFA2, NDUFB2, NDUFA1, NDUFB1, COX5A, UQCRH, NDUFS7, UQCRQ, NDUFS6, NDUFS5, NDUFAB1, UQCRC1, CYC1, NDUFV2	34	1306	17615	9.12407	9.87202e-17	4.93601e-17	4.93601e-17
KEGG_PATHWAY	hsa04723:Retrograde endocannabinoid signaling	15	42.8571	2.21711e-16	NDUFB9, NDUFB7, NDUFA6, NDUFA11, NDUFB11, NDUFA4, NDUFA2, NDUFB2, NDUFA1, NDUFB1, NDUFS7, NDUFS6, NDUFS5, NDUFAB1, NDUFV2	35	148	8164	23.6409	2.19824e-14	1.82911e-15	1.36722e-15
GOTERM_BP_DIRECT	GO:0045333~cellular respiration	9	25.7143	4.27905e-15	COX8A, COX7B, UQCRQ, NDUFA4, COX4I1, UQCRC1, CYC1, COX5A, UQCRH	35	42	19308	118.212	1.82721e-12	3.61152e-13	3.44036e-13
UP_KW_DISEASE	KW-1274~Primary mitochondrial disease	15	42.8571	1.07322e-14	COX8A, NDUFB9, NDUFA6, NDUFA11, NDUFB11, NDUFA4, COX4I1, NDUFA2, NDUFA1, COX5A, NDUFS7, UQCRQ, NDUFS6, CYC1, NDUFV2	23	191	4447	15.1844	1.2923e-13	1.28786e-13	1.28786e-13
UP_KW_LIGAND	KW-0830~Ubiquinone	8	22.8571	1.01834e-13	NDUFS7, NDUFS6, NDUFA4, NDUFS5, NDUFB2, NDUFA1, NDUFB1, NDUFV2	14	36	6833	108.46	1.4253e-12	1.42568e-12	1.32384e-12
GOTERM_CC_DIRECT	GO:0005739~mitochondrion	19	54.2857	1.06991e-12	COX8A, NDUFB9, COX7B, NDUFB7, NDUFA11, NDUFB11, NDUFA4, COX4I1, NDUFA1, NDUFB1, UQCRH, TNFRSF1A, UQCRQ, NDUFS5, NDUFAB1, CASP1, UQCRC1, CYC1, NDUFV2	35	1437	20562	7.76773	6.74051e-11	2.24682e-11	2.21116e-11
UP_SEQ_FEATURE	TRANSIT:Mitochondrion	13	37.1429	3.90771e-11	COX8A, COX7B, NDUFB11, COX4I1, NDUFB2, COX5A, UQCRH, NDUFS7, NDUFS6, NDUFAB1, UQCRC1, CYC1, NDUFV2	35	551	20559	13.8588	5.31448e-09	5.31448e-09	5.23633e-09
GOTERM_BP_DIRECT	GO:1902600~hydrogen ion transmembrane transport	9	25.7143	9.12991e-11	COX8A, COX7B, UQCRQ, NDUFA4, COX4I1, UQCRC1, CYC1, COX5A, UQCRH	35	139	19308	35.7188	3.85283e-08	6.42137e-09	6.11704e-09
UP_KW_DOMAIN	KW-0809~Transit peptide	13	37.1429	1.13868e-10	COX8A, COX7B, NDUFB11, COX4I1, NDUFB2, COX5A, UQCRH, NDUFS7, NDUFS6, NDUFAB1, UQCRC1, CYC1, NDUFV2	28	566	14495	11.8901	1.02481e-09	1.02481e-09	1.02481e-09
GOTERM_CC_DIRECT	GO:0031966~mitochondrial membrane	9	25.7143	1.63914e-10	COX8A, COX7B, NDUFA6, NDUFA4, COX4I1, NDUFAB1, NDUFA2, NDUFA1, COX5A	35	159	20562	33.2539	1.03266e-08	2.58165e-09	2.54067e-09
KEGG_PATHWAY	hsa01100:Metabolic pathways	23	65.7143	5.3435e-09	COX8A, NDUFB9, COX7B, NDUFB7, NDUFA6, NDUFA11, NDUFB11, NDUFA4, COX4I1, NDUFA2, NDUFB2, NDUFA1, NDUFB1, COX5A, UQCRH, NDUFS7, UQCRQ, NDUFS6, NDUFS5, NDUFAB1, UQCRC1, CYC1, NDUFV2	35	1540	8164	3.48371	5.29007e-07	4.06928e-08	3.04169e-08
UP_KW_BIOLOGICAL_PROCESS	KW-0813~Transport	20	57.1429	4.43814e-08	NDUFB9, NDUFB7, NDUFA6, NDUFA11, NDUFB11, NDUFA4, NDUFA2, NDUFB2, NDUFA1, CYBB, NDUFB1, UQCRH, NDUFS7, UQCRQ, NDUFS6, NDUFS5, NDUFAB1, UQCRC1, CYC1, NDUFV2	30	2113	11223	3.54094	9.76391e-07	3.25464e-07	3.25464e-07
KEGG_PATHWAY	hsa04260:Cardiac muscle contraction	8	22.8571	5.20738e-08	COX8A, COX7B, UQCRQ, COX4I1, UQCRC1, CYC1, COX5A, UQCRH	35	87	8164	21.4489	5.1553e-06	3.68236e-07	2.75247e-07
GOTERM_CC_DIRECT	GO:0005751~mitochondrial respiratory chain complex IV	5	14.2857	9.0751e-08	COX8A, COX7B, NDUFA4, COX4I1, COX5A	35	26	20562	112.978	5.7173e-06	1.14346e-06	1.12531e-06
GOTERM_BP_DIRECT	GO:0006123~mitochondrial electron transport, cytochrome c to oxygen	5	14.2857	9.8727e-08	COX8A, COX7B, NDUFA4, COX4I1, COX5A	35	25	19308	110.331	4.16619e-05	5.95183e-06	5.66975e-06
KEGG_PATHWAY	hsa05417:Lipid and atherosclerosis	10	28.5714	1.52583e-07	CD40LG, CCL5, CASP1, CCL3, CYBB, NLRP3, PPARG, CXCL2, MYD88, TNFRSF1A	35	215	8164	10.8492	1.51056e-05	1.00705e-06	7.52741e-07
GOTERM_CC_DIRECT	GO:0070469~respiratory chain	5	14.2857	1.65581e-07	NDUFB9, NDUFA6, NDUFS7, NDUFS5, NDUFA1	35	30	20562	97.9143	1.04316e-05	1.7386e-06	1.71101e-06
UP_SEQ_FEATURE	TOPO_DOM:Mitochondrial matrix	6	17.1429	3.41998e-07	COX8A, COX7B, UQCRQ, NDUFA4, COX4I1, CYC1	35	89	20559	39.6	4.65106e-05	2.32559e-05	2.29139e-05
GOTERM_CC_DIRECT	GO:0005750~mitochondrial respiratory chain complex III	4	11.4286	1.48493e-06	UQCRQ, UQCRC1, CYC1, UQCRH	35	14	20562	167.853	9.35465e-05	1.33644e-05	1.31523e-05
GOTERM_BP_DIRECT	GO:0006122~mitochondrial electron transport, ubiquinol to cytochrome c	4	11.4286	1.79202e-06	UQCRQ, UQCRC1, CYC1, UQCRH	35	14	19308	157.616	0.000755949	9.45293e-05	9.00492e-05
UP_SEQ_FEATURE	TOPO_DOM:Mitochondrial intermembrane	6	17.1429	2.33376e-06	COX8A, COX7B, UQCRQ, NDUFA4, COX4I1, CYC1	35	131	20559	26.9038	0.000317342	0.000105797	0.000104241
GOTERM_MF_DIRECT	GO:0004129~cytochrome-c oxidase activity	4	11.4286	5.44434e-06	COX8A, COX7B, COX4I1, COX5A	34	20	18869	110.994	0.000576935	0.00028855	0.000274939
GOTERM_BP_DIRECT	GO:0006954~inflammatory response	8	22.8571	6.25943e-06	CD40LG, CCL5, CCL3, CYBB, NLRP3, CXCL2, MYD88, TNFRSF1A	35	412	19308	10.7118	0.002638	0.000293498	0.000279588
UP_KW_CELLULAR_COMPONENT	KW-0472~Membrane	28	80	3.54798e-05	NDUFB9, COX7B, NDUFB7, NDUFA11, NDUFB11, COX4I1, NDUFB2, NDUFB1, COX5A, UQCRH, CASP1, NLRP3, CYC1, NDUFV2, COX8A, NDUFA6, SYK, NDUFA4, NDUFA2, NDUFA1, CYBB, TNFRSF1A, CD40LG, NDUFS7, UQCRQ, NDUFS6, NDUFS5, UQCRC1	34	8221	17615	1.76456	0.000354742	0.000118266	0.000118266
GOTERM_MF_DIRECT	GO:0008121~ubiquinol-cytochrome-c reductase activity	3	8.57143	8.25072e-05	UQCRC1, CYC1, UQCRH	34	8	18869	208.114	0.00870799	0.00291526	0.00277774
GOTERM_BP_DIRECT	GO:0032731~positive regulation of interleukin-1 beta production	4	11.4286	0.000202242	CASP1, CCL3, NLRP3, MYD88	35	65	19308	33.9481	0.0818136	0.00853463	0.00813014
GOTERM_MF_DIRECT	GO:0009055~electron carrier activity	4	11.4286	0.000246305	NDUFS6, CYBB, NDUFV2, COX5A	34	70	18869	31.7126	0.0257736	0.00652708	0.0062192
GOTERM_CC_DIRECT	GO:0005746~mitochondrial respiratory chain	3	8.57143	0.000274925	COX7B, UQCRC1, UQCRH	35	15	20562	117.497	0.0171735	0.00216504	0.00213067
GOTERM_BP_DIRECT	GO:0030593~neutrophil chemotaxis	4	11.4286	0.000401749	SYK, CCL5, CCL3, CXCL2	35	82	19308	26.9101	0.155974	0.0154126	0.0146821
GOTERM_BP_DIRECT	GO:0006119~oxidative phosphorylation	3	8.57143	0.000505104	COX7B, UQCRC1, UQCRH	35	19	19308	87.1038	0.192012	0.0177628	0.016921
KEGG_PATHWAY	hsa05164:Influenza A	6	17.1429	0.000646675	SOCS3, CCL5, CASP1, NLRP3, MYD88, TNFRSF1A	35	171	8164	8.18446	0.062034	0.0040013	0.00299087
UP_SEQ_FEATURE	DOMAIN:SCY	3	8.57143	0.000777626	CCL5, CCL3, CXCL2	35	25	20559	70.488	0.100394	0.0264393	0.0260505
INTERPRO	IPR011029:Death-like domain	4	11.4286	0.000834677	CASP1, NLRP3, MYD88, TNFRSF1A	34	108	19204	20.9194	0.0646196	0.0667741	0.0667741
KEGG_PATHWAY	hsa04064:NF-kappa B signaling pathway	5	14.2857	0.00085907	CD40LG, SYK, CXCL2, MYD88, TNFRSF1A	35	104	8164	11.2143	0.0815653	0.00495675	0.00370504
GOTERM_BP_DIRECT	GO:0032760~positive regulation of tumor necrosis factor production	4	11.4286	0.000897683	SYK, CCL3, CYBB, MYD88	35	108	19308	20.4317	0.315449	0.0285361	0.0271837
SMART	SM00199:SCY	3	8.57143	0.000899361	CCL5, CCL3, CXCL2	12	43	10386	60.3837	0.0142931	0.0143898	0.0143898
KEGG_PATHWAY	hsa04621:NOD-like receptor signaling pathway	6	17.1429	0.000901227	CCL5, CASP1, CYBB, NLRP3, CXCL2, MYD88	35	184	8164	7.60621	0.0853938	0.00495675	0.00370504
GOTERM_BP_DIRECT	GO:0050729~positive regulation of inflammatory response	4	11.4286	0.000946695	CASP1, CCL3, NLRP3, TNFRSF1A	35	110	19308	20.0603	0.329475	0.0285361	0.0271837
GOTERM_BP_DIRECT	GO:0032753~positive regulation of interleukin-4 production	3	8.57143	0.00102768	CD40LG, SYK, NLRP3	35	27	19308	61.2952	0.352026	0.0289121	0.0275418
UP_KW_BIOLOGICAL_PROCESS	KW-0395~Inflammatory response	5	14.2857	0.00122962	CCL5, CCL3, NLRP3, CXCL2, MYD88	30	185	11223	10.1108	0.0267052	0.0067629	0.0067629
GOTERM_BP_DIRECT	GO:0007159~leukocyte cell-cell adhesion	3	8.57143	0.00144424	CD40LG, SYK, CCL5	35	32	19308	51.7179	0.456599	0.0371995	0.0354365
UP_KW_MOLECULAR_FUNCTION	KW-0202~Cytokine	4	11.4286	0.00147312	CD40LG, CCL5, CCL3, CXCL2	15	196	11693	15.9088	0.0218703	0.0220967	0.0220967
GOTERM_BP_DIRECT	GO:0050728~negative regulation of inflammatory response	4	11.4286	0.00149856	SOCS3, NLRP3, PPARG, TNFRSF1A	35	129	19308	17.1056	0.468933	0.0371995	0.0354365
GOTERM_BP_DIRECT	GO:0031663~lipopolysaccharide-mediated signaling pathway	3	8.57143	0.00214104	CCL5, CCL3, MYD88	35	39	19308	42.4352	0.595251	0.0501955	0.0478166
KEGG_PATHWAY	hsa05171:Coronavirus disease - COVID-19	6	17.1429	0.00251857	SYK, CASP1, CYBB, NLRP3, MYD88, TNFRSF1A	35	232	8164	6.03251	0.220929	0.0131231	0.00980918
INTERPRO	IPR001811:Chemokine interleukin-8-like domain	3	8.57143	0.00282689	CCL5, CCL3, CXCL2	34	46	19204	36.8363	0.202658	0.113076	0.113076
UP_KW_LIGAND	KW-0408~Iron	5	14.2857	0.00320811	NDUFS7, CYBB, CYC1, NDUFV2, COX5A	14	346	6833	7.05306	0.0439889	0.0224568	0.0208527
GOTERM_MF_DIRECT	GO:0008009~chemokine activity	3	8.57143	0.00344771	CCL5, CCL3, CXCL2	34	50	18869	33.2982	0.306559	0.0730915	0.0696438
GOTERM_BP_DIRECT	GO:0043280~positive regulation of cysteine-type endopeptidase activity involved in apoptotic process	3	8.57143	0.00406701	SYK, CASP1, NLRP3	35	54	19308	30.6476	0.820894	0.0903305	0.0860495
GOTERM_BP_DIRECT	GO:0071222~cellular response to lipopolysaccharide	4	11.4286	0.00468477	CASP1, NLRP3, CXCL2, MYD88	35	193	19308	11.4333	0.862154	0.0988486	0.0941638
GOTERM_BP_DIRECT	GO:0070098~chemokine-mediated signaling pathway	3	8.57143	0.00674399	CCL5, CCL3, CXCL2	35	70	19308	23.6424	0.942479	0.135522	0.129099
UP_KW_MOLECULAR_FUNCTION	KW-1278~Translocase	3	8.57143	0.0067743	NDUFS7, CYC1, NDUFV2	15	105	11693	22.2724	0.0969345	0.0508072	0.0508072
GOTERM_MF_DIRECT	GO:0043621~protein self-association	3	8.57143	0.00740565	CCL5, PPARG, MYD88	34	74	18869	22.4988	0.54521	0.130833	0.124662
GOTERM_BP_DIRECT	GO:0007584~response to nutrient	3	8.57143	0.0079065	COX4I1, CYBB, PPARG	35	76	19308	21.7759	0.964909	0.151661	0.144473
KEGG_PATHWAY	hsa04061:Viral protein interaction with cytokine and cytokine receptor	4	11.4286	0.00810378	CCL5, CCL3, CXCL2, TNFRSF1A	35	100	8164	9.33029	0.553155	0.0401137	0.029984
GOTERM_BP_DIRECT	GO:0006952~defense response	3	8.57143	0.00851925	CYBB, NLRP3, CXCL2	35	79	19308	20.949	0.972962	0.15631	0.148902
KEGG_PATHWAY	hsa05142:Chagas disease	4	11.4286	0.00855647	CCL5, CCL3, MYD88, TNFRSF1A	35	102	8164	9.14734	0.572899	0.0403377	0.0301514
GOTERM_BP_DIRECT	GO:0071260~cellular response to mechanical stimulus	3	8.57143	0.0102539	CASP1, MYD88, TNFRSF1A	35	87	19308	19.0227	0.987086	0.170756	0.162663
GOTERM_MF_DIRECT	GO:0035325~Toll-like receptor binding	2	5.71429	0.010449	SYK, MYD88	34	6	18869	184.99	0.671567	0.138449	0.131919
GOTERM_MF_DIRECT	GO:0031726~CCR1 chemokine receptor binding	2	5.71429	0.010449	CCL5, CCL3	34	6	18869	184.99	0.671567	0.138449	0.131919
GOTERM_BP_DIRECT	GO:0007231~osmosensory signaling pathway	2	5.71429	0.0105205	CASP1, NLRP3	35	6	19308	183.886	0.988474	0.170756	0.162663
GOTERM_BP_DIRECT	GO:2000503~positive regulation of natural killer cell chemotaxis	2	5.71429	0.0105205	CCL5, CCL3	35	6	19308	183.886	0.988474	0.170756	0.162663
KEGG_PATHWAY	hsa04668:TNF signaling pathway	4	11.4286	0.011042	SOCS3, CCL5, CXCL2, TNFRSF1A	35	112	8164	8.33061	0.666876	0.0496891	0.0371413
GOTERM_BP_DIRECT	GO:0071346~cellular response to interferon-gamma	3	8.57143	0.0131227	CCL5, CASP1, CCL3	35	99	19308	16.7169	0.996206	0.203774	0.194116
UP_SEQ_FEATURE	DOMAIN:Complex1_LYR_dom	2	5.71429	0.0131561	NDUFB9, NDUFA6	35	8	20559	146.85	0.834884	0.357846	0.352584
GOTERM_MF_DIRECT	GO:0031730~CCR5 chemokine receptor binding	2	5.71429	0.0139084	CCL5, CCL3	34	8	18869	138.743	0.773416	0.16381	0.156083
GOTERM_BP_DIRECT	GO:0002283~neutrophil activation involved in immune response	2	5.71429	0.0140034	SYK, MYD88	35	8	19308	137.914	0.997397	0.203774	0.194116
GOTERM_BP_DIRECT	GO:0002674~negative regulation of acute inflammatory response	2	5.71429	0.0140034	NLRP3, PPARG	35	8	19308	137.914	0.997397	0.203774	0.194116
GOTERM_CC_DIRECT	GO:0072559~NLRP3 inflammasome complex	2	5.71429	0.0147866	CASP1, NLRP3	35	9	20562	130.552	0.608791	0.103506	0.101863
GOTERM_BP_DIRECT	GO:0050727~regulation of inflammatory response	3	8.57143	0.0149393	CASP1, NLRP3, MYD88	35	106	19308	15.6129	0.998257	0.210146	0.200186
KEGG_PATHWAY	hsa04380:Osteoclast differentiation	4	11.4286	0.0158094	SOCS3, SYK, PPARG, TNFRSF1A	35	128	8164	7.28929	0.793537	0.0680491	0.050865
GOTERM_CC_DIRECT	GO:0045277~respiratory chain complex IV	2	5.71429	0.0180436	COX8A, COX7B	35	11	20562	106.816	0.682452	0.113675	0.11187
KEGG_PATHWAY	hsa05131:Shigellosis	5	14.2857	0.0186	CCL5, CASP1, NLRP3, MYD88, TNFRSF1A	35	247	8164	4.7218	0.844131	0.0767249	0.05735
INTERPRO	IPR008011:Complex 1 LYR protein	2	5.71429	0.0187456	NDUFB9, NDUFA6	34	11	19204	102.695	0.779946	0.499882	0.499882
GOTERM_MF_DIRECT	GO:0016004~phospholipase activator activity	2	5.71429	0.0190756	CCL5, CCL3	34	11	18869	100.904	0.870172	0.202201	0.192663
GOTERM_BP_DIRECT	GO:0006935~chemotaxis	3	8.57143	0.0197711	CCL5, CCL3, CXCL2	35	123	19308	13.4551	0.999781	0.268404	0.255684
GOTERM_BP_DIRECT	GO:0045087~innate immune response	5	14.2857	0.0203529	SYK, CYBB, NLRP3, PPARG, MYD88	35	599	19308	4.60482	0.99983	0.268404	0.255684
GOTERM_BP_DIRECT	GO:0043922~negative regulation by host of viral transcription	2	5.71429	0.0226587	CCL5, CCL3	35	13	19308	84.8703	0.999937	0.273199	0.260252
GOTERM_BP_DIRECT	GO:0002221~pattern recognition receptor signaling pathway	2	5.71429	0.0226587	CASP1, NLRP3	35	13	19308	84.8703	0.999937	0.273199	0.260252
GOTERM_BP_DIRECT	GO:0001775~cell activation	2	5.71429	0.0226587	SYK, CCL3	35	13	19308	84.8703	0.999937	0.273199	0.260252
KEGG_PATHWAY	hsa05134:Legionellosis	3	8.57143	0.0232898	CASP1, CXCL2, MYD88	35	57	8164	12.2767	0.902993	0.0922277	0.0689379
GOTERM_BP_DIRECT	GO:0048246~macrophage chemotaxis	2	5.71429	0.0243809	CCL5, CCL3	35	14	19308	78.8082	0.99997	0.285798	0.272253
UP_KW_BIOLOGICAL_PROCESS	KW-0145~Chemotaxis	3	8.57143	0.0278041	CCL5, CCL3, CXCL2	30	101	11223	11.1119	0.462247	0.122338	0.122338
GOTERM_BP_DIRECT	GO:0010803~regulation of tumor necrosis factor-mediated signaling pathway	2	5.71429	0.0278165	SYK, TNFRSF1A	35	16	19308	68.9571	0.999993	0.317258	0.302222
KEGG_PATHWAY	hsa04217:Necroptosis	4	11.4286	0.0279028	CASP1, CYBB, NLRP3, TNFRSF1A	35	159	8164	5.8681	0.93929	0.106245	0.0794158
UP_KW_LIGAND	KW-0349~Heme	3	8.57143	0.0280432	CYBB, CYC1, COX5A	14	140	6833	10.4587	0.328482	0.130868	0.12152
SMART	SM00005:DEATH	2	5.71429	0.0282408	MYD88, TNFRSF1A	12	27	10386	64.1111	0.367678	0.225926	0.225926
GOTERM_BP_DIRECT	GO:0048245~eosinophil chemotaxis	2	5.71429	0.0295298	CCL5, CCL3	35	17	19308	64.9008	0.999997	0.327936	0.312394
GOTERM_BP_DIRECT	GO:0051092~positive regulation of NF-kappaB transcription factor activity	3	8.57143	0.0321937	CD40LG, NLRP3, MYD88	35	160	19308	10.3436	0.999999	0.348352	0.331843
UP_SEQ_FEATURE	MOTIF:Cx9C motif 2	2	5.71429	0.0325758	NDUFB7, NDUFS5	35	20	20559	58.74	0.988936	0.632902	0.623595
UP_SEQ_FEATURE	MOTIF:Cx9C motif 1	2	5.71429	0.0325758	NDUFB7, NDUFS5	35	20	20559	58.74	0.988936	0.632902	0.623595
UP_KW_MOLECULAR_FUNCTION	KW-0560~Oxidoreductase	4	11.4286	0.0328698	NDUFS7, CYBB, NDUFV2, COX5A	15	606	11693	5.14543	0.394277	0.164349	0.164349
KEGG_PATHWAY	hsa04060:Cytokine-cytokine receptor interaction	5	14.2857	0.0330348	CD40LG, CCL5, CCL3, CXCL2, TNFRSF1A	35	295	8164	3.95351	0.964052	0.121128	0.0905399
GOTERM_BP_DIRECT	GO:0050850~positive regulation of calcium-mediated signaling	2	5.71429	0.0346523	SYK, CCL3	35	20	19308	55.1657	1	0.365582	0.348256
GOTERM_BP_DIRECT	GO:0071404~cellular response to low-density lipoprotein particle stimulus	2	5.71429	0.036354	SYK, PPARG	35	21	19308	52.5388	1	0.37418	0.356447
GOTERM_BP_DIRECT	GO:0032481~positive regulation of type I interferon production	2	5.71429	0.0380528	SYK, MYD88	35	22	19308	50.1506	1	0.38234	0.364219
INTERPRO	IPR000827:CC chemokine, conserved site	2	5.71429	0.0388067	CCL5, CCL3	34	23	19204	49.1151	0.957844	0.776133	0.776133
UP_SEQ_FEATURE	DOMAIN:CHCH	2	5.71429	0.0389663	NDUFB7, NDUFS5	35	24	20559	48.95	0.995508	0.662426	0.652685
KEGG_PATHWAY	hsa05133:Pertussis	3	8.57143	0.0396024	CASP1, NLRP3, MYD88	35	76	8164	9.20752	0.981691	0.140023	0.104664
GOTERM_MF_DIRECT	GO:0005515~protein binding	28	80	0.0418732	NDUFB9, COX7B, NDUFB7, NDUFA11, NDUFB11, COX4I1, COX5A, CXCL2, UQCRH, SOCS3, CCL5, CASP1, CCL3, NLRP3, CYC1, NDUFV2, COX8A, SYK, NDUFA4, CYBB, TNFRSF1A, CD40LG, NDUFS7, NDUFS5, NDUFAB1, UQCRC1, PPARG, MYD88	34	12554	18869	1.23779	0.989264	0.403505	0.384472
GOTERM_BP_DIRECT	GO:0043123~positive regulation of I-kappaB kinase/NF-kappaB signaling	3	8.57143	0.044823	CASP1, MYD88, TNFRSF1A	35	192	19308	8.61964	1	0.43989	0.419043
GOTERM_BP_DIRECT	GO:0070269~pyroptosis	2	5.71429	0.0465031	CASP1, NLRP3	35	27	19308	40.8635	1	0.446007	0.424869
KEGG_PATHWAY	hsa05130:Pathogenic Escherichia coli infection	4	11.4286	0.0478932	CASP1, NLRP3, MYD88, TNFRSF1A	35	197	8164	4.73619	0.99224	0.163498	0.12221
GOTERM_MF_DIRECT	GO:0048020~CCR chemokine receptor binding	2	5.71429	0.0495315	CCL5, CCL3	34	29	18869	38.2738	0.995414	0.437528	0.41689
GOTERM_BP_DIRECT	GO:0051928~positive regulation of calcium ion transport	2	5.71429	0.049863	CCL5, CCL3	35	29	19308	38.0453	1	0.467604	0.445443

## Sheet: c2
S4 Table The full list of significant functional annotations of all DEGs in each cluster
Category	Term	Count	%	PValue	Genes	List Total	Pop Hits	Pop Total	Fold Enrichment	Bonferroni	Benjamini	FDR
KEGG_PATHWAY	hsa05417:Lipid and atherosclerosis	17	73.913	1.97186e-21	JUN, HSP90AA1, NCF1, STAT3, FASLG, FOS, TNF, NFKB1, ICAM1, NFKBIA, IL6, IL1B, TNFSF10, IRF7, FAS, KRAS, TLR2	23	215	8164	28.0663	3.94373e-19	3.94373e-19	2.09018e-19
KEGG_PATHWAY	hsa05161:Hepatitis B	13	56.5217	1.32906e-15	JUN, TGFB1, STAT3, FASLG, FOS, TNF, NFKB1, NFKBIA, IL6, IRF7, FAS, KRAS, TLR2	23	162	8164	28.4842	2.66454e-13	1.32906e-13	7.04404e-14
KEGG_PATHWAY	hsa05142:Chagas disease	11	47.8261	3.3788e-14	NFKBIA, IL6, JUN, TGFB1, IL1B, FAS, FASLG, FOS, TNF, NFKB1, TLR2	23	102	8164	38.2796	6.75016e-12	2.25253e-12	1.19384e-12
KEGG_PATHWAY	hsa05162:Measles	11	47.8261	8.0314e-13	NFKBIA, IL6, JUN, IL1B, STAT3, IRF7, FAS, FASLG, FOS, NFKB1, TLR2	23	139	8164	28.0901	1.60627e-10	4.0157e-11	2.12832e-11
KEGG_PATHWAY	hsa04659:Th17 cell differentiation	10	43.4783	3.81573e-12	NFKBIA, IL6, HSP90AA1, CD4, JUN, TGFB1, IL1B, STAT3, FOS, NFKB1	23	108	8164	32.8663	7.63145e-10	1.52629e-10	8.08935e-11
KEGG_PATHWAY	hsa05140:Leishmaniasis	9	39.1304	1.24112e-11	NFKBIA, JUN, TGFB1, NCF1, IL1B, FOS, TNF, NFKB1, TLR2	23	77	8164	41.4884	2.48224e-09	4.13707e-10	2.19265e-10
KEGG_PATHWAY	hsa05170:Human immunodeficiency virus 1 infection	11	47.8261	5.56083e-11	NFKBIA, CD4, JUN, APOBEC3G, FAS, FASLG, KRAS, FOS, TNF, NFKB1, TLR2	23	212	8164	18.4176	1.11217e-08	1.58881e-09	8.42068e-10
KEGG_PATHWAY	hsa05166:Human T-cell leukemia virus 1 infection	11	47.8261	8.78316e-11	NFKBIA, IL6, CD4, JUN, TGFB1, KRAS, FOS, TNF, PRKACB, NFKB1, ICAM1	23	222	8164	17.5879	1.75663e-08	2.19579e-09	1.16377e-09
KEGG_PATHWAY	hsa04933:AGE-RAGE signaling pathway in diabetic complications	9	39.1304	1.05944e-10	IL6, JUN, TGFB1, IL1B, STAT3, KRAS, TNF, NFKB1, ICAM1	23	100	8164	31.9461	2.11889e-08	2.35432e-09	1.24779e-09
KEGG_PATHWAY	hsa04620:Toll-like receptor signaling pathway	9	39.1304	1.45743e-10	NFKBIA, IL6, JUN, IL1B, IRF7, FOS, TNF, NFKB1, TLR2	23	104	8164	30.7174	2.91487e-08	2.91487e-09	1.54488e-09
KEGG_PATHWAY	hsa05321:Inflammatory bowel disease	8	34.7826	2.26012e-10	IL6, JUN, TGFB1, IL1B, STAT3, TNF, NFKB1, TLR2	23	65	8164	43.687	4.52025e-08	4.08846e-09	2.16689e-09
KEGG_PATHWAY	hsa05164:Influenza A	10	43.4783	2.47563e-10	NFKBIA, IL6, IL1B, IRF7, TNFSF10, FAS, FASLG, TNF, NFKB1, ICAM1	23	171	8164	20.7577	4.95127e-08	4.08846e-09	2.16689e-09
KEGG_PATHWAY	hsa04668:TNF signaling pathway	9	39.1304	2.6575e-10	NFKBIA, IL6, JUN, IL1B, FAS, FOS, TNF, NFKB1, ICAM1	23	112	8164	28.5233	5.315e-08	4.08846e-09	2.16689e-09
GOTERM_BP_DIRECT	GO:0051092~positive regulation of NF-kappaB transcription factor activity	8	34.7826	3.61308e-10	TGFB1, IL1B, STAT3, CAT, KRAS, TNF, ICAM1, TLR2	23	160	19308	41.9739	2.94466e-07	2.94466e-07	2.63393e-07
GOTERM_MF_DIRECT	GO:0042802~identical protein binding	15	65.2174	3.93084e-10	JUN, HSP90AA1, TGFB1, APOBEC3G, STAT3, FOS, TNF, NFKB1, NFKBIA, CD4, CAT, TNFSF10, FAS, KRAS, TLR2	23	1714	18869	7.17962	5.11009e-08	5.11009e-08	4.75631e-08
KEGG_PATHWAY	hsa05167:Kaposi sarcoma-associated herpesvirus infection	10	43.4783	7.6479e-10	NFKBIA, IL6, JUN, STAT3, IRF7, FAS, KRAS, FOS, NFKB1, ICAM1	23	194	8164	18.2967	1.52958e-07	1.09256e-08	5.79055e-09
KEGG_PATHWAY	hsa05130:Pathogenic Escherichia coli infection	10	43.4783	8.76762e-10	NFKBIA, IL6, JUN, IL1B, TNFSF10, FAS, FASLG, FOS, TNF, NFKB1	23	197	8164	18.0181	1.75352e-07	1.16902e-08	6.19579e-09
KEGG_PATHWAY	hsa05169:Epstein-Barr virus infection	10	43.4783	1.09571e-09	NFKBIA, IL6, JUN, STAT3, IRF7, FAS, TNF, NFKB1, ICAM1, TLR2	23	202	8164	17.5721	2.19141e-07	1.36963e-08	7.25906e-09
KEGG_PATHWAY	hsa04210:Apoptosis	9	39.1304	1.26746e-09	NFKBIA, JUN, TNFSF10, FAS, FASLG, KRAS, FOS, TNF, NFKB1	23	136	8164	23.4898	2.53491e-07	1.49113e-08	7.90297e-09
KEGG_PATHWAY	hsa05135:Yersinia infection	9	39.1304	1.34398e-09	NFKBIA, IL6, CD4, JUN, CD8A, IL1B, FOS, TNF, NFKB1	23	137	8164	23.3183	2.68796e-07	1.49331e-08	7.91456e-09
KEGG_PATHWAY	hsa05235:PD-L1 expression and PD-1 checkpoint pathway in cancer	8	34.7826	2.15158e-09	NFKBIA, CD4, JUN, STAT3, KRAS, FOS, NFKB1, TLR2	23	89	8164	31.9062	4.30316e-07	2.26482e-08	1.20036e-08
GOTERM_BP_DIRECT	GO:0045893~positive regulation of transcription, DNA-templated	11	47.8261	2.2506e-09	IL6, CD4, JUN, TGFB1, NCF1, IL1B, STAT3, IRF7, FOS, TNF, NFKB1	23	725	19308	12.7369	1.83424e-06	9.1712e-07	8.20345e-07
KEGG_PATHWAY	hsa05163:Human cytomegalovirus infection	10	43.4783	2.84888e-09	NFKBIA, IL6, IL1B, STAT3, FAS, FASLG, KRAS, TNF, PRKACB, NFKB1	23	225	8164	15.7758	5.69777e-07	2.79918e-08	1.48357e-08
KEGG_PATHWAY	hsa05323:Rheumatoid arthritis	8	34.7826	2.93914e-09	IL6, JUN, TGFB1, IL1B, FOS, TNF, ICAM1, TLR2	23	93	8164	30.5339	5.87829e-07	2.79918e-08	1.48357e-08
KEGG_PATHWAY	hsa04657:IL-17 signaling pathway	8	34.7826	3.17048e-09	NFKBIA, IL6, HSP90AA1, JUN, IL1B, FOS, TNF, NFKB1	23	94	8164	30.2091	6.34096e-07	2.88225e-08	1.5276e-08
KEGG_PATHWAY	hsa04932:Non-alcoholic fatty liver disease	9	39.1304	3.59643e-09	IL6, JUN, TGFB1, IL1B, FAS, FASLG, FOS, TNF, NFKB1	23	155	8164	20.6104	7.19285e-07	3.12733e-08	1.65748e-08
KEGG_PATHWAY	hsa04660:T cell receptor signaling pathway	8	34.7826	6.47405e-09	NFKBIA, CD4, JUN, CD8A, KRAS, FOS, TNF, NFKB1	23	104	8164	27.3043	1.29481e-06	5.39504e-08	2.85937e-08
KEGG_PATHWAY	hsa05132:Salmonella infection	10	43.4783	6.95647e-09	NFKBIA, IL6, HSP90AA1, JUN, IL1B, TNFSF10, FOS, TNF, NFKB1, TLR2	23	249	8164	14.2553	1.39129e-06	5.56517e-08	2.94954e-08
KEGG_PATHWAY	hsa04380:Osteoclast differentiation	8	34.7826	2.77056e-08	NFKBIA, JUN, TGFB1, NCF1, IL1B, FOS, TNF, NFKB1	23	128	8164	22.1848	5.5411e-06	2.12141e-07	1.12435e-07
KEGG_PATHWAY	hsa05200:Pathways in cancer	12	52.1739	2.91005e-08	NFKBIA, IL6, HSP90AA1, JUN, TGFB1, STAT3, FAS, FASLG, KRAS, FOS, PRKACB, NFKB1	23	531	8164	8.02162	5.82008e-06	2.12141e-07	1.12435e-07
KEGG_PATHWAY	hsa04010:MAPK signaling pathway	10	43.4783	2.96998e-08	JUN, TGFB1, IL1B, FAS, FASLG, KRAS, FOS, TNF, PRKACB, NFKB1	23	294	8164	12.0734	5.93994e-06	2.12141e-07	1.12435e-07
KEGG_PATHWAY	hsa05143:African trypanosomiasis	6	26.087	3.59689e-08	IL6, IL1B, FAS, FASLG, TNF, ICAM1	23	37	8164	57.5605	7.19375e-06	2.48061e-07	1.31472e-07
KEGG_PATHWAY	hsa05418:Fluid shear stress and atherosclerosis	8	34.7826	4.91197e-08	HSP90AA1, JUN, NCF1, IL1B, FOS, TNF, NFKB1, ICAM1	23	139	8164	20.4292	9.82389e-06	3.27465e-07	1.73556e-07
KEGG_PATHWAY	hsa05171:Coronavirus disease - COVID-19	9	39.1304	8.54968e-08	NFKBIA, IL6, JUN, IL1B, STAT3, FOS, TNF, NFKB1, TLR2	23	232	8164	13.7699	1.70992e-05	5.51592e-07	2.92344e-07
GOTERM_BP_DIRECT	GO:0001934~positive regulation of protein phosphorylation	7	30.4348	9.9445e-08	HSP90AA1, CD4, TGFB1, IL1B, FAS, KRAS, TNF	23	210	19308	27.9826	8.10444e-05	2.06303e-05	1.84533e-05
GOTERM_BP_DIRECT	GO:0031663~lipopolysaccharide-mediated signaling pathway	5	21.7391	1.01253e-07	NFKBIA, TGFB1, IL1B, TNF, TLR2	23	39	19308	107.625	8.25177e-05	2.06303e-05	1.84533e-05
KEGG_PATHWAY	hsa05160:Hepatitis C	8	34.7826	1.13884e-07	NFKBIA, STAT3, IRF7, FAS, FASLG, KRAS, TNF, NFKB1	23	157	8164	18.087	2.27766e-05	7.11778e-07	3.77242e-07
KEGG_PATHWAY	hsa05144:Malaria	6	26.087	1.7092e-07	IL6, TGFB1, IL1B, TNF, ICAM1, TLR2	23	50	8164	42.5948	3.41834e-05	1.03588e-06	5.49016e-07
GOTERM_BP_DIRECT	GO:0006915~apoptotic process	9	39.1304	1.97343e-07	NFKBIA, JUN, NCF1, IL1B, TNFSF10, FAS, FASLG, NFKB1, TLR2	23	607	19308	12.447	0.000160821	2.82785e-05	2.52945e-05
KEGG_PATHWAY	hsa05146:Amoebiasis	7	30.4348	2.08143e-07	IL6, TGFB1, IL1B, TNF, PRKACB, NFKB1, TLR2	23	102	8164	24.3598	4.16278e-05	1.22437e-06	6.48917e-07
KEGG_PATHWAY	hsa04625:C-type lectin receptor signaling pathway	7	30.4348	2.33756e-07	NFKBIA, IL6, JUN, IL1B, KRAS, TNF, NFKB1	23	104	8164	23.8913	4.67502e-05	1.33575e-06	7.07948e-07
GOTERM_BP_DIRECT	GO:1902895~positive regulation of pri-miRNA transcription from RNA polymerase II promoter	5	21.7391	2.37928e-07	JUN, TGFB1, STAT3, FOS, TNF	23	48	19308	87.4457	0.000193893	2.82785e-05	2.52945e-05
GOTERM_BP_DIRECT	GO:0006954~inflammatory response	8	34.7826	2.47556e-07	IL6, TGFB1, IL1B, STAT3, FOS, TNF, NFKB1, TLR2	23	412	19308	16.3005	0.000201738	2.82785e-05	2.52945e-05
GOTERM_BP_DIRECT	GO:0045944~positive regulation of transcription from RNA polymerase II promoter	11	47.8261	2.7758e-07	NFKBIA, IL6, JUN, TGFB1, IL1B, STAT3, IRF7, FOS, TNF, NFKB1, TLR2	23	1204	19308	7.66965	0.000226202	2.82785e-05	2.52945e-05
KEGG_PATHWAY	hsa05134:Legionellosis	6	26.087	3.33678e-07	NFKBIA, IL6, IL1B, TNF, NFKB1, TLR2	23	57	8164	37.3638	6.67335e-05	1.82528e-06	9.67396e-07
KEGG_PATHWAY	hsa04621:NOD-like receptor signaling pathway	8	34.7826	3.37676e-07	NFKBIA, IL6, HSP90AA1, JUN, IL1B, IRF7, TNF, NFKB1	23	184	8164	15.4329	6.75329e-05	1.82528e-06	9.67396e-07
KEGG_PATHWAY	hsa05205:Proteoglycans in cancer	8	34.7826	7.03607e-07	TGFB1, STAT3, FAS, FASLG, KRAS, TNF, PRKACB, TLR2	23	205	8164	13.852	0.000140712	3.70319e-06	1.96269e-06
GOTERM_BP_DIRECT	GO:0032757~positive regulation of interleukin-8 production	5	21.7391	8.17428e-07	IL6, IL1B, STAT3, TNF, TLR2	23	65	19308	64.5753	0.000665982	6.66708e-05	5.96356e-05
GOTERM_BP_DIRECT	GO:0006955~immune response	8	34.7826	8.18046e-07	CD4, CD8A, IL1B, TNFSF10, FAS, FASLG, TNF, TLR2	23	492	19308	13.6501	0.000666486	6.66708e-05	5.96356e-05
KEGG_PATHWAY	hsa04926:Relaxin signaling pathway	7	30.4348	8.39905e-07	NFKBIA, JUN, TGFB1, KRAS, FOS, PRKACB, NFKB1	23	129	8164	19.2612	0.000167967	4.3072e-06	2.28282e-06
KEGG_PATHWAY	hsa04068:FoxO signaling pathway	7	30.4348	9.19684e-07	IL6, TGFB1, STAT3, CAT, TNFSF10, FASLG, KRAS	23	131	8164	18.9671	0.00018392	4.59842e-06	2.43716e-06
GOTERM_BP_DIRECT	GO:0043065~positive regulation of apoptotic process	7	30.4348	1.36182e-06	IL6, JUN, TGFB1, TNFSF10, FAS, FASLG, TNF	23	328	19308	17.9157	0.00110927	9.81652e-05	8.78066e-05
KEGG_PATHWAY	hsa05133:Pertussis	6	26.087	1.42432e-06	IL6, JUN, IL1B, FOS, TNF, NFKB1	23	76	8164	28.0229	0.000284823	6.94789e-06	3.68238e-06
GOTERM_BP_DIRECT	GO:0035994~response to muscle stretch	4	17.3913	1.44538e-06	NFKBIA, JUN, FOS, NFKB1	23	20	19308	167.896	0.00117729	9.81652e-05	8.78066e-05
KEGG_PATHWAY	hsa04936:Alcoholic liver disease	7	30.4348	1.4777e-06	NFKBIA, IL6, IL1B, FAS, FASLG, TNF, NFKB1	23	142	8164	17.4979	0.000295497	7.03669e-06	3.72944e-06
BIOCARTA	h_il1rPathway:Signal transduction through IL1R	7	30.4348	1.92424e-06	NFKBIA, IL6, JUN, TGFB1, IL1B, TNF, NFKB1	22	33	1623	15.6488	0.000263586	0.00026362	0.000207818
GOTERM_BP_DIRECT	GO:0060252~positive regulation of glial cell proliferation	4	17.3913	2.24044e-06	IL6, IL1B, KRAS, TNF	23	23	19308	145.996	0.00182429	0.000140203	0.000125408
GOTERM_MF_DIRECT	GO:0005125~cytokine activity	6	26.087	2.36899e-06	IL6, TGFB1, IL1B, TNFSF10, FASLG, TNF	23	192	18869	25.6372	0.000307921	0.000153984	0.000143324
GOTERM_BP_DIRECT	GO:0032868~response to insulin	5	21.7391	2.40839e-06	CAT, TNFSF10, FOS, ICAM1, TLR2	23	85	19308	49.3811	0.00196092	0.000140203	0.000125408
KEGG_PATHWAY	hsa04217:Necroptosis	7	30.4348	2.86232e-06	HSP90AA1, IL1B, STAT3, TNFSF10, FAS, FASLG, TNF	23	159	8164	15.627	0.000572301	1.33131e-05	7.05596e-06
KEGG_PATHWAY	hsa05332:Graft-versus-host disease	5	21.7391	4.13919e-06	IL6, IL1B, FAS, FASLG, TNF	23	42	8164	42.2567	0.000827497	1.88145e-05	9.97168e-06
GOTERM_BP_DIRECT	GO:0007165~signal transduction	10	43.4783	4.99418e-06	CD4, IL1B, STAT3, TNFSF10, FAS, FASLG, KRAS, PRKACB, NFKB1, TLR2	23	1267	19308	6.62572	0.00406199	0.000264298	0.000236409
GOTERM_BP_DIRECT	GO:0032755~positive regulation of interleukin-6 production	5	21.7391	5.18867e-06	IL6, IL1B, STAT3, TNF, TLR2	23	103	19308	40.7514	0.00421985	0.000264298	0.000236409
GOTERM_CC_DIRECT	GO:0045121~membrane raft	6	26.087	5.90091e-06	CD4, FAS, KRAS, TNF, ICAM1, TLR2	23	252	20562	21.2857	0.000589919	0.000590091	0.000525181
GOTERM_MF_DIRECT	GO:0000976~transcription regulatory region sequence-specific DNA binding	6	26.087	6.90474e-06	JUN, STAT3, IRF7, FOS, TNF, NFKB1	23	239	18869	20.5956	0.000897217	0.000299206	0.000278491
KEGG_PATHWAY	hsa04060:Cytokine-cytokine receptor interaction	8	34.7826	8.0059e-06	IL6, CD4, TGFB1, IL1B, TNFSF10, FAS, FASLG, TNF	23	295	8164	9.62594	0.0015999	3.55818e-05	1.88583e-05
KEGG_PATHWAY	hsa05145:Toxoplasmosis	6	26.087	9.71243e-06	NFKBIA, TGFB1, STAT3, TNF, NFKB1, TLR2	23	112	8164	19.0155	0.00194061	4.2228e-05	2.23808e-05
KEGG_PATHWAY	hsa05203:Viral carcinogenesis	7	30.4348	1.20796e-05	NFKBIA, JUN, STAT3, IRF7, KRAS, PRKACB, NFKB1	23	204	8164	12.1799	0.00241301	5.14024e-05	2.72433e-05
KEGG_PATHWAY	hsa05207:Chemical carcinogenesis - receptor activation	7	30.4348	1.50516e-05	HSP90AA1, JUN, STAT3, KRAS, FOS, PRKACB, NFKB1	23	212	8164	11.7203	0.00300582	6.2715e-05	3.3239e-05
GOTERM_BP_DIRECT	GO:0045471~response to ethanol	5	21.7391	1.56105e-05	STAT3, CAT, FOS, TNF, ICAM1	23	136	19308	30.8632	0.0126421	0.000748386	0.000669415
GOTERM_BP_DIRECT	GO:0042493~response to drug	6	26.087	1.65715e-05	JUN, TGFB1, STAT3, CAT, FOS, ICAM1	23	293	19308	17.1907	0.0134151	0.000750321	0.000671146
KEGG_PATHWAY	hsa04650:Natural killer cell mediated cytotoxicity	6	26.087	1.72536e-05	TNFSF10, FAS, FASLG, KRAS, TNF, ICAM1	23	126	8164	16.9027	0.00344481	7.04229e-05	3.73242e-05
GOTERM_BP_DIRECT	GO:0010628~positive regulation of gene expression	7	30.4348	1.83365e-05	IL6, TGFB1, IL1B, STAT3, KRAS, TNF, TLR2	23	516	19308	11.3883	0.0148333	0.00078654	0.000703543
BIOCARTA	h_keratinocytePathway:Keratinocyte Differentiation	7	30.4348	1.88852e-05	NFKBIA, JUN, FAS, FASLG, FOS, TNF, NFKB1	22	48	1623	10.7585	0.00258396	0.00129364	0.0010198
KEGG_PATHWAY	hsa05208:Chemical carcinogenesis - reactive oxygen species	7	30.4348	2.00808e-05	NFKBIA, JUN, NCF1, CAT, KRAS, FOS, NFKB1	23	223	8164	11.1421	0.00400814	8.0323e-05	4.25712e-05
GOTERM_CC_DIRECT	GO:0005886~plasma membrane	16	69.5652	2.04855e-05	JUN, HSP90AA1, TGFB1, NCF1, STAT3, FASLG, TNF, ICAM1, NFKBIA, CD4, CD8A, CAT, FAS, KRAS, PRKACB, TLR2	23	5071	20562	2.82075	0.00204647	0.00102427	0.000911604
KEGG_PATHWAY	hsa04623:Cytosolic DNA-sensing pathway	5	21.7391	2.12247e-05	NFKBIA, IL6, IL1B, IRF7, NFKB1	23	63	8164	28.1712	0.00423598	8.3234e-05	4.4114e-05
GOTERM_BP_DIRECT	GO:0045429~positive regulation of nitric oxide biosynthetic process	4	17.3913	2.28645e-05	HSP90AA1, IL1B, TNF, ICAM1	23	49	19308	68.5288	0.0184623	0.00093173	0.000833412
KEGG_PATHWAY	hsa05168:Herpes simplex virus 1 infection	9	39.1304	2.58842e-05	NFKBIA, IL6, IL1B, IRF7, FAS, FASLG, TNF, NFKB1, TLR2	23	495	8164	6.45375	0.00516352	9.95545e-05	5.27639e-05
GOTERM_BP_DIRECT	GO:0010573~vascular endothelial growth factor production	3	13.0435	2.59364e-05	IL6, IL1B, TNF	23	7	19308	359.776	0.0209166	0.000972921	0.000870257
GOTERM_BP_DIRECT	GO:0097191~extrinsic apoptotic signaling pathway	4	17.3913	2.73658e-05	TGFB1, FAS, FASLG, TNF	23	52	19308	64.5753	0.0220566	0.000972921	0.000870257
GOTERM_BP_DIRECT	GO:0032496~response to lipopolysaccharide	5	21.7391	2.74567e-05	JUN, IL1B, FASLG, FOS, TLR2	23	157	19308	26.735	0.022129	0.000972921	0.000870257
GOTERM_BP_DIRECT	GO:0071407~cellular response to organic cyclic compound	4	17.3913	3.24143e-05	TGFB1, IL1B, STAT3, TNF	23	55	19308	61.053	0.0260721	0.00110073	0.000984583
GOTERM_BP_DIRECT	GO:0097527~necroptotic signaling pathway	3	13.0435	3.45579e-05	FAS, FASLG, TNF	23	8	19308	314.804	0.0277723	0.00112659	0.00100771
GOTERM_BP_DIRECT	GO:0014823~response to activity	4	17.3913	3.80393e-05	IL6, CAT, FOS, TNF	23	58	19308	57.8951	0.030527	0.00119239	0.00106656
BIOCARTA	h_cdmacPathway:Cadmium induces DNA synthesis and proliferation in macrophages	5	21.7391	4.43112e-05	NFKBIA, JUN, FOS, TNF, NFKB1	22	17	1623	21.6979	0.00605237	0.00202354	0.0015952
GOTERM_BP_DIRECT	GO:0010888~negative regulation of lipid storage	3	13.0435	5.54629e-05	NFKBIA, IL6, TNF	23	10	19308	251.843	0.0441971	0.00167416	0.0014975
GOTERM_BP_DIRECT	GO:0043123~positive regulation of I-kappaB kinase/NF-kappaB signaling	5	21.7391	6.02499e-05	CD4, IL1B, TNFSF10, FASLG, TNF	23	192	19308	21.8614	0.0479189	0.00170407	0.00152425
KEGG_PATHWAY	hsa04662:B cell receptor signaling pathway	5	21.7391	6.02619e-05	NFKBIA, JUN, KRAS, FOS, NFKB1	23	82	8164	21.6437	0.0119804	0.000227403	0.000120524
GOTERM_BP_DIRECT	GO:0071222~cellular response to lipopolysaccharide	5	21.7391	6.1479e-05	IL6, IL1B, TNF, NFKB1, ICAM1	23	193	19308	21.7481	0.0488723	0.00170407	0.00152425
GOTERM_BP_DIRECT	GO:0007568~aging	5	21.7391	6.27264e-05	JUN, TGFB1, STAT3, CAT, FOS	23	194	19308	21.636	0.0498388	0.00170407	0.00152425
KEGG_PATHWAY	hsa01523:Antifolate resistance	4	17.3913	6.57902e-05	IL6, IL1B, TNF, NFKB1	23	30	8164	47.3275	0.0130723	0.000243667	0.000129144
GOTERM_MF_DIRECT	GO:0019899~enzyme binding	6	26.087	7.24381e-05	NFKBIA, CD4, JUN, TGFB1, CAT, NFKB1	23	390	18869	12.6214	0.00937309	0.00235424	0.00219125
INTERPRO	IPR021184:Tumour necrosis factor, conserved site	3	13.0435	8.21125e-05	TNFSF10, FASLG, TNF	23	12	19204	208.739	0.00809651	0.00812913	0.00812913
KEGG_PATHWAY	hsa04658:Th1 and Th2 cell differentiation	5	21.7391	9.45803e-05	NFKBIA, CD4, JUN, FOS, NFKB1	23	92	8164	19.2911	0.0187392	0.00034175	0.000181128
KEGG_PATHWAY	hsa05152:Tuberculosis	6	26.087	9.569e-05	IL6, TGFB1, IL1B, TNF, NFKB1, TLR2	23	180	8164	11.8319	0.0189569	0.00034175	0.000181128
GOTERM_BP_DIRECT	GO:0043406~positive regulation of MAP kinase activity	4	17.3913	9.96557e-05	TGFB1, IL1B, KRAS, TNF	23	80	19308	41.9739	0.0780124	0.00261998	0.00234352
GOTERM_CC_DIRECT	GO:0009897~external side of plasma membrane	6	26.087	0.000101156	CD4, CD8A, FAS, FASLG, TNF, ICAM1	23	456	20562	11.7632	0.0100651	0.00337187	0.00300097
GOTERM_BP_DIRECT	GO:1904996~positive regulation of leukocyte adhesion to vascular endothelial cell	3	13.0435	0.000111849	IL6, TNF, ICAM1	23	14	19308	179.888	0.0871301	0.00284865	0.00254806
GOTERM_BP_DIRECT	GO:0070374~positive regulation of ERK1 and ERK2 cascade	5	21.7391	0.000119204	CD4, JUN, TGFB1, TNF, ICAM1	23	229	19308	18.3292	0.0925867	0.00294398	0.00263333
KEGG_PATHWAY	hsa04640:Hematopoietic cell lineage	5	21.7391	0.000125852	IL6, CD4, CD8A, IL1B, TNF	23	99	8164	17.9271	0.0248578	0.000441587	0.000234041
GOTERM_BP_DIRECT	GO:0071260~cellular response to mechanical stimulus	4	17.3913	0.000127904	TGFB1, IL1B, FAS, NFKB1	23	87	19308	38.5967	0.0989985	0.00306593	0.00274241
KEGG_PATHWAY	hsa04062:Chemokine signaling pathway	6	26.087	0.000129837	NFKBIA, NCF1, STAT3, KRAS, PRKACB, NFKB1	23	192	8164	11.0924	0.0256348	0.000447715	0.000237289
GOTERM_BP_DIRECT	GO:0009410~response to xenobiotic stimulus	5	21.7391	0.000142806	HSP90AA1, JUN, CAT, FOS, TNF	23	240	19308	17.4891	0.109877	0.00324411	0.00290178
GOTERM_BP_DIRECT	GO:0033138~positive regulation of peptidyl-serine phosphorylation	4	17.3913	0.000146164	IL6, HSP90AA1, TGFB1, TNF	23	91	19308	36.9001	0.112309	0.00324411	0.00290178
UP_SEQ_FEATURE	DOMAIN:TNF_2	3	13.0435	0.000147222	TNFSF10, FASLG, TNF	23	17	20559	157.742	0.0481264	0.0493194	0.0493194
GOTERM_BP_DIRECT	GO:0008285~negative regulation of cell proliferation	6	26.087	0.000147278	IL6, JUN, TGFB1, IL1B, STAT3, TLR2	23	464	19308	10.8553	0.113116	0.00324411	0.00290178
KEGG_PATHWAY	hsa04064:NF-kappa B signaling pathway	5	21.7391	0.000152371	NFKBIA, IL1B, TNF, NFKB1, ICAM1	23	104	8164	17.0652	0.0300169	0.000516513	0.000273752
GOTERM_BP_DIRECT	GO:0050731~positive regulation of peptidyl-tyrosine phosphorylation	4	17.3913	0.000166042	IL6, CD4, TGFB1, ICAM1	23	95	19308	35.3465	0.126577	0.00356116	0.00318539
UP_KW_BIOLOGICAL_PROCESS	KW-0945~Host-virus interaction	7	30.4348	0.000167159	NFKBIA, HSP90AA1, CD4, APOBEC3G, STAT3, IRF7, ICAM1	17	642	11223	7.19819	0.00217089	0.00217307	0.00217307
KEGG_PATHWAY	hsa05022:Pathways of neurodegeneration - multiple diseases	8	34.7826	0.000173469	IL6, IL1B, CAT, FAS, FASLG, KRAS, TNF, NFKB1	23	476	8164	5.96566	0.0341017	0.000578146	0.000306418
KEGG_PATHWAY	hsa04931:Insulin resistance	5	21.7391	0.000176335	NFKBIA, IL6, STAT3, TNF, NFKB1	23	108	8164	16.4332	0.0346553	0.000578146	0.000306418
BIOCARTA	h_nthiPathway:NFkB activation by Nontypeable Hemophilus influenzae	5	21.7391	0.000186465	NFKBIA, IL1B, TNF, NFKB1, TLR2	22	24	1623	15.3693	0.0252245	0.00638643	0.00503456
GOTERM_BP_DIRECT	GO:0071346~cellular response to interferon-gamma	4	17.3913	0.000187601	FASLG, TNF, ICAM1, TLR2	23	99	19308	33.9183	0.141792	0.00392038	0.00350669
INTERPRO	IPR006052:Tumour necrosis factor	3	13.0435	0.00018956	TNFSF10, FASLG, TNF	23	18	19204	139.159	0.0185932	0.00938324	0.00938324
GOTERM_CC_DIRECT	GO:0005576~extracellular region	10	43.4783	0.000190412	IL6, HSP90AA1, TGFB1, CD8A, IL1B, CAT, TNFSF10, FASLG, TNF, NFKB1	23	2129	20562	4.19915	0.0188629	0.0047603	0.00423667
KEGG_PATHWAY	hsa04940:Type I diabetes mellitus	4	17.3913	0.00019549	IL1B, FAS, FASLG, TNF	23	43	8164	33.0192	0.0383473	0.000630614	0.000334225
GOTERM_BP_DIRECT	GO:0007179~transforming growth factor beta receptor signaling pathway	4	17.3913	0.00019903	JUN, TGFB1, STAT3, FOS	23	101	19308	33.2467	0.14975	0.00405523	0.00362731
UP_KW_MOLECULAR_FUNCTION	KW-0202~Cytokine	5	21.7391	0.000243602	IL6, IL1B, TNFSF10, FASLG, TNF	20	196	11693	14.9145	0.00413317	0.00414123	0.00414123
UP_KW_PTM	KW-0449~Lipoprotein	8	34.7826	0.000253781	CD4, APOBEC3G, CD8A, FAS, KRAS, TNF, PRKACB, NFKB1	22	920	14106	5.57549	0.00329413	0.00355293	0.00177647
GOTERM_BP_DIRECT	GO:0050729~positive regulation of inflammatory response	4	17.3913	0.000256047	NFKBIA, IL1B, TNF, TLR2	23	110	19308	30.5265	0.188366	0.00508972	0.00455265
KEGG_PATHWAY	hsa04722:Neurotrophin signaling pathway	5	21.7391	0.000256239	NFKBIA, JUN, FASLG, KRAS, NFKB1	23	119	8164	14.9141	0.0499631	0.000813459	0.000431133
GOTERM_BP_DIRECT	GO:0050768~negative regulation of neurogenesis	3	13.0435	0.0003369	IL6, IL1B, TNF	23	24	19308	104.935	0.240139	0.00653747	0.00584763
SMART	SM00207:TNF	3	13.0435	0.000374728	TNFSF10, FASLG, TNF	20	16	10386	97.3687	0.0085833	0.00861874	0.00861874
GOTERM_BP_DIRECT	GO:0000165~MAPK cascade	4	17.3913	0.000399664	TGFB1, IL1B, KRAS, TNF	23	128	19308	26.2337	0.278044	0.00757353	0.00677436
GOTERM_BP_DIRECT	GO:0050830~defense response to Gram-positive bacterium	4	17.3913	0.000408878	IL6, IL1B, TNF, TLR2	23	129	19308	26.0303	0.283447	0.00757353	0.00677436
KEGG_PATHWAY	hsa04915:Estrogen signaling pathway	5	21.7391	0.000451258	HSP90AA1, JUN, KRAS, FOS, PRKACB	23	138	8164	12.8607	0.0863173	0.00141018	0.000747396
GOTERM_CC_DIRECT	GO:0009986~cell surface	6	26.087	0.000484177	HSP90AA1, TGFB1, FAS, TNF, ICAM1, TLR2	23	639	20562	8.39437	0.0472754	0.00968354	0.00861835
GOTERM_BP_DIRECT	GO:1900017~positive regulation of cytokine production involved in inflammatory response	3	13.0435	0.000493878	IL6, STAT3, TNF	23	29	19308	86.8426	0.331427	0.00894468	0.00800083
GOTERM_BP_DIRECT	GO:0001774~microglial cell activation	3	13.0435	0.00052879	JUN, TNF, TLR2	23	30	19308	83.9478	0.350192	0.00916945	0.00820187
GOTERM_BP_DIRECT	GO:0010575~positive regulation of vascular endothelial growth factor production	3	13.0435	0.00052879	IL6, TGFB1, IL1B	23	30	19308	83.9478	0.350192	0.00916945	0.00820187
GOTERM_BP_DIRECT	GO:0000122~negative regulation of transcription from RNA polymerase II promoter	7	30.4348	0.000586664	JUN, TGFB1, STAT3, IRF7, FASLG, TNF, NFKB1	23	969	19308	6.06434	0.380146	0.00976315	0.00873293
GOTERM_BP_DIRECT	GO:0071356~cellular response to tumor necrosis factor	4	17.3913	0.000586987	NFKBIA, FOS, NFKB1, ICAM1	23	146	19308	22.9994	0.380309	0.00976315	0.00873293
GOTERM_MF_DIRECT	GO:0005164~tumor necrosis factor receptor binding	3	13.0435	0.000630151	TNFSF10, FASLG, TNF	23	32	18869	76.9117	0.0786778	0.0163839	0.0152497
GOTERM_BP_DIRECT	GO:0019221~cytokine-mediated signaling pathway	4	17.3913	0.000711737	IL6, IL1B, STAT3, KRAS	23	156	19308	21.5251	0.440254	0.0116013	0.0103771
KEGG_PATHWAY	hsa04920:Adipocytokine signaling pathway	4	17.3913	0.00079313	NFKBIA, STAT3, TNF, NFKB1	23	69	8164	20.5772	0.146738	0.0024404	0.00129341
GOTERM_BP_DIRECT	GO:0032570~response to progesterone	3	13.0435	0.000805696	TGFB1, FOS, TLR2	23	37	19308	68.0658	0.481548	0.0128753	0.0115167
GOTERM_BP_DIRECT	GO:0042127~regulation of cell proliferation	4	17.3913	0.000822862	NFKBIA, JUN, TGFB1, STAT3	23	164	19308	20.4751	0.488756	0.0128968	0.0115359
KEGG_PATHWAY	hsa04917:Prolactin signaling pathway	4	17.3913	0.000827198	STAT3, KRAS, FOS, NFKB1	23	70	8164	20.2832	0.152537	0.00246925	0.0013087
KEGG_PATHWAY	hsa04622:RIG-I-like receptor signaling pathway	4	17.3913	0.000827198	NFKBIA, IRF7, TNF, NFKB1	23	70	8164	20.2832	0.152537	0.00246925	0.0013087
GOTERM_BP_DIRECT	GO:0034614~cellular response to reactive oxygen species	3	13.0435	0.000849871	JUN, NCF1, FOS	23	38	19308	66.2746	0.499896	0.0130688	0.0116897
BBID	77.IkBa_Kinase_JNK_MEKK1	4	17.3913	0.000957728	NFKBIA, JUN, TNF, NFKB1	14	7	388	15.8367	0.0531519	0.0207815	0.0185549
GOTERM_BP_DIRECT	GO:0071276~cellular response to cadmium ion	3	13.0435	0.000989265	JUN, NCF1, FOS	23	41	19308	61.4252	0.553649	0.0143973	0.0128781
GOTERM_BP_DIRECT	GO:0032733~positive regulation of interleukin-10 production	3	13.0435	0.000989265	IL6, STAT3, TLR2	23	41	19308	61.4252	0.553649	0.0143973	0.0128781
GOTERM_BP_DIRECT	GO:0030316~osteoclast differentiation	3	13.0435	0.000989265	TGFB1, FOS, TNF	23	41	19308	61.4252	0.553649	0.0143973	0.0128781
GOTERM_BP_DIRECT	GO:0032728~positive regulation of interferon-beta production	3	13.0435	0.00103801	HSP90AA1, IRF7, TLR2	23	42	19308	59.9627	0.571052	0.0145859	0.0130467
GOTERM_BP_DIRECT	GO:0097421~liver regeneration	3	13.0435	0.00103801	IL6, TGFB1, TNF	23	42	19308	59.9627	0.571052	0.0145859	0.0130467
KEGG_PATHWAY	hsa05220:Chronic myeloid leukemia	4	17.3913	0.00105127	NFKBIA, TGFB1, KRAS, NFKB1	23	76	8164	18.6819	0.189711	0.00304715	0.00161499
KEGG_PATHWAY	hsa05212:Pancreatic cancer	4	17.3913	0.00105127	TGFB1, STAT3, KRAS, NFKB1	23	76	8164	18.6819	0.189711	0.00304715	0.00161499
GOTERM_BP_DIRECT	GO:0001666~response to hypoxia	4	17.3913	0.00111183	TGFB1, CAT, TNF, TLR2	23	182	19308	18.4501	0.596124	0.0153584	0.0137377
BBID	97.Immune_injury_MS-lesions_MS_antigen	5	21.7391	0.00111329	IL6, CD4, CD8A, FAS, TNF	14	16	388	8.66071	0.0615193	0.0207815	0.0185549
BBID	58.(CD40L)_immnosurveillance	5	21.7391	0.00111329	IL6, CD8A, FAS, TNF, ICAM1	14	16	388	8.66071	0.0615193	0.0207815	0.0185549
KEGG_PATHWAY	hsa04612:Antigen processing and presentation	4	17.3913	0.00113368	HSP90AA1, CD4, CD8A, TNF	23	78	8164	18.2029	0.202971	0.00323908	0.00171671
BIOCARTA	h_tollPathway:Toll-Like Receptor Pathway	5	21.7391	0.00115049	NFKBIA, JUN, FOS, NFKB1, TLR2	22	38	1623	9.70694	0.1459	0.0315234	0.0248505
GOTERM_BP_DIRECT	GO:0032722~positive regulation of chemokine production	3	13.0435	0.00119107	IL6, TNF, TLR2	23	45	19308	55.9652	0.621409	0.0161787	0.0144715
GOTERM_MF_DIRECT	GO:0044877~macromolecular complex binding	5	21.7391	0.00122115	JUN, TGFB1, KRAS, FOS, TLR2	23	414	18869	9.90811	0.146872	0.0245846	0.0228826
GOTERM_BP_DIRECT	GO:0050796~regulation of insulin secretion	3	13.0435	0.00129876	IL6, IL1B, TNF	23	47	19308	53.5837	0.653258	0.0173522	0.0155212
GOTERM_MF_DIRECT	GO:0004888~transmembrane signaling receptor activity	4	17.3913	0.00132379	CD4, FAS, ICAM1, TLR2	23	189	18869	17.3628	0.158194	0.0245846	0.0228826
GOTERM_BP_DIRECT	GO:0051781~positive regulation of cell division	3	13.0435	0.00141095	TGFB1, IL1B, CAT	23	49	19308	51.3966	0.683596	0.0185471	0.01659
GOTERM_CC_DIRECT	GO:0005829~cytosol	14	60.8696	0.00141434	JUN, HSP90AA1, APOBEC3G, NCF1, STAT3, FOS, NFKB1, NFKBIA, IL1B, CAT, IRF7, FAS, KRAS, PRKACB	23	5510	20562	2.27151	0.131974	0.0235723	0.0209793
GOTERM_BP_DIRECT	GO:0010718~positive regulation of epithelial to mesenchymal transition	3	13.0435	0.00146872	IL6, TGFB1, IL1B	23	50	19308	50.3687	0.69817	0.0190002	0.0169952
KEGG_PATHWAY	hsa05210:Colorectal cancer	4	17.3913	0.00150392	JUN, TGFB1, KRAS, FOS	23	86	8164	16.5096	0.259931	0.00423641	0.0022453
GOTERM_MF_DIRECT	GO:0005515~protein binding	22	95.6522	0.0015357	JUN, HSP90AA1, TGFB1, APOBEC3G, NCF1, STAT3, FASLG, FOS, TNF, NFKB1, ICAM1, NFKBIA, IL6, CD4, CD8A, IL1B, TNFSF10, IRF7, FAS, KRAS, PRKACB, TLR2	23	12554	18869	1.43768	0.181101	0.0249551	0.0232274
KEGG_PATHWAY	hsa05165:Human papillomavirus infection	6	26.087	0.0015825	FAS, FASLG, KRAS, TNF, PRKACB, NFKB1	23	331	8164	6.43426	0.271488	0.00439583	0.00232979
GOTERM_BP_DIRECT	GO:0043491~protein kinase B signaling	3	13.0435	0.00164875	TGFB1, IL1B, TNF	23	53	19308	47.5176	0.739419	0.0209958	0.0187803
KEGG_PATHWAY	hsa04211:Longevity regulating pathway	4	17.3913	0.00166015	CAT, KRAS, PRKACB, NFKB1	23	89	8164	15.9531	0.282733	0.00454837	0.00241064
GOTERM_MF_DIRECT	GO:0008134~transcription factor binding	4	17.3913	0.00176598	NFKBIA, JUN, STAT3, FOS	23	209	18869	15.7013	0.205292	0.0255086	0.0237426
GOTERM_BP_DIRECT	GO:0033209~tumor necrosis factor-mediated signaling pathway	3	13.0435	0.00177433	NFKBIA, FAS, TNF	23	55	19308	45.7897	0.76481	0.0222473	0.0198998
INTERPRO	IPR008983:Tumour necrosis factor-like domain	3	13.0435	0.00185837	TNFSF10, FASLG, TNF	23	56	19204	44.7298	0.168189	0.0613263	0.0613263
UP_KW_MOLECULAR_FUNCTION	KW-0497~Mitogen	3	13.0435	0.00197522	TGFB1, IL1B, CAT	20	41	11693	42.7793	0.0330534	0.0167894	0.0167894
UP_KW_PTM	KW-0832~Ubl conjugation	11	47.8261	0.00201635	NFKBIA, HSP90AA1, JUN, APOBEC3G, IRF7, FASLG, KRAS, FOS, NFKB1, ICAM1, TLR2	22	2579	14106	2.73478	0.0258977	0.0141144	0.00705722
GOTERM_BP_DIRECT	GO:0045599~negative regulation of fat cell differentiation	3	13.0435	0.00203873	IL6, TGFB1, TNF	23	59	19308	42.6853	0.810481	0.0251753	0.0225187
GOTERM_BP_DIRECT	GO:0007254~JNK cascade	3	13.0435	0.00210758	IL1B, TNF, NFKB1	23	60	19308	41.9739	0.820843	0.025637	0.0229318
KEGG_PATHWAY	hsa05215:Prostate cancer	4	17.3913	0.00212551	NFKBIA, HSP90AA1, KRAS, NFKB1	23	97	8164	14.6374	0.346593	0.00568056	0.0030107
KEGG_PATHWAY	hsa04151:PI3K-Akt signaling pathway	6	26.087	0.00213021	IL6, HSP90AA1, FASLG, KRAS, NFKB1, TLR2	23	354	8164	6.01621	0.347208	0.00568056	0.0030107
GOTERM_CC_DIRECT	GO:0033256~I-kappaB/NF-kappaB complex	2	8.69565	0.00213878	NFKBIA, NFKB1	23	2	20562	894	0.192738	0.030554	0.027193
BIOCARTA	h_il6Pathway:IL 6 signaling pathway	4	17.3913	0.00213958	IL6, JUN, STAT3, FOS	22	21	1623	14.0519	0.254303	0.048083	0.0379048
GOTERM_BP_DIRECT	GO:0007249~I-kappaB kinase/NF-kappaB signaling	3	13.0435	0.00217753	NFKBIA, IL1B, TNF	23	61	19308	41.2858	0.830791	0.0260983	0.0233444
KEGG_PATHWAY	hsa01522:Endocrine resistance	4	17.3913	0.00218881	JUN, KRAS, FOS, PRKACB	23	98	8164	14.488	0.35483	0.00576003	0.00305282
GOTERM_BP_DIRECT	GO:0051607~defense response to virus	4	17.3913	0.00225501	IL6, APOBEC3G, IRF7, TLR2	23	233	19308	14.4116	0.841168	0.0266353	0.0238247
GOTERM_BP_DIRECT	GO:0043525~positive regulation of neuron apoptotic process	3	13.0435	0.00232068	JUN, FASLG, TNF	23	63	19308	39.9752	0.849464	0.0270194	0.0241683
GOTERM_MF_DIRECT	GO:0038023~signaling receptor activity	4	17.3913	0.00234842	CD4, FAS, ICAM1, TLR2	23	231	18869	14.2059	0.263359	0.0305295	0.0284159
GOTERM_BP_DIRECT	GO:0060395~SMAD protein signal transduction	3	13.0435	0.0023939	JUN, TGFB1, FOS	23	64	19308	39.3505	0.858204	0.0274792	0.0245796
BIOCARTA	h_aktPathway:AKT Signaling Pathway	4	17.3913	0.00245679	NFKBIA, HSP90AA1, FASLG, NFKB1	22	22	1623	13.4132	0.286088	0.048083	0.0379048
GOTERM_BP_DIRECT	GO:0032731~positive regulation of interleukin-1 beta production	3	13.0435	0.00246819	IL6, STAT3, TNF	23	65	19308	38.7452	0.866555	0.0279386	0.0249904
KEGG_PATHWAY	hsa04024:cAMP signaling pathway	5	21.7391	0.00260454	NFKBIA, JUN, FOS, PRKACB, NFKB1	23	221	8164	8.03069	0.406422	0.00676504	0.00358547
GOTERM_BP_DIRECT	GO:0051384~response to glucocorticoid	3	13.0435	0.00262003	IL6, KRAS, TNF	23	67	19308	37.5886	0.882124	0.029251	0.0261644
GOTERM_BP_DIRECT	GO:1901224~positive regulation of NIK/NF-kappaB signaling	3	13.0435	0.00285586	IL1B, TNF, TLR2	23	70	19308	35.9776	0.902788	0.0310337	0.027759
GOTERM_BP_DIRECT	GO:0048661~positive regulation of smooth muscle cell proliferation	3	13.0435	0.00285586	IL6, TGFB1, TNF	23	70	19308	35.9776	0.902788	0.0310337	0.027759
KEGG_PATHWAY	hsa05010:Alzheimer disease	6	26.087	0.00304067	IL6, IL1B, FAS, KRAS, TNF, NFKB1	23	384	8164	5.5462	0.456139	0.0077966	0.0041322
GOTERM_CC_DIRECT	GO:0005615~extracellular space	8	34.7826	0.00312492	IL6, TGFB1, IL1B, CAT, TNFSF10, FASLG, TNF, ICAM1	23	1938	20562	3.6904	0.268737	0.03898	0.0346922
GOTERM_BP_DIRECT	GO:0008284~positive regulation of cell proliferation	5	21.7391	0.00316697	IL6, TGFB1, IL1B, FASLG, KRAS	23	550	19308	7.63162	0.924617	0.0339616	0.0303779
UP_SEQ_FEATURE	LIPID:S-palmitoyl cysteine	4	17.3913	0.00324164	CD4, CD8A, FAS, KRAS	23	282	20559	12.679	0.663014	0.542975	0.542975
GOTERM_BP_DIRECT	GO:0060559~positive regulation of calcidiol 1-monooxygenase activity	2	8.69565	0.00341456	IL1B, TNF	23	3	19308	559.652	0.938433	0.0356777	0.031913
GOTERM_BP_DIRECT	GO:2000635~negative regulation of primary miRNA processing	2	8.69565	0.00341456	IL6, STAT3	23	3	19308	559.652	0.938433	0.0356777	0.031913
GOTERM_CC_DIRECT	GO:0016020~membrane	9	39.1304	0.0035082	HSP90AA1, CD4, NCF1, CAT, FAS, KRAS, FOS, TNF, ICAM1	23	2547	20562	3.15901	0.296324	0.03898	0.0346922
GOTERM_MF_DIRECT	GO:0003700~transcription factor activity, sequence-specific DNA binding	5	21.7391	0.00357568	JUN, STAT3, IRF7, FOS, NFKB1	23	556	18869	7.37762	0.372287	0.0422581	0.0393325
BIOCARTA	h_stressPathway:TNF/Stress Related Signaling	4	17.3913	0.00357843	NFKBIA, JUN, TNF, NFKB1	22	25	1623	11.8036	0.388062	0.0570379	0.0449642
BIOCARTA	h_PparaPathway:Mechanism of Gene Regulation by Peroxisome Proliferators via PPARa(alpha)	5	21.7391	0.00374702	NFKBIA, HSP90AA1, JUN, TNF, PRKACB	22	52	1623	7.09353	0.402084	0.0570379	0.0449642
KEGG_PATHWAY	hsa04935:Growth hormone synthesis, secretion and action	4	17.3913	0.00388949	STAT3, KRAS, FOS, PRKACB	23	120	8164	11.8319	0.541326	0.00972959	0.00515668
KEGG_PATHWAY	hsa05131:Shigellosis	5	21.7391	0.00389184	NFKBIA, JUN, IL1B, TNF, NFKB1	23	247	8164	7.18535	0.541542	0.00972959	0.00515668
GOTERM_BP_DIRECT	GO:0014068~positive regulation of phosphatidylinositol 3-kinase signaling	3	13.0435	0.00398837	NCF1, CAT, TNF	23	83	19308	30.3426	0.961497	0.0411458	0.0368041
GOTERM_CC_DIRECT	GO:0005887~integral component of plasma membrane	7	30.4348	0.00413415	CD4, CD8A, TNFSF10, FASLG, TNF, ICAM1, TLR2	23	1508	20562	4.14987	0.339179	0.0413415	0.0367939
GOTERM_BP_DIRECT	GO:0098586~cellular response to virus	3	13.0435	0.00427488	IL6, HSP90AA1, NFKB1	23	86	19308	29.2841	0.969545	0.0435504	0.0389549
GOTERM_BP_DIRECT	GO:0030730~sequestering of triglyceride	2	8.69565	0.00455027	IL1B, TNF	23	4	19308	419.739	0.975692	0.0452252	0.040453
GOTERM_BP_DIRECT	GO:0097398~cellular response to interleukin-17	2	8.69565	0.00455027	IL1B, STAT3	23	4	19308	419.739	0.975692	0.0452252	0.040453
KEGG_PATHWAY	hsa05330:Allograft rejection	3	13.0435	0.00459552	FAS, FASLG, TNF	23	38	8164	28.0229	0.601968	0.011347	0.00601389
GOTERM_BP_DIRECT	GO:0010629~negative regulation of gene expression	4	17.3913	0.00498921	TGFB1, STAT3, TNF, NFKB1	23	309	19308	10.867	0.983031	0.0489904	0.0438209

## Sheet: c3
S4 Table The full list of significant functional annotations of all DEGs in each cluster
Category	Term	Count	%	PValue	Genes	List Total	Pop Hits	Pop Total	Fold Enrichment	Bonferroni	Benjamini	FDR
UP_SEQ_FEATURE	LIPID:S-palmitoyl cysteine	7	58.3333	2.75461e-09	LYN, FGR, HCK, TFRC, LCK, PECAM1, FYN	12	282	20559	42.5275	4.6002e-07	4.6002e-07	4.57265e-07
GOTERM_MF_DIRECT	GO:0004715~non-membrane spanning protein tyrosine kinase activity	5	41.6667	1.00723e-08	LYN, FGR, HCK, LCK, FYN	12	46	18869	170.915	7.8564e-07	7.8564e-07	6.547e-07
GOTERM_CC_DIRECT	GO:0031234~extrinsic component of cytoplasmic side of plasma membrane	5	41.6667	3.54683e-08	LYN, FGR, HCK, LCK, FYN	12	68	20562	125.993	3.26308e-06	3.26309e-06	2.9084e-06
UP_KW_PTM	KW-0449~Lipoprotein	9	75	4.39603e-08	LYN, FGR, HCK, TFRC, LCK, PECAM1, FYN, NCAM1, CD24	12	920	14106	11.4995	3.95643e-07	4.39603e-07	3.51683e-07
INTERPRO	IPR020635:Tyrosine-protein kinase, catalytic domain	5	41.6667	8.86004e-08	LYN, FGR, HCK, LCK, FYN	11	89	19204	98.0797	2.65801e-06	1.80501e-06	1.32368e-06
INTERPRO	IPR008266:Tyrosine-protein kinase, active site	5	41.6667	1.20334e-07	LYN, FGR, HCK, LCK, FYN	11	96	19204	90.928	3.61002e-06	1.80501e-06	1.32368e-06
UP_KW_PTM	KW-0564~Palmitate	7	58.3333	1.42246e-07	LYN, FGR, HCK, TFRC, LCK, PECAM1, FYN	12	376	14106	21.8843	1.28021e-06	7.11229e-07	5.68983e-07
GOTERM_BP_DIRECT	GO:0038096~Fc-gamma receptor signaling pathway involved in phagocytosis	4	33.3333	1.81933e-07	LYN, FGR, HCK, FYN	12	21	19308	306.476	6.14915e-05	6.0013e-05	5.64619e-05
INTERPRO	IPR000980:SH2 domain	5	41.6667	2.08394e-07	LYN, FGR, HCK, LCK, FYN	11	110	19204	79.3554	6.25179e-06	2.08394e-06	1.52822e-06
UP_SEQ_FEATURE	DOMAIN:SH2	5	41.6667	2.14245e-07	LYN, FGR, HCK, LCK, FYN	12	106	20559	80.8137	3.57783e-05	1.78894e-05	1.77823e-05
GOTERM_BP_DIRECT	GO:0002862~negative regulation of inflammatory response to antigenic stimulus	4	33.3333	3.55106e-07	LYN, FGR, HCK, FYN	12	26	19308	247.538	0.000120019	6.0013e-05	5.64619e-05
GOTERM_MF_DIRECT	GO:0004713~protein tyrosine kinase activity	5	41.6667	3.89574e-07	LYN, FGR, HCK, LCK, FYN	12	113	18869	69.576	3.03863e-05	1.12539e-05	9.37824e-06
GOTERM_MF_DIRECT	GO:0004714~transmembrane receptor protein tyrosine kinase activity	5	41.6667	4.32842e-07	LYN, FGR, HCK, LCK, FYN	12	116	18869	67.7766	3.37611e-05	1.12539e-05	9.37824e-06
UP_KW_DOMAIN	KW-0727~SH2 domain	5	41.6667	5.91332e-07	LYN, FGR, HCK, LCK, FYN	11	108	14495	61.0059	5.32198e-06	5.32199e-06	5.32199e-06
SMART	SM00219:TyrKc	5	41.6667	6.14405e-07	LYN, FGR, HCK, LCK, FYN	10	89	10386	58.3483	6.75843e-06	6.32694e-06	6.32694e-06
INTERPRO	IPR001245:Serine-threonine/tyrosine-protein kinase catalytic domain	5	41.6667	6.67766e-07	LYN, FGR, HCK, LCK, FYN	11	147	19204	59.3816	2.00328e-05	4.68169e-06	3.43324e-06
GOTERM_BP_DIRECT	GO:0007169~transmembrane receptor protein tyrosine kinase signaling pathway	5	41.6667	6.83995e-07	LYN, FGR, HCK, LCK, FYN	12	133	19308	60.4887	0.000231164	7.70634e-05	7.25035e-05
INTERPRO	IPR017441:Protein kinase, ATP binding site	6	50	7.80281e-07	LYN, FGR, HCK, LCK, MAPK1, FYN	11	390	19204	26.8587	2.34082e-05	4.68169e-06	3.43324e-06
GOTERM_BP_DIRECT	GO:0018108~peptidyl-tyrosine phosphorylation	5	41.6667	9.14364e-07	LYN, FGR, HCK, LCK, FYN	12	143	19308	56.2587	0.000309007	7.72637e-05	7.26919e-05
UP_KW_MOLECULAR_FUNCTION	KW-0829~Tyrosine-protein kinase	5	41.6667	1.00381e-06	LYN, FGR, HCK, LCK, FYN	10	113	11693	51.7389	1.20456e-05	1.20457e-05	1.20457e-05
SMART	SM00252:SH2	5	41.6667	1.15035e-06	LYN, FGR, HCK, LCK, FYN	10	104	10386	49.9327	1.26538e-05	6.32694e-06	6.32694e-06
GOTERM_BP_DIRECT	GO:0031295~T cell costimulation	4	33.3333	1.44916e-06	LYN, LCK, FYN, CD24	12	41	19308	156.976	0.000489696	9.79632e-05	9.21665e-05
UP_KW_CELLULAR_COMPONENT	KW-1003~Cell membrane	11	91.6667	2.19595e-06	LYN, FGR, HCK, TFRC, LCK, ITGB2, PECAM1, FYN, NCAM1, CD24, IL6R	12	3854	17615	4.18969	2.8547e-05	2.85474e-05	2.85474e-05
GOTERM_MF_DIRECT	GO:0001784~phosphotyrosine binding	4	33.3333	2.35664e-06	FGR, HCK, LCK, MAPK1	12	47	18869	133.823	0.000183801	4.59545e-05	3.82954e-05
UP_SEQ_FEATURE	LIPID:N-myristoyl glycine	5	41.6667	2.35967e-06	LYN, FGR, HCK, LCK, FYN	12	193	20559	44.3847	0.000393988	0.000123282	0.000122544
UP_KW_BIOLOGICAL_PROCESS	KW-0945~Host-virus interaction	7	58.3333	2.47968e-06	LYN, HCK, TFRC, LCK, MAPK1, FYN, NCAM1	10	642	11223	12.2369	3.22354e-05	3.22359e-05	2.72765e-05
INTERPRO	IPR000719:Protein kinase, catalytic domain	6	50	2.70526e-06	LYN, FGR, HCK, LCK, MAPK1, FYN	11	502	19204	20.8664	8.11547e-05	1.35263e-05	9.9193e-06
UP_SEQ_FEATURE	DOMAIN:Protein kinase	6	50	3.68955e-06	LYN, FGR, HCK, LCK, MAPK1, FYN	12	508	20559	20.2352	0.000615966	0.000123282	0.000122544
UP_SEQ_FEATURE	DOMAIN:SH3	5	41.6667	3.69108e-06	LYN, FGR, HCK, LCK, FYN	12	216	20559	39.6586	0.000616222	0.000123282	0.000122544
INTERPRO	IPR001452:Src homology-3 domain	5	41.6667	3.90994e-06	LYN, FGR, HCK, LCK, FYN	11	229	19204	38.1183	0.000117292	1.54542e-05	1.13331e-05
INTERPRO	IPR011009:Protein kinase-like domain	6	50	4.12112e-06	LYN, FGR, HCK, LCK, MAPK1, FYN	11	547	19204	19.1497	0.000123626	1.54542e-05	1.13331e-05
GOTERM_BP_DIRECT	GO:0002768~immune response-regulating cell surface receptor signaling pathway	3	25	4.42071e-06	LYN, FGR, CD24	12	6	19308	804.5	0.00149309	0.000226034	0.000212659
GOTERM_BP_DIRECT	GO:0006468~protein phosphorylation	6	50	4.68117e-06	LYN, FGR, HCK, LCK, MAPK1, FYN	12	501	19308	19.2695	0.00158099	0.000226034	0.000212659
GOTERM_CC_DIRECT	GO:0045121~membrane raft	5	41.6667	6.79429e-06	LYN, LCK, PECAM1, FYN, CD24	12	252	20562	33.998	0.000624882	0.000216457	0.000192929
GOTERM_CC_DIRECT	GO:0005886~plasma membrane	11	91.6667	7.05839e-06	LYN, FGR, HCK, TFRC, LCK, ITGB2, PECAM1, MAPK1, FYN, NCAM1, IL6R	12	5071	20562	3.71692	0.000649164	0.000216457	0.000192929
UP_KW_DOMAIN	KW-0728~SH3 domain	5	41.6667	1.10322e-05	LYN, FGR, HCK, LCK, FYN	11	225	14495	29.2828	9.92858e-05	4.96451e-05	4.96451e-05
UP_KW_PTM	KW-0519~Myristate	5	41.6667	1.12775e-05	LYN, FGR, HCK, LCK, FYN	12	197	14106	29.835	0.000101493	3.75918e-05	3.00734e-05
SMART	SM00326:SH3	5	41.6667	1.8202e-05	LYN, FGR, HCK, LCK, FYN	10	208	10386	24.9663	0.000200203	6.67405e-05	6.67405e-05
UP_SEQ_FEATURE	ACT_SITE:Proton acceptor	6	50	4.6852e-05	LYN, FGR, HCK, LCK, MAPK1, FYN	12	858	20559	11.9808	0.00779394	0.00130405	0.00129624
GOTERM_MF_DIRECT	GO:0005102~receptor binding	5	41.6667	5.66561e-05	LYN, FGR, HCK, LCK, FYN	12	397	18869	19.8037	0.00440955	0.000883835	0.000736529
GOTERM_BP_DIRECT	GO:0008360~regulation of cell shape	4	33.3333	7.98604e-05	FGR, HCK, ITGB2, FYN	12	155	19308	41.5226	0.0266328	0.00319574	0.00300665
GOTERM_BP_DIRECT	GO:0035556~intracellular signal transduction	5	41.6667	8.50938e-05	LYN, TFRC, LCK, MAPK1, FYN	12	451	19308	17.8381	0.0283532	0.00319574	0.00300665
UP_KW_MOLECULAR_FUNCTION	KW-0418~Kinase	6	50	0.000107269	LYN, FGR, HCK, LCK, MAPK1, FYN	10	748	11693	9.37941	0.00128647	0.000643612	0.000643612
GOTERM_BP_DIRECT	GO:0046777~protein autophosphorylation	4	33.3333	0.000126494	LYN, FGR, HCK, FYN	12	181	19308	35.558	0.0418565	0.00390998	0.00367862
GOTERM_BP_DIRECT	GO:0050900~leukocyte migration	3	25	0.000127248	LYN, LCK, FYN	12	30	19308	160.9	0.0421006	0.00390998	0.00367862
GOTERM_MF_DIRECT	GO:0019901~protein kinase binding	5	41.6667	0.000150775	FGR, TFRC, LCK, ITGB2, CD24	12	511	18869	15.3857	0.0116925	0.00196008	0.0016334
UP_KW_BIOLOGICAL_PROCESS	KW-0581~Phagocytosis	3	25	0.000198584	HCK, ITGB2, PECAM1	10	27	11223	124.7	0.00257851	0.00129079	0.00109221
GOTERM_BP_DIRECT	GO:0031663~lipopolysaccharide-mediated signaling pathway	3	25	0.000216154	LYN, HCK, MAPK1	12	39	19308	123.769	0.0704625	0.00608835	0.00572809
UP_KW_DISEASE	KW-0656~Proto-oncogene	5	41.6667	0.000223111	LYN, FGR, HCK, LCK, FYN	8	232	4447	11.9801	0.000446173	0.000446223	0.000446223
UP_KW_CELLULAR_COMPONENT	KW-0472~Membrane	12	100	0.000227988	LYN, FGR, HCK, TFRC, LCK, ITGB2, PECAM1, MAPK1, FYN, NCAM1, CD24, IL6R	12	8221	17615	2.14268	0.00295979	0.00148192	0.00148192
GOTERM_BP_DIRECT	GO:0045087~innate immune response	5	41.6667	0.000254321	LYN, FGR, HCK, LCK, FYN	12	599	19308	13.4307	0.0823795	0.00661234	0.00622108
GOTERM_BP_DIRECT	GO:0030335~positive regulation of cell migration	4	33.3333	0.000359433	LYN, FGR, PECAM1, MAPK1	12	258	19308	24.9457	0.114418	0.00867773	0.00816426
GOTERM_BP_DIRECT	GO:0030154~cell differentiation	5	41.6667	0.000412878	LYN, FGR, HCK, LCK, FYN	12	680	19308	11.8309	0.130278	0.00930352	0.00875301
KEGG_PATHWAY	hsa04650:Natural killer cell mediated cytotoxicity	4	33.3333	0.000541044	LCK, ITGB2, MAPK1, FYN	12	126	8164	21.5979	0.0729676	0.0757462	0.0719589
GOTERM_BP_DIRECT	GO:0042531~positive regulation of tyrosine phosphorylation of STAT protein	3	25	0.000677991	LYN, FYN, IL6R	12	69	19308	69.9565	0.204861	0.0143226	0.0134751
GOTERM_MF_DIRECT	GO:0005524~ATP binding	6	50	0.00111008	LYN, FGR, HCK, LCK, MAPK1, FYN	12	1545	18869	6.10647	0.0829878	0.0123695	0.0103079
GOTERM_CC_DIRECT	GO:0009897~external side of plasma membrane	4	33.3333	0.00156571	TFRC, ITGB2, NCAM1, IL6R	12	456	20562	15.0307	0.134249	0.0360113	0.032097
GOTERM_BP_DIRECT	GO:0007229~integrin-mediated signaling pathway	3	25	0.00171061	FGR, HCK, ITGB2	12	110	19308	43.8818	0.439363	0.0332849	0.0313153
GOTERM_BP_DIRECT	GO:0050852~T cell receptor signaling pathway	3	25	0.00177257	LCK, MAPK1, FYN	12	112	19308	43.0982	0.451001	0.0332849	0.0313153
KEGG_PATHWAY	hsa04062:Chemokine signaling pathway	4	33.3333	0.00183815	LYN, FGR, HCK, MAPK1	12	192	8164	14.1736	0.227078	0.12867	0.122237
UP_KW_LIGAND	KW-0067~ATP-binding	6	50	0.002046	LYN, FGR, HCK, LCK, MAPK1, FYN	7	1440	6833	4.06726	0.0101882	0.01023	0.01023
GOTERM_MF_DIRECT	GO:0042610~CD8 receptor binding	2	16.6667	0.00233001	LCK, FYN	12	4	18869	786.208	0.16636	0.0227176	0.0189314
GOTERM_BP_DIRECT	GO:0050853~B cell receptor signaling pathway	3	25	0.00241386	LYN, LCK, MAPK1	12	131	19308	36.8473	0.558188	0.0429412	0.0404003
GOTERM_BP_DIRECT	GO:0007155~cell adhesion	4	33.3333	0.00328043	HCK, ITGB2, NCAM1, CD24	12	555	19308	11.5964	0.670641	0.0554393	0.0521588
KEGG_PATHWAY	hsa04664:Fc epsilon RI signaling pathway	3	25	0.00358192	LYN, MAPK1, FYN	12	68	8164	30.0147	0.394904	0.157155	0.149297
GOTERM_CC_DIRECT	GO:0070062~extracellular exosome	6	50	0.00383956	LYN, FGR, TFRC, LCK, ITGB2, PECAM1	12	2218	20562	4.63526	0.298068	0.0627104	0.0558941
GOTERM_CC_DIRECT	GO:0009986~cell surface	4	33.3333	0.00408981	TFRC, ITGB2, NCAM1, CD24	12	639	20562	10.7261	0.314107	0.0627104	0.0558941
GOTERM_BP_DIRECT	GO:0098609~cell-cell adhesion	3	25	0.00499745	ITGB2, PECAM1, CD24	12	190	19308	25.4053	0.816102	0.0799551	0.075224
GOTERM_BP_DIRECT	GO:0007568~aging	3	25	0.00520418	TFRC, ITGB2, MAPK1	12	194	19308	24.8814	0.828574	0.0799551	0.075224
GOTERM_MF_DIRECT	GO:0042609~CD4 receptor binding	2	16.6667	0.00523559	LCK, FYN	12	9	18869	349.426	0.335984	0.0453511	0.0377926
GOTERM_BP_DIRECT	GO:0050764~regulation of phagocytosis	2	16.6667	0.00568386	FGR, HCK	12	10	19308	321.8	0.854361	0.083528	0.0785855
GOTERM_BP_DIRECT	GO:0001934~positive regulation of protein phosphorylation	3	25	0.00607014	LYN, TFRC, PECAM1	12	210	19308	22.9857	0.872286	0.0854879	0.0804294
BIOCARTA	h_bArrestin-srcPathway:Roles of ï¿½-arrestin-dependent Recruitment of Src Kinases in GPCR Signaling	3	25	0.00612145	FGR, HCK, MAPK1	11	20	1623	22.1318	0.341333	0.416259	0.416259
GOTERM_MF_DIRECT	GO:0016004~phospholipase activator activity	2	16.6667	0.00639567	LCK, FYN	12	11	18869	285.894	0.393751	0.0453511	0.0377926
GOTERM_MF_DIRECT	GO:0042608~T cell receptor binding	2	16.6667	0.00639567	LCK, FYN	12	11	18869	285.894	0.393751	0.0453511	0.0377926
UP_KW_LIGAND	KW-0547~Nucleotide-binding	6	50	0.00682287	LYN, FGR, HCK, LCK, MAPK1, FYN	7	1855	6833	3.15734	0.033652	0.0170572	0.0170572
KEGG_PATHWAY	hsa04666:Fc gamma R-mediated phagocytosis	3	25	0.00716662	LYN, HCK, MAPK1	12	97	8164	21.0412	0.634664	0.157155	0.149297
INTERPRO	IPR003598:Immunoglobulin subtype 2	3	25	0.00731121	PECAM1, NCAM1, IL6R	11	254	19204	20.6199	0.197595	0.0243707	0.0178719
KEGG_PATHWAY	hsa04640:Hematopoietic cell lineage	3	25	0.00745579	TFRC, CD24, IL6R	12	99	8164	20.6162	0.649264	0.157155	0.149297
KEGG_PATHWAY	hsa04660:T cell receptor signaling pathway	3	25	0.00820175	LCK, MAPK1, FYN	12	104	8164	19.625	0.684305	0.157155	0.149297
GOTERM_CC_DIRECT	GO:0014069~postsynaptic density	3	25	0.0085518	LYN, MAPK1, FYN	12	267	20562	19.2528	0.546223	0.112395	0.100178
KEGG_PATHWAY	hsa04659:Th17 cell differentiation	3	25	0.00882198	LCK, MAPK1, IL6R	12	108	8164	18.8981	0.710777	0.157155	0.149297
KEGG_PATHWAY	hsa04066:HIF-1 signaling pathway	3	25	0.00898028	TFRC, MAPK1, IL6R	12	109	8164	18.7248	0.717172	0.157155	0.149297
UP_KW_MOLECULAR_FUNCTION	KW-0808~Transferase	6	50	0.0110047	LYN, FGR, HCK, LCK, MAPK1, FYN	10	2045	11693	3.43071	0.124349	0.0440187	0.0440187
GOTERM_MF_DIRECT	GO:0005515~protein binding	12	100	0.0112909	LYN, FGR, HCK, TFRC, LCK, ITGB2, PECAM1, MAPK1, FYN, NCAM1, CD24, IL6R	12	12554	18869	1.50303	0.587575	0.0733909	0.061159
KEGG_PATHWAY	hsa04611:Platelet activation	3	25	0.0115074	LYN, MAPK1, FYN	12	124	8164	16.4597	0.802176	0.171204	0.162644
GOTERM_BP_DIRECT	GO:0042493~response to drug	3	25	0.0115314	LYN, LCK, FYN	12	293	19308	16.4744	0.980164	0.155904	0.146679
KEGG_PATHWAY	hsa04380:Osteoclast differentiation	3	25	0.0122289	LCK, MAPK1, FYN	12	128	8164	15.9453	0.821398	0.171204	0.162644
GOTERM_BP_DIRECT	GO:0002223~stimulatory C-type lectin receptor signaling pathway	2	16.6667	0.0124657	LYN, FYN	12	22	19308	146.273	0.985591	0.162054	0.152465
GOTERM_BP_DIRECT	GO:0050730~regulation of peptidyl-tyrosine phosphorylation	2	16.6667	0.013029	ITGB2, FYN	12	23	19308	139.913	0.988118	0.163103	0.153452
GOTERM_MF_DIRECT	GO:0043548~phosphatidylinositol 3-kinase binding	2	16.6667	0.0133303	LCK, FYN	12	23	18869	136.732	0.648926	0.079982	0.0666516
GOTERM_CC_DIRECT	GO:0043231~intracellular membrane-bounded organelle	4	33.3333	0.0135055	LYN, HCK, TFRC, CD24	12	984	20562	6.96545	0.713775	0.155314	0.138432
GOTERM_MF_DIRECT	GO:0043274~phospholipase binding	2	16.6667	0.0144818	LCK, FYN	12	25	18869	125.793	0.67949	0.0806844	0.067237
BBID	81.Structure_of_Caps_and_SMACs	3	25	0.0148531	LCK, ITGB2, FYN	6	16	388	12.125	0.291201	0.304658	0.304658
GOTERM_BP_DIRECT	GO:0090314~positive regulation of protein targeting to membrane	2	16.6667	0.0175245	ITGB2, FYN	12	31	19308	103.806	0.997461	0.203295	0.191266
GOTERM_MF_DIRECT	GO:0046875~ephrin receptor binding	2	16.6667	0.017929	LYN, FYN	12	31	18869	101.446	0.756137	0.0932306	0.0776922
KEGG_PATHWAY	hsa04514:Cell adhesion molecules	3	25	0.0180359	ITGB2, PECAM1, NCAM1	12	157	8164	13	0.921768	0.229548	0.218071
GOTERM_BP_DIRECT	GO:0007159~leukocyte cell-cell adhesion	2	16.6667	0.0180851	ITGB2, PECAM1	12	32	19308	100.562	0.997906	0.203295	0.191266
GOTERM_BP_DIRECT	GO:0043552~positive regulation of phosphatidylinositol 3-kinase activity	2	16.6667	0.0180851	LYN, FGR	12	32	19308	100.562	0.997906	0.203295	0.191266
GOTERM_BP_DIRECT	GO:1900182~positive regulation of protein localization to nucleus	2	16.6667	0.0186454	TFRC, FYN	12	33	19308	97.5152	0.998273	0.203295	0.191266
SMART	SM00408:IGc2	3	25	0.0191476	PECAM1, NCAM1, IL6R	10	254	10386	12.2669	0.191574	0.0526559	0.0526559
GOTERM_MF_DIRECT	GO:0019899~enzyme binding	3	25	0.0207165	LYN, FYN, IL6R	12	390	18869	12.0955	0.804629	0.100993	0.0841606
GOTERM_CC_DIRECT	GO:0005925~focal adhesion	3	25	0.0207204	HCK, ITGB2, MAPK1	12	425	20562	12.0953	0.854315	0.191602	0.170776
GOTERM_CC_DIRECT	GO:0005576~extracellular region	5	41.6667	0.0208263	FGR, TFRC, MAPK1, NCAM1, IL6R	12	2129	20562	4.02419	0.855756	0.191602	0.170776
GOTERM_BP_DIRECT	GO:0098742~cell-cell adhesion via plasma-membrane adhesion molecules	2	16.6667	0.0220014	ITGB2, PECAM1	12	39	19308	82.5128	0.999458	0.232389	0.218639
GOTERM_BP_DIRECT	GO:0006953~acute-phase response	2	16.6667	0.0236754	TFRC, IL6R	12	42	19308	76.619	0.999696	0.240903	0.226648
GOTERM_BP_DIRECT	GO:1901216~positive regulation of neuron death	2	16.6667	0.0242329	ITGB2, FYN	12	43	19308	74.8372	0.999749	0.240903	0.226648
KEGG_PATHWAY	hsa05167:Kaposi sarcoma-associated herpesvirus infection	3	25	0.0268326	LYN, HCK, MAPK1	12	194	8164	10.5206	0.977805	0.313048	0.297395
BBID	67.Ikaros_and_signaling_inhibitors	3	25	0.0276961	LCK, MAPK1, FYN	6	22	388	8.81818	0.475861	0.304658	0.304658
GOTERM_BP_DIRECT	GO:0031623~receptor internalization	2	16.6667	0.0281268	TFRC, ITGB2	12	50	19308	64.36	0.999935	0.269292	0.253357
INTERPRO	IPR003599:Immunoglobulin subtype	3	25	0.0282103	PECAM1, NCAM1, IL6R	11	517	19204	10.1305	0.576192	0.0846308	0.0620626
GOTERM_BP_DIRECT	GO:0048013~ephrin receptor signaling pathway	2	16.6667	0.0286819	LYN, FYN	12	51	19308	63.098	0.999947	0.269292	0.253357
UP_SEQ_FEATURE	DOMAIN:Ig-like C2-type 5	2	16.6667	0.0300855	PECAM1, NCAM1	12	57	20559	60.114	0.993912	0.717755	0.713457
UP_KW_BIOLOGICAL_PROCESS	KW-0391~Immunity	4	33.3333	0.0300974	LYN, FGR, HCK, FYN	10	902	11223	4.97694	0.327851	0.118188	0.100006
GOTERM_CC_DIRECT	GO:0005856~cytoskeleton	3	25	0.0324744	FGR, HCK, MAPK1	12	541	20562	9.50185	0.952032	0.271604	0.242082
KEGG_PATHWAY	hsa05166:Human T-cell leukemia virus 1 infection	3	25	0.0344441	LCK, ITGB2, MAPK1	12	222	8164	9.19369	0.992607	0.370936	0.352389
UP_KW_BIOLOGICAL_PROCESS	KW-0399~Innate immunity	3	25	0.0363657	LYN, FGR, HCK	10	387	11223	8.7	0.382184	0.118188	0.100006
UP_KW_CELLULAR_COMPONENT	KW-0965~Cell junction	3	25	0.036782	HCK, PECAM1, MAPK1	12	496	17615	8.87853	0.385645	0.159389	0.159389
GOTERM_BP_DIRECT	GO:0008284~positive regulation of cell proliferation	3	25	0.0375746	LYN, HCK, IL6R	12	550	19308	8.77636	0.999998	0.343249	0.322938
GOTERM_CC_DIRECT	GO:0016020~membrane	5	41.6667	0.0377918	TFRC, ITGB2, NCAM1, CD24, IL6R	12	2547	20562	3.36376	0.97111	0.282698	0.25197
GOTERM_BP_DIRECT	GO:0006909~phagocytosis	2	16.6667	0.0391747	ITGB2, PECAM1	12	70	19308	45.9714	0.999999	0.344275	0.323904
GOTERM_MF_DIRECT	GO:0097110~scaffold protein binding	2	16.6667	0.0395075	LYN, FYN	12	69	18869	45.5773	0.956895	0.18127	0.151058
GOTERM_BP_DIRECT	GO:0043627~response to estrogen	2	16.6667	0.0397241	MAPK1, CD24	12	71	19308	45.3239	0.999999	0.344275	0.323904
GOTERM_CC_DIRECT	GO:0005901~caveola	2	16.6667	0.0404395	HCK, MAPK1	12	77	20562	44.5065	0.977579	0.282698	0.25197
UP_SEQ_FEATURE	DOMAIN:Ig-like C2-type 4	2	16.6667	0.0419905	PECAM1, NCAM1	12	80	20559	42.8312	0.999226	0.857955	0.852818
GOTERM_MF_DIRECT	GO:0001618~virus receptor activity	2	16.6667	0.0439951	TFRC, NCAM1	12	77	18869	40.842	0.970085	0.190645	0.158871
GOTERM_BP_DIRECT	GO:0014068~positive regulation of phosphatidylinositol 3-kinase signaling	2	16.6667	0.0462945	FGR, FYN	12	83	19308	38.7711	1	0.391188	0.368041
UP_SEQ_FEATURE	DOMAIN:Ig-like	3	25	0.0469681	PECAM1, NCAM1, IL6R	12	662	20559	7.76397	0.999676	0.857955	0.852818
GOTERM_CC_DIRECT	GO:0005758~mitochondrial intermembrane space	2	16.6667	0.0471183	LYN, FGR	12	90	20562	38.0778	0.988208	0.282698	0.25197
GOTERM_CC_DIRECT	GO:0005829~cytosol	7	58.3333	0.0472623	LYN, FGR, HCK, LCK, MAPK1, FYN, NCAM1	12	5510	20562	2.17686	0.988371	0.282698	0.25197
BIOCARTA	h_neutrophilPathway:Neutrophil and Its Surface Molecules	2	16.6667	0.0483436	ITGB2, PECAM1	11	8	1623	36.8864	0.965593	0.747127	0.747127
GOTERM_BP_DIRECT	GO:0009636~response to toxic substance	2	16.6667	0.0484755	LYN, MAPK1	12	87	19308	36.9885	1	0.399627	0.375981
GOTERM_CC_DIRECT	GO:0005884~actin filament	2	16.6667	0.0491648	HCK, FYN	12	94	20562	36.4574	0.990324	0.282698	0.25197

## Sheet: c4
S4 Table The full list of significant functional annotations of all DEGs in each cluster
Category	Term	Count	%	PValue	Genes	List Total	Pop Hits	Pop Total	Fold Enrichment	Bonferroni	Benjamini	FDR
GOTERM_BP_DIRECT	GO:0045071~negative regulation of viral genome replication	5	83.3333	1.40699e-10	IFITM3, BST2, IFITM1, IFITM2, OAS2	6	46	19308	349.783	6.19075e-09	6.05005e-09	5.20586e-09
GOTERM_BP_DIRECT	GO:0009615~response to virus	5	83.3333	5.14982e-09	IFITM3, BST2, IFITM1, IFITM2, OAS2	6	111	19308	144.955	2.26592e-07	5.53605e-08	4.76358e-08
GOTERM_BP_DIRECT	GO:0051607~defense response to virus	5	83.3333	1.02376e-07	IFITM3, BST2, IFITM1, IFITM2, OAS2	6	233	19308	69.0558	4.50454e-06	7.24338e-07	6.23268e-07
GOTERM_BP_DIRECT	GO:0035455~response to interferon-alpha	4	66.6667	1.37474e-09	IFITM3, BST2, IFITM1, IFITM2	6	11	19308	1170.18	6.04886e-08	1.97046e-08	1.69551e-08
GOTERM_BP_DIRECT	GO:0035456~response to interferon-beta	4	66.6667	1.37474e-09	IFITM3, BST2, IFITM1, IFITM2	6	11	19308	1170.18	6.04886e-08	1.97046e-08	1.69551e-08
GOTERM_BP_DIRECT	GO:0034341~response to interferon-gamma	4	66.6667	2.16373e-08	IFITM3, BST2, IFITM1, IFITM2	6	26	19308	495.077	9.52042e-07	1.86081e-07	1.60116e-07
GOTERM_BP_DIRECT	GO:0060337~type I interferon signaling pathway	4	66.6667	1.17915e-07	IFITM3, IFITM1, IFITM2, OAS2	6	45	19308	286.044	5.18827e-06	7.24338e-07	6.23268e-07
GOTERM_BP_DIRECT	GO:0046597~negative regulation of viral entry into host cell	3	50	1.35442e-05	IFITM3, IFITM1, IFITM2	6	23	19308	419.739	0.000595771	7.28001e-05	6.26419e-05
GOTERM_BP_DIRECT	GO:0030336~negative regulation of cell migration	2	33.3333	0.0450078	BST2, IFITM1	6	177	19308	36.3616	0.868177	0.215037	0.185032
GOTERM_CC_DIRECT	GO:0016020~membrane	4	66.6667	0.0156367	BST2, GBP5, IFITM1, OAS2	6	2547	20562	5.38202	0.304055	0.0899108	0.0781833
GOTERM_CC_DIRECT	GO:0005765~lysosomal membrane	3	50	0.00321541	IFITM3, IFITM1, IFITM2	6	376	20562	27.3431	0.0713967	0.0739545	0.0643083
GOTERM_CC_DIRECT	GO:0032991~macromolecular complex	3	50	0.0108972	IFITM3, IFITM1, IFITM2	6	703	20562	14.6245	0.222763	0.0899108	0.0781833
GOTERM_CC_DIRECT	GO:0048471~perinuclear region of cytoplasm	3	50	0.0127943	IFITM3, GBP5, OAS2	6	764	20562	13.4568	0.256337	0.0899108	0.0781833
GOTERM_CC_DIRECT	GO:0031902~late endosome membrane	2	33.3333	0.0333495	IFITM3, IFITM2	6	139	20562	49.3094	0.541649	0.153408	0.133398
INTERPRO	IPR007593:Interferon-induced transmembrane protein	3	50	1.13666e-05	IFITM3, IFITM1, IFITM2	6	21	19204	457.238	0.00011366	0.000113666	0.000113666
UP_KW_BIOLOGICAL_PROCESS	KW-0391~Immunity	6	100	3.31934e-06	IFITM3, BST2, GBP5, IFITM1, IFITM2, OAS2	6	902	11223	12.4424	2.32352e-05	1.16177e-05	1.16177e-05
UP_KW_BIOLOGICAL_PROCESS	KW-0051~Antiviral defense	5	83.3333	9.92098e-08	IFITM3, BST2, IFITM1, IFITM2, OAS2	6	135	11223	69.2778	6.94468e-07	6.94469e-07	6.94469e-07
UP_KW_BIOLOGICAL_PROCESS	KW-0399~Innate immunity	5	83.3333	6.77377e-06	IFITM3, BST2, IFITM1, IFITM2, OAS2	6	387	11223	24.1667	4.74155e-05	1.58055e-05	1.58055e-05
UP_KW_CELLULAR_COMPONENT	KW-0458~Lysosome	3	50	0.00433181	IFITM3, IFITM1, IFITM2	6	375	17615	23.4867	0.0299314	0.0303227	0.0303227
UP_KW_CELLULAR_COMPONENT	KW-0967~Endosome	3	50	0.0123254	IFITM3, BST2, IFITM2	6	642	17615	13.7188	0.0831524	0.0431389	0.0431389
UP_KW_PTM	KW-0449~Lipoprotein	6	100	1.16815e-06	IFITM3, BST2, GBP5, IFITM1, IFITM2, OAS2	6	920	14106	15.3326	1.28496e-05	1.40178e-05	1.40178e-05
UP_KW_PTM	KW-0564~Palmitate	3	50	0.00671823	IFITM3, IFITM1, IFITM2	6	376	14106	18.758	0.0714675	0.0403094	0.0403094
UP_SEQ_FEATURE	TOPO_DOM:Extracellular	4	66.6667	0.0230739	IFITM3, BST2, IFITM1, IFITM2	6	2929	20559	4.67941	0.747744	0.453787	0.453787
UP_SEQ_FEATURE	TOPO_DOM:Cytoplasmic	4	66.6667	0.0471443	IFITM3, BST2, IFITM1, IFITM2	6	3807	20559	3.60021	0.94211	0.669785	0.669785
UP_SEQ_FEATURE	INTRAMEM:Helical	3	50	3.86556e-05	IFITM3, IFITM1, IFITM2	6	41	20559	250.72	0.00227812	0.00228068	0.00228068
UP_SEQ_FEATURE	LIPID:S-palmitoyl cysteine	3	50	0.00182432	IFITM3, IFITM1, IFITM2	6	282	20559	36.4521	0.102133	0.0538174	0.0538174

## Sheet: c5
S4 Table The full list of significant functional annotations of all DEGs in each cluster
Category	Term	Count	%	PValue	Genes	List Total	Pop Hits	Pop Total	Fold Enrichment	Bonferroni	Benjamini	FDR
BIOCARTA	h_nkcellsPathway:Ras-Independent pathway in NK cell-mediated cytotoxicity	3	16.6667	0.00292088	RAC1, PIK3R1, LAT	8	20	1623	30.4312	0.180377	0.131422	0.131422
BIOCARTA	h_rac1Pathway:Rac 1 cell motility signaling pathway	3	16.6667	0.00386535	NCF2, RAC1, PIK3R1	8	23	1623	26.462	0.231529	0.131422	0.131422
BIOCARTA	h_tcrPathway:T Cell Receptor Signaling Pathway	3	16.6667	0.0138378	RAC1, PIK3R1, LAT	8	44	1623	13.8324	0.612308	0.313658	0.313658
GOTERM_BP_DIRECT	GO:0043066~negative regulation of apoptotic process	5	27.7778	0.000977092	PRDX3, HSPA5, PARK7, PIK3R1, SOD2	18	526	19308	10.1965	0.378176	0.0791445	0.0783302
GOTERM_BP_DIRECT	GO:0034620~cellular response to unfolded protein	4	22.2222	1.83211e-06	ERN1, HSPA8, HSPA5, BAX	18	28	19308	153.238	0.000890012	0.000609868	0.000603593
GOTERM_BP_DIRECT	GO:0051881~regulation of mitochondrial membrane potential	4	22.2222	2.50974e-06	PRDX3, BAX, PARK7, SOD2	18	31	19308	138.409	0.00121899	0.000609868	0.000603593
GOTERM_BP_DIRECT	GO:1900103~positive regulation of endoplasmic reticulum unfolded protein response	3	16.6667	7.28521e-06	ERN1, BAX, PIK3R1	18	5	19308	643.6	0.00353436	0.0011802	0.00116806
GOTERM_BP_DIRECT	GO:0045730~respiratory burst	3	16.6667	9.84648e-05	NCF2, RAC1, CD55	18	17	19308	189.294	0.0467292	0.0119635	0.0118404
GOTERM_BP_DIRECT	GO:0008630~intrinsic apoptotic signaling pathway in response to DNA damage	3	16.6667	0.000871885	BAX, PIK3R1, SOD2	18	50	19308	64.36	0.345524	0.0791445	0.0783302
GOTERM_BP_DIRECT	GO:0034599~cellular response to oxidative stress	3	16.6667	0.00285343	PRDX3, PARK7, SOD2	18	91	19308	35.3626	0.750614	0.19811	0.196072
GOTERM_BP_DIRECT	GO:0043524~negative regulation of neuron apoptotic process	3	16.6667	0.00834862	BAX, PARK7, SOD2	18	158	19308	20.3671	0.982999	0.405743	0.401568
GOTERM_BP_DIRECT	GO:0030335~positive regulation of cell migration	3	16.6667	0.0211952	HSPA5, PIK3R1, SOD2	18	258	19308	12.4729	0.99997	0.588438	0.582384
GOTERM_BP_DIRECT	GO:0051726~regulation of cell cycle	3	16.6667	0.0323372	ERN1, HSPA8, BAX	18	324	19308	9.9321	1	0.631848	0.625348
GOTERM_BP_DIRECT	GO:1903659~regulation of complement-dependent cytotoxicity	2	11.1111	0.00351748	CD59, CD55	18	4	19308	536.333	0.819587	0.213687	0.211489
GOTERM_BP_DIRECT	GO:0030449~regulation of complement activation	2	11.1111	0.00614795	CD59, CD55	18	7	19308	306.476	0.95007	0.331989	0.328574
GOTERM_BP_DIRECT	GO:0033120~positive regulation of RNA splicing	2	11.1111	0.0131306	ERN1, PIK3R1	18	15	19308	143.022	0.998377	0.580134	0.574166
GOTERM_BP_DIRECT	GO:0071404~cellular response to low-density lipoprotein particle stimulus	2	11.1111	0.0183373	FCER1G, CD9	18	21	19308	102.159	0.999876	0.588438	0.582384
GOTERM_BP_DIRECT	GO:0043303~mast cell degranulation	2	11.1111	0.0183373	LAT2, LAT	18	21	19308	102.159	0.999876	0.588438	0.582384
GOTERM_BP_DIRECT	GO:0001836~release of cytochrome c from mitochondria	2	11.1111	0.0192025	BAX, SOD2	18	22	19308	97.5152	0.999919	0.588438	0.582384
GOTERM_BP_DIRECT	GO:0006801~superoxide metabolic process	2	11.1111	0.0200671	NCF2, SOD2	18	23	19308	93.2754	0.999947	0.588438	0.582384
GOTERM_BP_DIRECT	GO:0042554~superoxide anion generation	2	11.1111	0.0209309	NCF2, SOD2	18	24	19308	89.3889	0.999966	0.588438	0.582384
GOTERM_BP_DIRECT	GO:0042026~protein refolding	2	11.1111	0.021794	HSPA8, HSPA5	18	25	19308	85.8133	0.999978	0.588438	0.582384
GOTERM_BP_DIRECT	GO:0010332~response to gamma radiation	2	11.1111	0.0252393	BAX, SOD2	18	29	19308	73.977	0.999996	0.631848	0.625348
GOTERM_BP_DIRECT	GO:0010592~positive regulation of lamellipodium assembly	2	11.1111	0.0260988	RAC1, PIK3R1	18	30	19308	71.5111	0.999997	0.631848	0.625348
GOTERM_BP_DIRECT	GO:0048147~negative regulation of fibroblast proliferation	2	11.1111	0.0295298	BAX, SOD2	18	34	19308	63.098	1	0.631848	0.625348
GOTERM_BP_DIRECT	GO:0051085~chaperone mediated protein folding requiring cofactor	2	11.1111	0.0295298	HSPA8, HSPA5	18	34	19308	63.098	1	0.631848	0.625348
GOTERM_BP_DIRECT	GO:0070059~intrinsic apoptotic signaling pathway in response to endoplasmic reticulum stress	2	11.1111	0.0303858	ERN1, BAX	18	35	19308	61.2952	1	0.631848	0.625348
GOTERM_BP_DIRECT	GO:0048678~response to axon injury	2	11.1111	0.0329494	BAX, SOD2	18	38	19308	56.4561	1	0.631848	0.625348
GOTERM_BP_DIRECT	GO:0008625~extrinsic apoptotic signaling pathway via death domain receptors	2	11.1111	0.0338026	BAX, PIK3R1	18	39	19308	55.0085	1	0.631848	0.625348
GOTERM_BP_DIRECT	GO:0031623~receptor internalization	2	11.1111	0.0431404	FCER1G, CD9	18	50	19308	42.9067	1	0.746926	0.739241
GOTERM_BP_DIRECT	GO:0042110~T cell activation	2	11.1111	0.0439851	CD48, LAT	18	51	19308	42.0654	1	0.746926	0.739241
GOTERM_BP_DIRECT	GO:0042542~response to hydrogen peroxide	2	11.1111	0.0456723	PRDX3, SOD2	18	53	19308	40.478	1	0.746926	0.739241
GOTERM_BP_DIRECT	GO:0031334~positive regulation of protein complex assembly	2	11.1111	0.0473567	BAX, PARK7	18	55	19308	39.0061	1	0.746926	0.739241
GOTERM_BP_DIRECT	GO:0034446~substrate adhesion-dependent cell spreading	2	11.1111	0.0498781	RAC1, PIK3R1	18	58	19308	36.9885	1	0.746926	0.739241
GOTERM_CC_DIRECT	GO:0005886~plasma membrane	14	77.7778	1.04298e-05	CD63, HSPA8, FCER1G, HSPA5, NCF2, PIK3R1, PARK7, LAT2, CD9, CD48, CD59, RAC1, LAT, CD55	18	5071	20562	3.15375	0.00130288	0.000651862	0.000604928
GOTERM_CC_DIRECT	GO:0070062~extracellular exosome	12	66.6667	1.49726e-07	LAT2, HSPA8, CD63, HSPA5, CD9, BAX, CD48, CD59, PARK7, RAC1, SOD2, CD55	18	2218	20562	6.18034	1.87156e-05	1.87158e-05	1.73682e-05
GOTERM_CC_DIRECT	GO:0016020~membrane	10	55.5556	6.45174e-05	HSPA8, HSPA5, NCF2, CD9, BAX, CD48, CD59, RAC1, PIK3R1, LAT	18	2547	20562	4.48502	0.0080325	0.00197189	0.00182992
GOTERM_CC_DIRECT	GO:0005739~mitochondrion	6	33.3333	0.00503726	ERN1, PRDX3, HSPA5, BAX, PARK7, SOD2	18	1437	20562	4.76966	0.468073	0.0629658	0.0584322
GOTERM_CC_DIRECT	GO:0045121~membrane raft	5	27.7778	4.62409e-05	LAT2, CD48, PARK7, LAT, CD55	18	252	20562	22.6653	0.00576358	0.00192671	0.00178798
GOTERM_CC_DIRECT	GO:0005925~focal adhesion	5	27.7778	0.00034591	HSPA8, HSPA5, CD9, CD59, RAC1	18	425	20562	13.4392	0.0423244	0.00720645	0.00668759
GOTERM_CC_DIRECT	GO:0009986~cell surface	5	27.7778	0.00159216	CD63, FCER1G, HSPA5, CD59, CD55	18	639	20562	8.93845	0.180596	0.0248775	0.0230863
GOTERM_CC_DIRECT	GO:0005789~endoplasmic reticulum membrane	5	27.7778	0.00955842	ERN1, HSPA5, BAX, CD59, RAC1	18	1054	20562	5.41904	0.698971	0.108618	0.100798
GOTERM_CC_DIRECT	GO:0042470~melanosome	4	22.2222	7.88758e-05	HSPA8, CD63, HSPA5, RAC1	18	103	20562	44.3625	0.00981141	0.00197189	0.00182992
GOTERM_CC_DIRECT	GO:0032991~macromolecular complex	4	22.2222	0.0189199	PRDX3, HSPA5, CD9, PIK3R1	18	703	20562	6.49976	0.908154	0.181922	0.168823
GOTERM_CC_DIRECT	GO:0101003~ficolin-1-rich granule membrane	3	16.6667	0.00114407	FCER1G, RAC1, CD55	18	61	20562	56.1803	0.133325	0.0204299	0.0189589
GOTERM_CC_DIRECT	GO:0031225~anchored component of membrane	3	16.6667	0.00372517	CD48, CD59, CD55	18	111	20562	30.8739	0.372816	0.0517385	0.0480133
GOTERM_CC_DIRECT	GO:0005759~mitochondrial matrix	3	16.6667	0.0402584	PRDX3, PARK7, SOD2	18	389	20562	8.80977	0.994121	0.335487	0.311331
GOTERM_CC_DIRECT	GO:0043020~NADPH oxidase complex	2	11.1111	0.0139679	NCF2, RAC1	18	17	20562	134.392	0.827661	0.145499	0.135023
GOTERM_CC_DIRECT	GO:0031226~intrinsic component of plasma membrane	2	11.1111	0.0317715	CD63, CD48	18	39	20562	58.5812	0.98233	0.283674	0.263249
GOTERM_MF_DIRECT	GO:0005515~protein binding	18	100	0.000977213	CD63, HSPA8, FCER1G, HSPA5, NCF2, PIK3R1, PARK7, SOD2, ERN1, LAT2, PRDX3, CD9, BAX, CD48, CD59, RAC1, LAT, CD55	18	12554	18869	1.50303	0.097564	0.0513037	0.0488607
GOTERM_MF_DIRECT	GO:0019899~enzyme binding	6	33.3333	1.85356e-05	ERN1, HSPA8, HSPA5, PARK7, RAC1, SOD2	18	390	18869	16.1274	0.00194437	0.00194624	0.00185356
GOTERM_MF_DIRECT	GO:0042802~identical protein binding	6	33.3333	0.0150353	ERN1, PRDX3, FCER1G, BAX, PARK7, SOD2	18	1714	18869	3.66958	0.796216	0.263118	0.250588
GOTERM_MF_DIRECT	GO:0042803~protein homodimerization activity	4	22.2222	0.0248698	ERN1, FCER1G, BAX, PARK7	18	716	18869	5.8563	0.928948	0.338881	0.322744
GOTERM_MF_DIRECT	GO:0051087~chaperone binding	3	16.6667	0.00432566	HSPA8, HSPA5, BAX	18	110	18869	28.5894	0.365666	0.150911	0.143725
GOTERM_MF_DIRECT	GO:0051082~unfolded protein binding	3	16.6667	0.00607615	ERN1, HSPA8, HSPA5	18	131	18869	24.0064	0.472677	0.150911	0.143725
GOTERM_MF_DIRECT	GO:0045296~cadherin binding	3	16.6667	0.0322169	HSPA8, HSPA5, PARK7	18	316	18869	9.952	0.967886	0.375864	0.357965
GOTERM_MF_DIRECT	GO:0051920~peroxiredoxin activity	2	11.1111	0.00718623	PRDX3, PARK7	18	8	18869	262.069	0.531059	0.150911	0.143725
GOTERM_MF_DIRECT	GO:0051787~misfolded protein binding	2	11.1111	0.0258195	HSPA8, HSPA5	18	29	18869	72.295	0.935859	0.338881	0.322744
GOTERM_MF_DIRECT	GO:0030544~Hsp70 protein binding	2	11.1111	0.0415285	ERN1, BAX	18	47	18869	44.6076	0.988364	0.412928	0.393265
GOTERM_MF_DIRECT	GO:0044183~protein binding involved in protein folding	2	11.1111	0.0432591	HSPA8, HSPA5	18	49	18869	42.7868	0.990375	0.412928	0.393265
INTERPRO	IPR013126:Heat shock protein 70 family	2	11.1111	0.0124293	HSPA8, HSPA5	17	15	19204	150.62	0.471581	0.237704	0.237704
INTERPRO	IPR018181:Heat shock protein 70, conserved site	2	11.1111	0.0124293	HSPA8, HSPA5	17	15	19204	150.62	0.471581	0.237704	0.237704
INTERPRO	IPR018503:Tetraspanin, conserved site	2	11.1111	0.0181799	CD63, CD9	17	22	19204	102.695	0.607692	0.237704	0.237704
INTERPRO	IPR000301:Tetraspanin	2	11.1111	0.023084	CD63, CD9	17	28	19204	80.6891	0.696109	0.237704	0.237704
INTERPRO	IPR008952:Tetraspanin, EC2 domain	2	11.1111	0.0263407	CD63, CD9	17	32	19204	70.6029	0.743694	0.237704	0.237704
INTERPRO	IPR018499:Tetraspanin/Peripherin	2	11.1111	0.0279652	CD63, CD9	17	34	19204	66.4498	0.764618	0.237704	0.237704
KEGG_PATHWAY	hsa05417:Lipid and atherosclerosis	8	44.4444	4.28779e-08	ERN1, HSPA8, HSPA5, NCF2, BAX, RAC1, PIK3R1, SOD2	16	215	8164	18.986	6.04577e-06	6.04579e-06	5.23111e-06
KEGG_PATHWAY	hsa05020:Prion disease	6	33.3333	9.18853e-05	HSPA8, HSPA5, NCF2, BAX, RAC1, PIK3R1	16	273	8164	11.2143	0.0128729	0.00431861	0.00373667
KEGG_PATHWAY	hsa04650:Natural killer cell mediated cytotoxicity	5	27.7778	6.47263e-05	FCER1G, CD48, RAC1, PIK3R1, LAT	16	126	8164	20.248	0.00908519	0.00431861	0.00373667
KEGG_PATHWAY	hsa05022:Pathways of neurodegeneration - multiple diseases	5	27.7778	0.00930548	ERN1, HSPA5, BAX, PARK7, RAC1	16	476	8164	5.35977	0.732388	0.116606	0.100893
KEGG_PATHWAY	hsa04664:Fc epsilon RI signaling pathway	4	22.2222	0.000234109	FCER1G, RAC1, PIK3R1, LAT	16	68	8164	30.0147	0.0324742	0.00825233	0.00714032
KEGG_PATHWAY	hsa04071:Sphingolipid signaling pathway	4	22.2222	0.00120897	FCER1G, BAX, RAC1, PIK3R1	16	119	8164	17.1513	0.156814	0.0340929	0.0294988
KEGG_PATHWAY	hsa04932:Non-alcoholic fatty liver disease	4	22.2222	0.00258251	ERN1, BAX, RAC1, PIK3R1	16	155	8164	13.1677	0.305529	0.060689	0.052511
KEGG_PATHWAY	hsa04141:Protein processing in endoplasmic reticulum	4	22.2222	0.003413	ERN1, HSPA8, HSPA5, BAX	16	171	8164	11.9357	0.382487	0.0687475	0.0594837
KEGG_PATHWAY	hsa05208:Chemical carcinogenesis - reactive oxygen species	4	22.2222	0.00717521	NCF2, RAC1, PIK3R1, SOD2	16	223	8164	9.15247	0.637725	0.112412	0.097264
KEGG_PATHWAY	hsa05012:Parkinson disease	4	22.2222	0.0116362	ERN1, HSPA5, BAX, PARK7	16	266	8164	7.67293	0.808012	0.116606	0.100893
KEGG_PATHWAY	hsa05014:Amyotrophic lateral sclerosis	4	22.2222	0.0268263	ERN1, HSPA5, BAX, RAC1	16	364	8164	5.60714	0.978381	0.1513	0.130912
KEGG_PATHWAY	hsa04213:Longevity regulating pathway - multiple species	3	16.6667	0.00559125	HSPA8, PIK3R1, SOD2	16	62	8164	24.6895	0.546418	0.0985458	0.0852666
KEGG_PATHWAY	hsa05212:Pancreatic cancer	3	16.6667	0.00830274	BAX, RAC1, PIK3R1	16	76	8164	20.1414	0.691358	0.116606	0.100893
KEGG_PATHWAY	hsa05210:Colorectal cancer	3	16.6667	0.0105358	BAX, RAC1, PIK3R1	16	86	8164	17.7994	0.775398	0.116606	0.100893
KEGG_PATHWAY	hsa04211:Longevity regulating pathway	3	16.6667	0.0112523	BAX, PIK3R1, SOD2	16	89	8164	17.1994	0.797207	0.116606	0.100893
KEGG_PATHWAY	hsa04666:Fc gamma R-mediated phagocytosis	3	16.6667	0.0132659	RAC1, PIK3R1, LAT	16	97	8164	15.7809	0.847868	0.116606	0.100893
KEGG_PATHWAY	hsa04640:Hematopoietic cell lineage	3	16.6667	0.0137923	CD9, CD59, CD55	16	99	8164	15.4621	0.858894	0.116606	0.100893
KEGG_PATHWAY	hsa04933:AGE-RAGE signaling pathway in diabetic complications	3	16.6667	0.0140589	BAX, RAC1, PIK3R1	16	100	8164	15.3075	0.864172	0.116606	0.100893
KEGG_PATHWAY	hsa04670:Leukocyte transendothelial migration	3	16.6667	0.0180247	NCF2, RAC1, PIK3R1	16	114	8164	13.4276	0.923056	0.141194	0.122168
KEGG_PATHWAY	hsa04722:Neurotrophin signaling pathway	3	16.6667	0.0195443	BAX, RAC1, PIK3R1	16	119	8164	12.8634	0.938149	0.145039	0.125495
KEGG_PATHWAY	hsa04380:Osteoclast differentiation	3	16.6667	0.0224117	NCF2, RAC1, PIK3R1	16	128	8164	11.959	0.959074	0.1513	0.130912
KEGG_PATHWAY	hsa04210:Apoptosis	3	16.6667	0.0250994	ERN1, BAX, PIK3R1	16	136	8164	11.2555	0.972241	0.1513	0.130912
KEGG_PATHWAY	hsa05135:Yersinia infection	3	16.6667	0.0254444	RAC1, PIK3R1, LAT	16	137	8164	11.1734	0.973592	0.1513	0.130912
KEGG_PATHWAY	hsa05418:Fluid shear stress and atherosclerosis	3	16.6667	0.0261402	NCF2, RAC1, PIK3R1	16	139	8164	11.0126	0.976122	0.1513	0.130912
KEGG_PATHWAY	hsa05162:Measles	3	16.6667	0.0261402	HSPA8, BAX, PIK3R1	16	139	8164	11.0126	0.976122	0.1513	0.130912
KEGG_PATHWAY	hsa04613:Neutrophil extracellular trap formation	3	16.6667	0.0463744	NCF2, RAC1, PIK3R1	16	190	8164	8.05658	0.998763	0.241175	0.208676
KEGG_PATHWAY	hsa05167:Kaposi sarcoma-associated herpesvirus infection	3	16.6667	0.0481496	BAX, RAC1, PIK3R1	16	194	8164	7.89046	0.999049	0.241175	0.208676
PIR_SUPERFAMILY	PIRSF002419:tetraspanin	2	11.1111	0.0313267	CD63, CD9	3	28	1774	42.2381	0.0616721	0.0626534	0.0626534
UP_KW_BIOLOGICAL_PROCESS	KW-0945~Host-virus interaction	5	27.7778	0.00253326	HSPA8, HSPA5, BAX, PIK3R1, CD55	12	642	11223	7.28388	0.0518722	0.0478982	0.0478982
UP_KW_BIOLOGICAL_PROCESS	KW-0346~Stress response	3	16.6667	0.00503015	HSPA8, PARK7, PIK3R1	12	111	11223	25.277	0.100485	0.0478982	0.0478982
UP_KW_BIOLOGICAL_PROCESS	KW-0467~Mast cell degranulation	2	11.1111	0.00684259	LAT2, LAT	12	7	11223	267.214	0.134275	0.0478982	0.0478982
UP_KW_BIOLOGICAL_PROCESS	KW-0278~Fertilization	2	11.1111	0.0413655	CD9, PARK7	12	43	11223	43.5	0.588174	0.217169	0.217169
UP_KW_CELLULAR_COMPONENT	KW-0472~Membrane	13	72.2222	0.0207983	CD63, HSPA8, FCER1G, PARK7, ERN1, LAT2, CD9, BAX, CD48, CD59, RAC1, LAT, CD55	17	8221	17615	1.63852	0.239082	0.135189	0.135189
UP_KW_CELLULAR_COMPONENT	KW-1003~Cell membrane	11	61.1111	0.000532938	LAT2, HSPA8, CD63, FCER1G, CD9, CD48, CD59, PARK7, RAC1, LAT, CD55	17	3854	17615	2.95743	0.00690609	0.0069282	0.0069282
UP_KW_MOLECULAR_FUNCTION	KW-0378~Hydrolase	5	27.7778	0.0338122	ERN1, HSPA8, HSPA5, PARK7, RAC1	10	1753	11693	3.33514	0.423253	0.270497	0.270497
UP_KW_MOLECULAR_FUNCTION	KW-0143~Chaperone	3	16.6667	0.0121393	HSPA8, HSPA5, PARK7	10	225	11693	15.5907	0.177509	0.194229	0.194229
UP_KW_PTM	KW-0449~Lipoprotein	10	55.5556	3.1013e-07	LAT2, PRDX3, CD63, CD9, CD48, CD59, PARK7, RAC1, LAT, CD55	18	920	14106	8.51812	4.65194e-06	4.96208e-06	4.65195e-06
UP_KW_PTM	KW-0564~Palmitate	7	38.8889	3.32575e-06	LAT2, PRDX3, CD63, CD9, PARK7, RAC1, LAT	18	376	14106	14.5895	4.98851e-05	2.6606e-05	2.49431e-05
UP_KW_PTM	KW-0336~GPI-anchor	3	16.6667	0.0122293	CD48, CD59, CD55	18	141	14106	16.6738	0.168539	0.0652229	0.0611465
UP_SEQ_FEATURE	PROPEP:Removed in mature form	5	27.7778	7.77305e-05	CD48, CD59, PARK7, RAC1, CD55	18	288	20559	19.8293	0.0124371	0.0125146	0.0125146
UP_SEQ_FEATURE	LIPID:S-palmitoyl cysteine	4	22.2222	0.00150569	LAT2, CD9, PARK7, LAT	18	282	20559	16.2009	0.215414	0.121208	0.121208
UP_SEQ_FEATURE	MUTAGEN:K->R: Complete loss of in vitro methylation by METTL21A.	2	11.1111	0.00412801	HSPA8, HSPA5	18	5	20559	456.867	0.486233	0.221537	0.221537
UP_SEQ_FEATURE	TRANSMEM:Helical; Signal-anchor for type III membrane protein	2	11.1111	0.0285612	LAT2, LAT	18	35	20559	65.2667	0.990584	1	1
UP_SEQ_FEATURE	LIPID:GPI-anchor amidated serine	2	11.1111	0.0461191	CD48, CD55	18	57	20559	40.076	0.9995	1	1

## Sheet: c6
S4 Table The full list of significant functional annotations of all DEGs in each cluster
Category	Term	Count	%	PValue	Genes	List Total	Pop Hits	Pop Total	Fold Enrichment	Bonferroni	Benjamini	FDR
GOTERM_CC_DIRECT	GO:0005829~cytosol	5	100	0.00515227	DNAJA1, DNAJA4, HSP90B1, HSPD1, SOD1	5	5510	20562	3.73176	0.215558	0.0809544	0.0775095
GOTERM_MF_DIRECT	GO:0051087~chaperone binding	4	80	7.67846e-07	DNAJA1, DNAJA4, HSPD1, SOD1	5	110	18869	137.229	2.61064e-05	2.21269e-05	2.01745e-05
GOTERM_MF_DIRECT	GO:0051082~unfolded protein binding	4	80	1.30158e-06	DNAJA1, DNAJA4, HSP90B1, HSPD1	5	131	18869	115.231	4.42528e-05	2.21269e-05	2.01745e-05
GOTERM_BP_DIRECT	GO:0006457~protein folding	4	80	2.76076e-06	DNAJA1, DNAJA4, HSP90B1, HSPD1	5	172	19308	89.8047	0.000353315	0.000353377	0.000345095
UP_KW_MOLECULAR_FUNCTION	KW-0143~Chaperone	4	80	2.77267e-05	DNAJA1, DNAJA4, HSP90B1, HSPD1	5	225	11693	41.5751	0.000110902	0.000110907	0.000110907
GOTERM_MF_DIRECT	GO:0005524~ATP binding	4	80	0.00205755	DNAJA1, DNAJA4, HSP90B1, HSPD1	5	1545	18869	9.77036	0.067633	0.0233189	0.0212614
GOTERM_CC_DIRECT	GO:0070062~extracellular exosome	4	80	0.00460927	DNAJA1, HSP90B1, HSPD1, SOD1	5	2218	20562	7.41641	0.19518	0.0809544	0.0775095
GOTERM_CC_DIRECT	GO:0016020~membrane	4	80	0.00688974	DNAJA1, DNAJA4, HSP90B1, HSPD1	5	2547	20562	6.45842	0.277428	0.0809544	0.0775095
UP_KW_PTM	KW-0007~Acetylation	4	80	0.0483012	DNAJA1, HSP90B1, HSPD1, SOD1	5	3464	14106	3.25774	0.39047	0.177105	0.161004
GOTERM_BP_DIRECT	GO:0042026~protein refolding	3	60	9.64185e-06	DNAJA1, DNAJA4, HSPD1	5	25	19308	463.392	0.0012334	0.000617078	0.000602616
GOTERM_BP_DIRECT	GO:0009408~response to heat	3	60	4.42026e-05	DNAJA1, DNAJA4, SOD1	5	53	19308	218.581	0.00564208	0.00188598	0.00184177
GOTERM_BP_DIRECT	GO:0043065~positive regulation of apoptotic process	3	60	0.0016877	DNAJA1, HSPD1, SOD1	5	328	19308	35.3195	0.194432	0.0540063	0.0527405
GOTERM_BP_DIRECT	GO:0043066~negative regulation of apoptotic process	3	60	0.0042855	DNAJA1, HSP90B1, HSPD1	5	526	19308	22.0243	0.42289	0.091424	0.0892813
GOTERM_CC_DIRECT	GO:0032991~macromolecular complex	3	60	0.00668948	HSP90B1, HSPD1, SOD1	5	703	20562	17.5494	0.270548	0.0809544	0.0775095
UP_KW_PTM	KW-0449~Lipoprotein	3	60	0.0233376	DNAJA1, DNAJA4, SOD1	5	920	14106	9.19957	0.210332	0.177105	0.161004
GOTERM_CC_DIRECT	GO:0005739~mitochondrion	3	60	0.0266315	DNAJA1, HSPD1, SOD1	5	1437	20562	8.58539	0.718788	0.250336	0.239683
UP_KW_CELLULAR_COMPONENT	KW-0496~Mitochondrion	3	60	0.0297951	DNAJA1, HSPD1, SOD1	5	1306	17615	8.09265	0.190821	0.208565	0.208565
UP_SEQ_FEATURE	REPEAT:CXXCXGXG motif	2	40	0.000778078	DNAJA1, DNAJA4	5	4	20559	2055.9	0.0268756	0.00907757	0.00829949
UP_SEQ_FEATURE	DOMAIN:CR-type	2	40	0.000778078	DNAJA1, DNAJA4	5	4	20559	2055.9	0.0268756	0.00907757	0.00829949
UP_SEQ_FEATURE	ZN_FING:CR-type	2	40	0.000778078	DNAJA1, DNAJA4	5	4	20559	2055.9	0.0268756	0.00907757	0.00829949
INTERPRO	IPR001305:Heat shock protein DnaJ, cysteine-rich domain	2	40	0.000832965	DNAJA1, DNAJA4	5	4	19204	1920.4	0.0173473	0.00874613	0.00874613
INTERPRO	IPR012724:Chaperone DnaJ	2	40	0.000832965	DNAJA1, DNAJA4	5	4	19204	1920.4	0.0173473	0.00874613	0.00874613
INTERPRO	IPR008971:HSP40/DnaJ peptide-binding	2	40	0.00208144	DNAJA1, DNAJA4	5	10	19204	768.16	0.0428122	0.0109275	0.0109275
INTERPRO	IPR002939:Chaperone DnaJ, C-terminal	2	40	0.00208144	DNAJA1, DNAJA4	5	10	19204	768.16	0.0428122	0.0109275	0.0109275
GOTERM_BP_DIRECT	GO:0071318~cellular response to ATP	2	40	0.0037241	HSP90B1, SOD1	5	18	19308	429.067	0.379714	0.091424	0.0892813
GOTERM_MF_DIRECT	GO:0050750~low-density lipoprotein particle receptor binding	2	40	0.00528959	DNAJA1, HSP90B1	5	25	18869	301.904	0.165	0.0449616	0.0409944
INTERPRO	IPR018253:DnaJ domain, conserved site	2	40	0.00561242	DNAJA1, DNAJA4	5	27	19204	284.504	0.111475	0.0235721	0.0235721
SMART	SM00271:DnaJ	2	40	0.00941397	DNAJA1, DNAJA4	3	49	10386	141.306	0.0187393	0.0188279	0.0188279
UP_KW_BIOLOGICAL_PROCESS	KW-0346~Stress response	2	40	0.0098904	HSP90B1, HSPD1	2	111	11223	101.108	0.019683	0.0197808	0.0197808
GOTERM_MF_DIRECT	GO:0030544~Hsp70 protein binding	2	40	0.00992705	DNAJA1, DNAJA4	5	47	18869	160.587	0.287665	0.067504	0.0615477
UP_SEQ_FEATURE	DOMAIN:J	2	40	0.0100796	DNAJA1, DNAJA4	5	52	20559	158.146	0.29853	0.0813649	0.0743908
INTERPRO	IPR001623:DnaJ domain	2	40	0.010788	DNAJA1, DNAJA4	5	52	19204	147.723	0.2037	0.037758	0.037758
GOTERM_BP_DIRECT	GO:0042542~response to hydrogen peroxide	2	40	0.0109356	HSPD1, SOD1	5	53	19308	145.721	0.755238	0.181544	0.177289
GOTERM_BP_DIRECT	GO:0006986~response to unfolded protein	2	40	0.0113465	DNAJA1, HSPD1	5	55	19308	140.422	0.767916	0.181544	0.177289
UP_SEQ_FEATURE	LIPID:S-farnesyl cysteine	2	40	0.0116236	DNAJA1, DNAJA4	5	60	20559	137.06	0.335824	0.0813649	0.0743908
GOTERM_BP_DIRECT	GO:0043524~negative regulation of neuron apoptotic process	2	40	0.0323354	HSPD1, SOD1	5	158	19308	48.881	0.985114	0.459882	0.449103
GOTERM_BP_DIRECT	GO:0001666~response to hypoxia	2	40	0.0371777	HSP90B1, HSPD1	5	182	19308	42.4352	0.992167	0.475874	0.464721
UP_KW_PTM	KW-0636~Prenylation	2	40	0.048167	DNAJA1, DNAJA4	5	173	14106	32.615	0.38961	0.177105	0.161004

## Sheet: c7
S4 Table The full list of significant functional annotations of all DEGs in each cluster
Category	Term	Count	%	PValue	Genes	List Total	Pop Hits	Pop Total	Fold Enrichment	Bonferroni	Benjamini	FDR
UP_KW_PTM	KW-0449~Lipoprotein	5	100	1.79839e-05	PLSCR1, OAS1, GBP2, GBP1, LY6E	5	920	14106	15.3326	0.000125881	0.000143871	0.000143871
KEGG_PATHWAY	hsa04621:NOD-like receptor signaling pathway	3	60	0.000505261	OAS1, GBP2, GBP1	3	184	8164	44.3696	0.00353147	0.00353683	0.00353683
UP_KW_BIOLOGICAL_PROCESS	KW-0051~Antiviral defense	3	60	0.000848248	PLSCR1, OAS1, GBP1	5	135	11223	49.88	0.00507871	0.00508949	0.00508949
GOTERM_BP_DIRECT	GO:0051607~defense response to virus	3	60	0.000856229	PLSCR1, OAS1, GBP1	5	233	19308	49.7202	0.0565846	0.0573674	0.0573674
UP_KW_PTM	KW-0636~Prenylation	3	60	0.000882883	OAS1, GBP2, GBP1	5	173	14106	48.9225	0.00616383	0.00353153	0.00353153
UP_SEQ_FEATURE	PROPEP:Removed in mature form	3	60	0.00115174	GBP2, GBP1, LY6E	5	288	20559	42.8312	0.0614152	0.0374368	0.0367561
GOTERM_CC_DIRECT	GO:0005794~Golgi apparatus	3	60	0.0171248	PLSCR1, GBP2, GBP1	5	1141	20562	10.8126	0.316144	0.279516	0.254105
UP_KW_BIOLOGICAL_PROCESS	KW-0945~Host-virus interaction	3	60	0.0181458	PLSCR1, OAS1, LY6E	5	642	11223	10.4888	0.104054	0.0544375	0.0544375
UP_KW_BIOLOGICAL_PROCESS	KW-0391~Immunity	3	60	0.0347011	OAS1, GBP2, GBP1	5	902	11223	7.46541	0.190958	0.0694021	0.0694021
UP_SEQ_FEATURE	REGION:GTPase domain (Globular)	2	40	0.00136134	GBP2, GBP1	5	7	20559	1174.8	0.0721865	0.0374368	0.0367561
INTERPRO	IPR003191:Guanylate-binding protein, C-terminal	2	40	0.00187344	GBP2, GBP1	5	9	19204	853.511	0.0185772	0.011447	0.011447
UP_SEQ_FEATURE	DOMAIN:GB1/RHD3-type G	2	40	0.00213862	GBP2, GBP1	5	11	20559	747.6	0.111082	0.039208	0.0384952
INTERPRO	IPR015894:Guanylate-binding protein, N-terminal	2	40	0.0022894	GBP2, GBP1	5	11	19204	698.327	0.0226596	0.011447	0.011447
GOTERM_BP_DIRECT	GO:0045071~negative regulation of viral genome replication	2	40	0.00949646	PLSCR1, OAS1	5	46	19308	167.896	0.477351	0.318131	0.318131
GOTERM_BP_DIRECT	GO:0071347~cellular response to interleukin-1	2	40	0.0185166	GBP2, GBP1	5	90	19308	85.8133	0.71943	0.340929	0.340929
GOTERM_BP_DIRECT	GO:0071346~cellular response to interferon-gamma	2	40	0.020354	GBP2, GBP1	5	99	19308	78.0121	0.752996	0.340929	0.340929
UP_SEQ_FEATURE	LIPID:S-geranylgeranyl cysteine	2	40	0.0212322	OAS1, GBP2	5	110	20559	74.76	0.692828	0.291943	0.286635
GOTERM_BP_DIRECT	GO:0071356~cellular response to tumor necrosis factor	2	40	0.0299075	GBP2, GBP1	5	146	19308	52.8986	0.873149	0.40076	0.40076

## Sheet: c8
S4 Table The full list of significant functional annotations of all DEGs in each cluster
Category	Term	Count	%	PValue	Genes	List Total	Pop Hits	Pop Total	Fold Enrichment	Bonferroni	Benjamini	FDR
GOTERM_MF_DIRECT	GO:0030235~nitric-oxide synthase regulator activity	3	100	2.02236e-07	HSP90AB1, CALM3, CALM1	3	9	18869	2096.56	9.70727e-06	9.70731e-06	6.67378e-06
GOTERM_BP_DIRECT	GO:0032516~positive regulation of phosphoprotein phosphatase activity	3	100	6.43812e-07	HSP90AB1, CALM3, CALM1	3	16	19308	1206.75	5.27912e-05	5.27926e-05	3.34782e-05
GOTERM_MF_DIRECT	GO:0097718~disordered domain specific binding	3	100	3.74136e-06	HSP90AB1, CALM3, CALM1	3	37	18869	509.973	0.000179569	8.97926e-05	6.17324e-05
GOTERM_BP_DIRECT	GO:0071902~positive regulation of protein serine/threonine kinase activity	3	100	1.0478e-05	HSP90AB1, CALM3, CALM1	3	63	19308	306.476	0.000858835	0.0004296	0.000272429
GOTERM_MF_DIRECT	GO:0044325~ion channel binding	3	100	5.46598e-05	HSP90AB1, CALM3, CALM1	3	140	18869	134.779	0.0026203	0.000874557	0.000601258
KEGG_PATHWAY	hsa04915:Estrogen signaling pathway	3	100	0.000283692	HSP90AB1, CALM3, CALM1	3	138	8164	59.1594	0.0152048	0.0077715	0.0077715
KEGG_PATHWAY	hsa05418:Fluid shear stress and atherosclerosis	3	100	0.000287833	HSP90AB1, CALM3, CALM1	3	139	8164	58.7338	0.015425	0.0077715	0.0077715
KEGG_PATHWAY	hsa05417:Lipid and atherosclerosis	3	100	0.000690398	HSP90AB1, CALM3, CALM1	3	215	8164	37.9721	0.0366075	0.0124272	0.0124272
GOTERM_MF_DIRECT	GO:0019901~protein kinase binding	3	100	0.000732009	HSP90AB1, CALM3, CALM1	3	511	18869	36.9256	0.0345387	0.00501949	0.0034509
GOTERM_CC_DIRECT	GO:0032991~macromolecular complex	3	100	0.0011673	HSP90AB1, CALM3, CALM1	3	703	20562	29.2489	0.0456448	0.0272029	0.0197221
KEGG_PATHWAY	hsa05200:Pathways in cancer	3	100	0.00422297	HSP90AB1, CALM3, CALM1	3	531	8164	15.3748	0.204292	0.05701	0.05701
UP_KW_PTM	KW-0488~Methylation	3	100	0.00541002	HSP90AB1, CALM3, CALM1	3	1038	14106	13.5896	0.0320243	0.0378702	0.0378702
UP_KW_PTM	KW-0832~Ubl conjugation	3	100	0.0334162	HSP90AB1, CALM3, CALM1	3	2579	14106	5.46956	0.184475	0.116957	0.116957
UP_SEQ_FEATURE	REGION:Necessary and sufficient for interaction with PCP4	2	66.6667	0.000291829	CALM3, CALM1	3	3	20559	4568.67	0.00842855	0.00846303	0.00846303
GOTERM_BP_DIRECT	GO:0090151~establishment of protein localization to mitochondrial membrane	2	66.6667	0.000310736	CALM3, CALM1	3	3	19308	4290.67	0.0251623	0.0063691	0.00403894
GOTERM_MF_DIRECT	GO:0031997~N-terminal myristoylation domain binding	2	66.6667	0.000317965	CALM3, CALM1	3	3	18869	4193.11	0.0151488	0.00381558	0.00262321
GOTERM_BP_DIRECT	GO:0051343~positive regulation of cyclic-nucleotide phosphodiesterase activity	2	66.6667	0.000517866	CALM3, CALM1	3	5	19308	2574.4	0.0415866	0.0063691	0.00403894
GOTERM_BP_DIRECT	GO:0098901~regulation of cardiac muscle cell action potential	2	66.6667	0.000517866	CALM3, CALM1	3	5	19308	2574.4	0.0415866	0.0063691	0.00403894
GOTERM_BP_DIRECT	GO:1905913~negative regulation of calcium ion export from cell	2	66.6667	0.000517866	CALM3, CALM1	3	5	19308	2574.4	0.0415866	0.0063691	0.00403894
GOTERM_MF_DIRECT	GO:0010856~adenylate cyclase activator activity	2	66.6667	0.000529914	CALM3, CALM1	3	5	18869	2515.87	0.0251217	0.00423931	0.00291452
GOTERM_MF_DIRECT	GO:0031800~type 3 metabotropic glutamate receptor binding	2	66.6667	0.000529914	CALM3, CALM1	3	5	18869	2515.87	0.0251217	0.00423931	0.00291452
GOTERM_BP_DIRECT	GO:1901020~negative regulation of calcium ion transmembrane transporter activity	2	66.6667	0.000724975	CALM3, CALM1	3	7	19308	1838.86	0.0577358	0.0063691	0.00403894
GOTERM_BP_DIRECT	GO:1901842~negative regulation of high voltage-gated calcium channel activity	2	66.6667	0.000724975	CALM3, CALM1	3	7	19308	1838.86	0.0577358	0.0063691	0.00403894
GOTERM_BP_DIRECT	GO:1901841~regulation of high voltage-gated calcium channel activity	2	66.6667	0.000828522	CALM3, CALM1	3	8	19308	1609	0.0657086	0.0063691	0.00403894
GOTERM_BP_DIRECT	GO:1901844~regulation of cell communication by electrical coupling involved in cardiac conduction	2	66.6667	0.000932063	CALM3, CALM1	3	9	19308	1430.22	0.0736145	0.0063691	0.00403894
GOTERM_BP_DIRECT	GO:0060316~positive regulation of ryanodine-sensitive calcium-release channel activity	2	66.6667	0.000932063	CALM3, CALM1	3	9	19308	1430.22	0.0736145	0.0063691	0.00403894
GOTERM_BP_DIRECT	GO:1900242~regulation of synaptic vesicle endocytosis	2	66.6667	0.000932063	CALM3, CALM1	3	9	19308	1430.22	0.0736145	0.0063691	0.00403894
GOTERM_BP_DIRECT	GO:0060315~negative regulation of ryanodine-sensitive calcium-release channel activity	2	66.6667	0.00113913	CALM3, CALM1	3	11	19308	1170.18	0.0892272	0.00718528	0.00455652
GOTERM_MF_DIRECT	GO:0031432~titin binding	2	66.6667	0.00137748	CALM3, CALM1	3	13	18869	967.641	0.0640234	0.00712034	0.00489523
GOTERM_MF_DIRECT	GO:0008179~adenylate cyclase binding	2	66.6667	0.00137748	CALM3, CALM1	3	13	18869	967.641	0.0640234	0.00712034	0.00489523
GOTERM_BP_DIRECT	GO:0005513~detection of calcium ion	2	66.6667	0.00144969	CALM3, CALM1	3	14	19308	919.429	0.112157	0.00849103	0.00538455
GOTERM_MF_DIRECT	GO:0072542~protein phosphatase activator activity	2	66.6667	0.0014834	CALM3, CALM1	3	14	18869	898.524	0.0687768	0.00712034	0.00489523
GOTERM_BP_DIRECT	GO:0050848~regulation of calcium-mediated signaling	2	66.6667	0.0016567	CALM3, CALM1	3	16	19308	804.5	0.127124	0.00905663	0.00574323
GOTERM_MF_DIRECT	GO:0050998~nitric-oxide synthase binding	2	66.6667	0.00169523	CALM3, CALM1	3	16	18869	786.208	0.078212	0.00739736	0.00508569
GOTERM_CC_DIRECT	GO:1902494~catalytic complex	2	66.6667	0.00194444	CALM3, CALM1	3	20	20562	685.4	0.0748998	0.0272029	0.0197221
GOTERM_BP_DIRECT	GO:0060314~regulation of ryanodine-sensitive calcium-release channel activity	2	66.6667	0.00196718	CALM3, CALM1	3	19	19308	677.474	0.149106	0.00929753	0.00589599
GOTERM_BP_DIRECT	GO:0051412~response to corticosterone	2	66.6667	0.00207066	CALM3, CALM1	3	20	19308	643.6	0.15631	0.00929753	0.00589599
GOTERM_BP_DIRECT	GO:0010801~negative regulation of peptidyl-threonine phosphorylation	2	66.6667	0.00217414	CALM3, CALM1	3	21	19308	612.952	0.163454	0.00929753	0.00589599
GOTERM_BP_DIRECT	GO:0010880~regulation of release of sequestered calcium ion into cytosol by sarcoplasmic reticulum	2	66.6667	0.00217414	CALM3, CALM1	3	21	19308	612.952	0.163454	0.00929753	0.00589599
GOTERM_BP_DIRECT	GO:0055117~regulation of cardiac muscle contraction	2	66.6667	0.00227761	CALM3, CALM1	3	22	19308	585.091	0.170537	0.00929753	0.00589599
GOTERM_BP_DIRECT	GO:0010881~regulation of cardiac muscle contraction by regulation of the release of sequestered calcium ion	2	66.6667	0.00238107	CALM3, CALM1	3	23	19308	559.652	0.177561	0.00929753	0.00589599
GOTERM_MF_DIRECT	GO:0043548~phosphatidylinositol 3-kinase binding	2	66.6667	0.00243644	CALM3, CALM1	3	23	18869	546.928	0.110496	0.00974576	0.00670021
GOTERM_CC_DIRECT	GO:0034704~calcium channel complex	2	66.6667	0.0025274	CALM3, CALM1	3	26	20562	527.231	0.0962694	0.0272029	0.0197221
GOTERM_BP_DIRECT	GO:0031954~positive regulation of protein autophosphorylation	2	66.6667	0.00258799	CALM3, CALM1	3	25	19308	514.88	0.191432	0.00959557	0.006085
GOTERM_BP_DIRECT	GO:0051000~positive regulation of nitric-oxide synthase activity	2	66.6667	0.00269144	CALM3, CALM1	3	26	19308	495.077	0.19828	0.00959557	0.006085
GOTERM_BP_DIRECT	GO:0010800~positive regulation of peptidyl-threonine phosphorylation	2	66.6667	0.00310519	CALM3, CALM1	3	30	19308	429.067	0.2251	0.0103728	0.00657788
GOTERM_BP_DIRECT	GO:0035307~positive regulation of protein dephosphorylation	2	66.6667	0.00320861	CALM3, CALM1	3	31	19308	415.226	0.231665	0.0103728	0.00657788
GOTERM_MF_DIRECT	GO:0030234~enzyme regulator activity	2	66.6667	0.0032832	CALM3, CALM1	3	31	18869	405.785	0.146025	0.0121226	0.00833428
GOTERM_CC_DIRECT	GO:0043209~myelin sheath	2	66.6667	0.00340152	CALM3, CALM1	3	35	20562	391.657	0.127413	0.0272029	0.0197221
GOTERM_BP_DIRECT	GO:0007190~activation of adenylate cyclase activity	2	66.6667	0.00341544	CALM3, CALM1	3	33	19308	390.061	0.244628	0.0103728	0.00657788
GOTERM_BP_DIRECT	GO:0043388~positive regulation of DNA binding	2	66.6667	0.00341544	CALM3, CALM1	3	33	19308	390.061	0.244628	0.0103728	0.00657788
UP_KW_DISEASE	KW-0454~Long QT syndrome	2	66.6667	0.00359793	CALM3, CALM1	2	16	4447	277.938	0.00718292	0.00719586	0.00719586
GOTERM_BP_DIRECT	GO:0002027~regulation of heart rate	2	66.6667	0.00362225	CALM3, CALM1	3	35	19308	367.771	0.257375	0.010608	0.00672703
GOTERM_BP_DIRECT	GO:0001975~response to amphetamine	2	66.6667	0.00413918	CALM3, CALM1	3	40	19308	321.8	0.288313	0.0117039	0.00742197
GOTERM_BP_DIRECT	GO:0032465~regulation of cytokinesis	2	66.6667	0.00434591	CALM3, CALM1	3	42	19308	306.476	0.300326	0.0118788	0.00753291
GOTERM_CC_DIRECT	GO:0005876~spindle microtubule	2	66.6667	0.00437232	CALM3, CALM1	3	45	20562	304.622	0.160775	0.0272029	0.0197221
GOTERM_CC_DIRECT	GO:0030017~sarcomere	2	66.6667	0.00446938	CALM3, CALM1	3	46	20562	298	0.164041	0.0272029	0.0197221
GOTERM_CC_DIRECT	GO:0097225~sperm midpiece	2	66.6667	0.00476051	CALM3, CALM1	3	49	20562	279.755	0.173764	0.0272029	0.0197221
GOTERM_MF_DIRECT	GO:0043539~protein serine/threonine kinase activator activity	2	66.6667	0.00476417	CALM3, CALM1	3	45	18869	279.541	0.204852	0.0163343	0.0112298
GOTERM_BP_DIRECT	GO:0021762~substantia nigra development	2	66.6667	0.00496598	CALM3, CALM1	3	48	19308	268.167	0.335171	0.0131358	0.00833003
GOTERM_BP_DIRECT	GO:2000300~regulation of synaptic vesicle exocytosis	2	66.6667	0.00548256	CALM3, CALM1	3	53	19308	242.868	0.362886	0.0140491	0.00890916
GOTERM_BP_DIRECT	GO:0000086~G2/M transition of mitotic cell cycle	2	66.6667	0.00620554	CALM3, CALM1	3	60	19308	214.533	0.399769	0.0154198	0.00977843
UP_SEQ_FEATURE	DOMAIN:EF-hand 4	2	66.6667	0.00621644	CALM3, CALM1	3	64	20559	214.156	0.165431	0.0703589	0.0703589
GOTERM_BP_DIRECT	GO:0051592~response to calcium ion	2	66.6667	0.00641206	CALM3, CALM1	3	62	19308	207.613	0.409911	0.0154644	0.00980668
KEGG_PATHWAY	hsa04744:Phototransduction	2	66.6667	0.00709218	CALM3, CALM1	3	29	8164	187.678	0.319102	0.0701254	0.0701254
GOTERM_CC_DIRECT	GO:0008076~voltage-gated potassium channel complex	2	66.6667	0.00796017	CALM3, CALM1	3	82	20562	167.171	0.273619	0.0383921	0.0278343
BIOCARTA	h_CaCaMPathway:Ca++/ Calmodulin-dependent Protein Kinase Activation	2	66.6667	0.00800986	CALM3, CALM1	2	13	1623	124.846	0.155393	0.0266995	0.00800986
GOTERM_CC_DIRECT	GO:0030672~synaptic vesicle membrane	2	66.6667	0.00863822	CALM3, CALM1	3	89	20562	154.022	0.293216	0.0383921	0.0278343
GOTERM_BP_DIRECT	GO:0019722~calcium-mediated signaling	2	66.6667	0.00950727	CALM3, CALM1	3	92	19308	139.913	0.543116	0.0222742	0.0141251
UP_SEQ_FEATURE	CROSSLNK:Glycyl lysine isopeptide (Lys-Gly) (interchain with G-Cter in ubiquitin); alternate	2	66.6667	0.00970468	CALM3, CALM1	3	100	20559	137.06	0.246337	0.0703589	0.0703589
UP_SEQ_FEATURE	DOMAIN:EF-hand 3	2	66.6667	0.00970468	CALM3, CALM1	3	100	20559	137.06	0.246337	0.0703589	0.0703589
GOTERM_MF_DIRECT	GO:0048306~calcium-dependent protein binding	2	66.6667	0.00972793	CALM3, CALM1	3	92	18869	136.732	0.374514	0.0311294	0.0214014
BIOCARTA	h_ndkDynaminPathway:Endocytotic role of NDK, Phosphins and Dynamin	2	66.6667	0.00985829	CALM3, CALM1	2	16	1623	101.438	0.187835	0.0266995	0.00985829
BIOCARTA	h_ccr5Pathway:Pertussis toxin-insensitive CCR5 Signaling in Macrophage	2	66.6667	0.0104744	CALM3, CALM1	2	17	1623	95.4706	0.198382	0.0266995	0.0104744
BIOCARTA	h_mef2dPathway:Role of MEF2D in T-cell Apoptosis	2	66.6667	0.0110906	CALM3, CALM1	2	18	1623	90.1667	0.208799	0.0266995	0.0110906
BIOCARTA	h_gcrpathway:Corticosteroids and cardioprotection	2	66.6667	0.0117067	CALM3, CALM1	2	19	1623	85.4211	0.219087	0.0266995	0.0117067
BIOCARTA	h_calcineurinPathway:Effects of calcineurin in Keratinocyte Differentiation	2	66.6667	0.0117067	CALM3, CALM1	2	19	1623	85.4211	0.219087	0.0266995	0.0117067
GOTERM_MF_DIRECT	GO:0047485~protein N-terminus binding	2	66.6667	0.0122578	CALM3, CALM1	3	116	18869	108.443	0.446787	0.0367735	0.0252818
GOTERM_CC_DIRECT	GO:0000922~spindle pole	2	66.6667	0.0125084	CALM3, CALM1	3	129	20562	106.264	0.395582	0.0500334	0.0362742
BIOCARTA	h_nos1Pathway:Nitric Oxide Signaling Pathway	2	66.6667	0.0135551	CALM3, CALM1	2	22	1623	73.7727	0.249192	0.0266995	0.0135551
GOTERM_CC_DIRECT	GO:0030426~growth cone	2	66.6667	0.0144406	CALM3, CALM1	3	149	20562	92	0.441128	0.0513533	0.0372312
BIOCARTA	h_pgc1aPathway:Regulation of PGC-1a	2	66.6667	0.0147874	CALM3, CALM1	2	24	1623	67.625	0.268644	0.0266995	0.0147874
GOTERM_CC_DIRECT	GO:0031966~mitochondrial membrane	2	66.6667	0.015406	CALM3, CALM1	3	159	20562	86.2138	0.462613	0.0513533	0.0372312
BIOCARTA	h_vipPathway:Neuropeptides VIP and PACAP inhibit the apoptosis of activated T cells	2	66.6667	0.0160197	CALM3, CALM1	2	26	1623	62.4231	0.287616	0.0266995	0.0160197
KEGG_PATHWAY	hsa04720:Long-term potentiation	2	66.6667	0.0163472	CALM3, CALM1	3	67	8164	81.2338	0.589361	0.0701254	0.0701254
KEGG_PATHWAY	hsa04924:Renin secretion	2	66.6667	0.0168331	CALM3, CALM1	3	69	8164	78.8792	0.600173	0.0701254	0.0701254
KEGG_PATHWAY	hsa05031:Amphetamine addiction	2	66.6667	0.0168331	CALM3, CALM1	3	69	8164	78.8792	0.600173	0.0701254	0.0701254
GOTERM_CC_DIRECT	GO:0031982~vesicle	2	66.6667	0.0168532	CALM3, CALM1	3	174	20562	78.7816	0.493319	0.0518561	0.0375957
BIOCARTA	h_pyk2Pathway:Links between Pyk2 and Map Kinases	2	66.6667	0.017252	CALM3, CALM1	2	28	1623	57.9643	0.306118	0.0266995	0.017252
BIOCARTA	h_hdacPathway:Control of skeletal myogenesis by HDAC & calcium/calmodulin-dependent kinase (CaMK)	2	66.6667	0.0178681	CALM3, CALM1	2	29	1623	55.9655	0.315197	0.0266995	0.0178681
UP_SEQ_FEATURE	DOMAIN:EF-hand 1	2	66.6667	0.0179164	CALM3, CALM1	3	185	20559	74.0865	0.408023	0.0786175	0.0786175
KEGG_PATHWAY	hsa05214:Glioma	2	66.6667	0.0182901	CALM3, CALM1	3	75	8164	72.5689	0.630944	0.0701254	0.0701254
UP_SEQ_FEATURE	DOMAIN:EF-hand 2	2	66.6667	0.018302	CALM3, CALM1	3	189	20559	72.5185	0.414727	0.0786175	0.0786175
BIOCARTA	h_no1Pathway:Actions of Nitric Oxide in the Heart	2	66.6667	0.0184843	CALM3, CALM1	2	30	1623	54.1	0.324162	0.0266995	0.0184843
KEGG_PATHWAY	hsa04971:Gastric acid secretion	2	66.6667	0.0185328	CALM3, CALM1	3	76	8164	71.614	0.63584	0.0701254	0.0701254
KEGG_PATHWAY	hsa05133:Pertussis	2	66.6667	0.0185328	CALM3, CALM1	3	76	8164	71.614	0.63584	0.0701254	0.0701254
UP_SEQ_FEATURE	DOMAIN:EF-hand	2	66.6667	0.0189766	CALM3, CALM1	3	196	20559	69.9286	0.426279	0.0786175	0.0786175
INTERPRO	IPR018247:EF-Hand 1, calcium-binding site	2	66.6667	0.0190714	CALM3, CALM1	3	184	19204	69.5797	0.142766	0.0771967	0.0771967
BIOCARTA	h_at1rPathway:Angiotensin II mediated activation of JNK Pathway via Pyk2 dependent signaling	2	66.6667	0.0203327	CALM3, CALM1	2	33	1623	49.1818	0.350393	0.0266995	0.0203327
BIOCARTA	h_bcrPathway:BCR Signaling Pathway	2	66.6667	0.0209489	CALM3, CALM1	2	34	1623	47.7353	0.358919	0.0266995	0.0209489
BIOCARTA	h_gpcrPathway:Signaling Pathway from G-Protein Families	2	66.6667	0.0209489	CALM3, CALM1	2	34	1623	47.7353	0.358919	0.0266995	0.0209489
KEGG_PATHWAY	hsa04970:Salivary secretion	2	66.6667	0.0224123	CALM3, CALM1	3	92	8164	59.1594	0.705959	0.0701254	0.0701254
KEGG_PATHWAY	hsa04912:GnRH signaling pathway	2	66.6667	0.0226546	CALM3, CALM1	3	93	8164	58.5233	0.709867	0.0701254	0.0701254
BIOCARTA	h_fmlpPathway:fMLP induced chemokine gene expression in HMC-1 cells	2	66.6667	0.0227973	CALM3, CALM1	2	37	1623	43.8649	0.383862	0.0266995	0.0227973
BIOCARTA	h_biopeptidesPathway:Bioactive Peptide Induced Signaling Pathway	2	66.6667	0.0234134	CALM3, CALM1	2	38	1623	42.7105	0.391969	0.0266995	0.0234134
KEGG_PATHWAY	hsa04070:Phosphatidylinositol signaling system	2	66.6667	0.0236231	CALM3, CALM1	3	97	8164	56.11	0.724993	0.0701254	0.0701254
KEGG_PATHWAY	hsa04713:Circadian entrainment	2	66.6667	0.0236231	CALM3, CALM1	3	97	8164	56.11	0.724993	0.0701254	0.0701254
GOTERM_MF_DIRECT	GO:0016301~kinase activity	2	66.6667	0.0238118	CALM3, CALM1	3	226	18869	55.6608	0.685507	0.0672333	0.0462229
KEGG_PATHWAY	hsa04925:Aldosterone synthesis and secretion	2	66.6667	0.0238652	CALM3, CALM1	3	98	8164	55.5374	0.72865	0.0701254	0.0701254
KEGG_PATHWAY	hsa04750:Inflammatory mediator regulation of TRP channels	2	66.6667	0.0238652	CALM3, CALM1	3	98	8164	55.5374	0.72865	0.0701254	0.0701254
BIOCARTA	h_fcer1Pathway:Fc Epsilon Receptor I Signaling in Mast Cells	2	66.6667	0.0240296	CALM3, CALM1	2	39	1623	41.6154	0.399974	0.0266995	0.0240296
INTERPRO	IPR002048:EF-hand domain	2	66.6667	0.0244278	CALM3, CALM1	3	236	19204	54.2486	0.179506	0.0771967	0.0771967
KEGG_PATHWAY	hsa04916:Melanogenesis	2	66.6667	0.0245912	CALM3, CALM1	3	101	8164	53.8878	0.739337	0.0701254	0.0701254
KEGG_PATHWAY	hsa04625:C-type lectin receptor signaling pathway	2	66.6667	0.025317	CALM3, CALM1	3	104	8164	52.3333	0.749606	0.0701254	0.0701254
KEGG_PATHWAY	hsa04922:Glucagon signaling pathway	2	66.6667	0.0260424	CALM3, CALM1	3	107	8164	50.866	0.759474	0.0701254	0.0701254
BIOCARTA	h_tcrPathway:T Cell Receptor Signaling Pathway	2	66.6667	0.0271103	CALM3, CALM1	2	44	1623	36.8864	0.438518	0.0285371	0.0271103
GOTERM_MF_DIRECT	GO:0019904~protein domain specific binding	2	66.6667	0.0276829	CALM3, CALM1	3	263	18869	47.8302	0.740115	0.073821	0.0507519
SMART	SM00054:EFh	2	66.6667	0.028488	CALM3, CALM1	3	149	10386	46.4698	0.0561645	0.056976	0.056976
KEGG_PATHWAY	hsa04722:Neurotrophin signaling pathway	2	66.6667	0.0289417	CALM3, CALM1	3	119	8164	45.7367	0.795239	0.0701254	0.0701254
INTERPRO	IPR011992:EF-hand-like domain	2	66.6667	0.0289488	CALM3, CALM1	3	280	19204	45.7238	0.209436	0.0771967	0.0771967
KEGG_PATHWAY	hsa04114:Oocyte meiosis	2	66.6667	0.0318366	CALM3, CALM1	3	131	8164	41.5471	0.825728	0.0701254	0.0701254
KEGG_PATHWAY	hsa04728:Dopaminergic synapse	2	66.6667	0.0320776	CALM3, CALM1	3	132	8164	41.2323	0.828055	0.0701254	0.0701254
KEGG_PATHWAY	hsa04270:Vascular smooth muscle contraction	2	66.6667	0.0325596	CALM3, CALM1	3	134	8164	40.6169	0.832619	0.0701254	0.0701254
BIOCARTA	h_nfatPathway:NFAT and Hypertrophy of the heart (Transcription in the broken heart)	2	66.6667	0.0332717	CALM3, CALM1	2	54	1623	30.0556	0.508648	0.0332717	0.0332717
UP_SEQ_FEATURE	CROSSLNK:Glycyl lysine isopeptide (Lys-Gly) (interchain with G-Cter in SUMO2); alternate	2	66.6667	0.0332811	CALM3, CALM1	3	345	20559	39.7275	0.625281	0.120644	0.120644
KEGG_PATHWAY	hsa04910:Insulin signaling pathway	2	66.6667	0.0332824	CALM3, CALM1	3	137	8164	39.7275	0.839239	0.0701254	0.0701254
KEGG_PATHWAY	hsa04371:Apelin signaling pathway	2	66.6667	0.0337641	CALM3, CALM1	3	139	8164	39.1559	0.843508	0.0701254	0.0701254
KEGG_PATHWAY	hsa04261:Adrenergic signaling in cardiomyocytes	2	66.6667	0.0364113	CALM3, CALM1	3	150	8164	36.2844	0.865057	0.0704863	0.0704863
KEGG_PATHWAY	hsa04921:Oxytocin signaling pathway	2	66.6667	0.037373	CALM3, CALM1	3	154	8164	35.342	0.872141	0.0704863	0.0704863
KEGG_PATHWAY	hsa04218:Cellular senescence	2	66.6667	0.0378537	CALM3, CALM1	3	156	8164	34.8889	0.875543	0.0704863	0.0704863
KEGG_PATHWAY	hsa04022:cGMP-PKG signaling pathway	2	66.6667	0.0404953	CALM3, CALM1	3	167	8164	32.5908	0.892714	0.0728916	0.0728916
KEGG_PATHWAY	hsa05152:Tuberculosis	2	66.6667	0.0436126	CALM3, CALM1	3	180	8164	30.237	0.910003	0.0759703	0.0759703
KEGG_PATHWAY	hsa05034:Alcoholism	2	66.6667	0.045289	CALM3, CALM1	3	187	8164	29.1052	0.918137	0.0764251	0.0764251
KEGG_PATHWAY	hsa05167:Kaposi sarcoma-associated herpesvirus infection	2	66.6667	0.0469639	CALM3, CALM1	3	194	8164	28.055	0.925543	0.07685	0.07685

## Sheet: c9
S4 Table The full list of significant functional annotations of all DEGs in each cluster
Category	Term	Count	%	PValue	Genes	List Total	Pop Hits	Pop Total	Fold Enrichment	Bonferroni	Benjamini	FDR
GOTERM_CC_DIRECT	GO:0022626~cytosolic ribosome	3	100	1.38419e-05	RPS8, RPL15, RPS11	3	77	20562	267.039	0.000207608	0.000207628	0.000152261
GOTERM_BP_DIRECT	GO:0002181~cytoplasmic translation	3	100	2.14872e-05	RPS8, RPL15, RPS11	3	90	19308	214.533	0.000107432	8.59489e-05	8.59489e-05
GOTERM_CC_DIRECT	GO:0005840~ribosome	3	100	7.28519e-05	RPS8, RPL15, RPS11	3	176	20562	116.83	0.00109222	0.00054639	0.000400686
GOTERM_MF_DIRECT	GO:0003735~structural constituent of ribosome	3	100	9.98033e-05	RPS8, RPL15, RPS11	3	189	18869	99.836	0.000498917	0.000499016	0.000499016
GOTERM_BP_DIRECT	GO:0006412~translation	3	100	0.000132802	RPS8, RPL15, RPS11	3	223	19308	86.583	0.000663835	0.000265605	0.000265605
UP_KW_MOLECULAR_FUNCTION	KW-0689~Ribosomal protein	3	100	0.000271046	RPS8, RPL15, RPS11	3	193	11693	60.5855	0.00108375	0.00108419	0.00108419
KEGG_PATHWAY	hsa03010:Ribosome	3	100	0.000372224	RPS8, RPL15, RPS11	3	158	8164	51.6709	0.000744309	0.000744447	0.000744447
UP_KW_MOLECULAR_FUNCTION	KW-0687~Ribonucleoprotein	3	100	0.000678201	RPS8, RPL15, RPS11	3	305	11693	38.3377	0.00271005	0.0013564	0.0013564
KEGG_PATHWAY	hsa05171:Coronavirus disease - COVID-19	3	100	0.000804169	RPS8, RPL15, RPS11	3	232	8164	35.1897	0.00160769	0.000804169	0.000804169
UP_KW_PTM	KW-0449~Lipoprotein	3	100	0.00424939	RPS8, RPL15, RPS11	3	920	14106	15.3326	0.0334938	0.0382445	0.0382445
GOTERM_MF_DIRECT	GO:0003723~RNA binding	3	100	0.00607373	RPS8, RPL15, RPS11	3	1471	18869	12.8273	0.030002	0.0151843	0.0151843
GOTERM_CC_DIRECT	GO:0016020~membrane	3	100	0.0153383	RPS8, RPL15, RPS11	3	2547	20562	8.07303	0.206941	0.0575187	0.0421804
GOTERM_CC_DIRECT	GO:0022627~cytosolic small ribosomal subunit	2	66.6667	0.00446938	RPS8, RPS11	3	46	20562	298	0.0649833	0.0223469	0.0163877
UP_SEQ_FEATURE	LIPID:N-myristoyl glycine	2	66.6667	0.0186876	RPS8, RPL15	3	193	20559	71.0155	0.140079	0.1495	0.1495
UP_KW_PTM	KW-0519~Myristate	2	66.6667	0.0277373	RPS8, RPL15	3	197	14106	47.736	0.201511	0.124818	0.124818
GOTERM_CC_DIRECT	GO:0005925~focal adhesion	2	66.6667	0.0409122	RPS8, RPS11	3	425	20562	32.2541	0.465589	0.122736	0.0900068

## Sheet: Unclustered
S4 Table The full list of significant functional annotations of all DEGs in each cluster
Category	Term	Count	%	PValue	Genes	List Total	Pop Hits	Pop Total	Fold Enrichment	Bonferroni	Benjamini	FDR
GOTERM_MF_DIRECT	GO:0005515~protein binding	77	88.5057	9.49771e-07	ARF1, SLA, SLA2, CLU, ASGR1, LMNB1, ASGR2, PYCARD, SCP2, BASP1, CD36, IKBKE, GLUL, RAB8B, GABARAPL1, PRKCB, RHOG, PLAUR, RHOH, RRAS2, LIME1, RHOB, ARL4C, VAMP8, PTP4A1, RAB31, RAP2B, NPC1, CD8B, NPC2, RAB34, MAL, HCST, ABCG1, ARF6, CAMK2D, CD151, LRP1, MGST3, TXK, ADRB2, TANK, MACROH2A1, GABARAP, PRDX5, APOL6, GNG5, PSAP, RAB24, LMNA, UCP2, PLCG2, S1PR1, MBP, CD14, BID, ABCA1, PRNP, MARCKSL1, OPN…	86	12554	18869	1.34573	0.000271598	0.000122295	0.000118874
UP_KW_CELLULAR_COMPONENT	KW-0472~Membrane	65	74.7126	6.8272e-08	ARF1, SLA2, CLU, ASGR1, ASGR2, PYCARD, BASP1, CD36, GLUL, RAB8B, CD52, GABARAPL1, PRKCB, RHOG, PLAUR, RHOH, RRAS2, LIME1, RHOB, ARL4C, VAMP8, PTP4A1, RAB31, RAP2B, NPC1, CD8B, RAB34, MAL, HCST, ABCG1, ARF6, CAMK2D, CD151, LRP1, MGST3, TXK, ADRB2, GABARAP, APOL6, GNG5, RAB24, UCP2, S1PR1, MBP, CD14, BID, ABCA1, PRNP, MARCKSL1, OPN3, NIBAN2, SURF4, DNAJC15, MCOLN1, SCIMP, IGF2R, VMP1, FMNL1, MARCKS…	86	8221	17615	1.61947	2.04816e-06	2.04816e-06	1.63853e-06
UP_KW_PTM	KW-0449~Lipoprotein	60	68.9655	5.83715e-52	ARF1, SLA, SLA2, CLU, ASGR1, LMNB1, ASGR2, BASP1, CD36, GLUL, RAB8B, CD52, GABARAPL1, RHOG, PLAUR, RHOH, RRAS2, LIME1, RHOB, ARL4C, VAMP8, DUSP22, PTP4A1, RAB31, RAP2B, CD8B, RAB34, MAL, ABCG1, ARF6, CD151, LRP1, MGST3, TXK, ADRB2, GABARAP, PRDX5, APOL6, GNG5, RAB24, LMNA, S1PR1, CD14, APOL3, ABCA1, PRNP, MARCKSL1, OPN3, NIBAN2, NAP1L1, MCOLN1, SCIMP, IGF2R, FMNL1, MARCKS, STING1, CPD, CD7, RGS10…	83	920	14106	11.0838	8.75572e-51	9.33944e-51	7.58829e-51
GOTERM_CC_DIRECT	GO:0005886~plasma membrane	54	62.069	3.7369e-13	ARF1, SLA2, ASGR1, ASGR2, BASP1, CD36, GLUL, RAB8B, CD52, PRKCB, RHOG, PLAUR, RHOH, RRAS2, RHOB, ARL4C, VAMP8, DUSP22, RAB31, RAP2B, NPC1, CD8B, HCST, ABCG1, ARF6, CD151, LRP1, TXK, ADRB2, GABARAP, GNG5, PSAP, RAB24, PLCG2, S1PR1, MBP, CD14, ABCA1, PRNP, MARCKSL1, OPN3, NIBAN2, SURF4, MCOLN1, IGF2R, VMP1, FMNL1, MARCKS, STING1, CPD, CD7, RGS10, CALM2, PTPN2	87	5071	20562	2.51679	8.33353e-11	8.33328e-11	6.76378e-11
GOTERM_CC_DIRECT	GO:0005829~cytosol	42	48.2759	2.68605e-05	CAMK2D, ARF1, CD151, SLA, SLA2, TANK, CLU, GABARAP, LMNB1, PYCARD, LACTB, PRDX5, RNF213, SCP2, RAB24, LMNA, PLCG2, MBP, BID, GLUL, IKBKE, PRNP, GABARAPL1, NIBAN2, PRKCB, SURF4, RHOG, RHOB, ARL4C, VAMP8, DUSP22, FMNL1, RAB31, RAP2B, STING1, ID2, TBXAS1, BCL2, RGS10, PTPN2, CES1, ARF6	87	5510	20562	1.80154	0.00597207	0.000544536	0.000441977
UP_KW_CELLULAR_COMPONENT	KW-0963~Cytoplasm	41	47.1264	0.00177097	ARF1, LRP1, TXK, SLA, SLA2, TANK, CLU, GABARAP, PYCARD, PRDX5, RNF213, APOL6, SCP2, RAB24, BID, GLUL, IKBKE, APOL3, MARCKSL1, GABARAPL1, NIBAN2, OPN3, PRKCB, RHOH, NAP1L1, POU2F2, ARL4C, DUSP22, PTP4A1, FMNL1, MARCKS, STING1, ID2, RAB34, BCL2, RGS10, CALM2, PTPN2, APOBEC3A, CES1, ARF6	86	5531	17615	1.51832	0.0517871	0.00758988	0.0060719
GOTERM_CC_DIRECT	GO:0005737~cytoplasm	38	43.6782	0.00104732	CAMK2D, ARF1, TXK, SLA2, CLU, PYCARD, PRDX5, RNF213, APOL6, SCP2, BASP1, PLCG2, S1PR1, CD36, GLUL, IKBKE, APOL3, PRNP, MARCKSL1, NIBAN2, OPN3, PRKCB, RHOH, NAP1L1, POU2F2, ARL4C, VAMP8, DUSP22, PTP4A1, MARCKS, ID2, BCL2, RGS10, CALM2, PTPN2, APOBEC3A, CES1, ARF6	87	5576	20562	1.61067	0.20838	0.0137383	0.0111508
UP_KW_CELLULAR_COMPONENT	KW-1003~Cell membrane	37	42.5287	1.79964e-05	CAMK2D, LRP1, TXK, ADRB2, SLA2, GNG5, BASP1, S1PR1, MBP, CD14, CD36, GLUL, RAB8B, ABCA1, CD52, PRNP, MARCKSL1, OPN3, RHOG, PLAUR, RHOH, RRAS2, MCOLN1, LIME1, SCIMP, RHOB, VMP1, ARL4C, VAMP8, PTP4A1, FMNL1, STING1, CD8B, CPD, PTPN2, ABCG1, ARF6	86	3854	17615	1.96641	0.000539752	0.000179964	0.000143972
GOTERM_CC_DIRECT	GO:0016021~integral component of membrane	35	40.2299	0.00506425	CD151, LRP1, MGST3, ADRB2, ASGR1, ASGR2, APOL6, UCP2, S1PR1, CD36, ABCA1, CD52, PRNP, OPN3, SURF4, PLAUR, MCOLN1, DNAJC15, LIME1, SCIMP, IGF2R, VMP1, VAMP8, FMNL1, NPC1, STING1, CD8B, CPD, TBXAS1, CD7, BCL2, MAL, HCST, PTPN2, ABCG1	87	5415	20562	1.52762	0.677675	0.0434356	0.0352549
UP_KW_DOMAIN	KW-1133~Transmembrane helix	34	39.0805	0.00508452	CD151, LRP1, MGST3, ADRB2, ASGR1, ASGR2, APOL6, UCP2, S1PR1, CD36, ABCA1, CD52, PRNP, OPN3, SURF4, MCOLN1, DNAJC15, LIME1, SCIMP, IGF2R, VMP1, VAMP8, FMNL1, NPC1, STING1, CD8B, CPD, TBXAS1, CD7, BCL2, MAL, HCST, PTPN2, ABCG1	58	5824	14495	1.45897	0.0783224	0.046894	0.046894
UP_KW_DOMAIN	KW-0812~Transmembrane	34	39.0805	0.00629074	CD151, LRP1, MGST3, ADRB2, ASGR1, ASGR2, APOL6, UCP2, S1PR1, CD36, ABCA1, CD52, PRNP, OPN3, SURF4, MCOLN1, DNAJC15, LIME1, SCIMP, IGF2R, VMP1, VAMP8, FMNL1, NPC1, STING1, CD8B, CPD, TBXAS1, CD7, BCL2, MAL, HCST, PTPN2, ABCG1	58	5893	14495	1.44189	0.0960396	0.046894	0.046894
GOTERM_CC_DIRECT	GO:0016020~membrane	33	37.931	3.49532e-09	CAMK2D, CD151, LRP1, MGST3, ADRB2, CLU, GABARAP, LMNB1, RNF213, SCP2, GNG5, CD36, BID, APOL3, CD52, GABARAPL1, RRAS2, NAP1L1, MCOLN1, SCIMP, IGF2R, VMP1, VAMP8, FMNL1, MARCKS, RAP2B, NPC1, CPD, CD7, BCL2, CALM2, ABCG1, ARF6	87	2547	20562	3.06218	7.79457e-07	3.89729e-07	3.16327e-07
UP_SEQ_FEATURE	TRANSMEM:Helical	32	36.7816	0.0259769	CD151, LRP1, MGST3, ADRB2, ASGR1, ASGR2, APOL6, S1PR1, CD36, ABCA1, CD52, PRNP, OPN3, SURF4, MCOLN1, DNAJC15, LIME1, SCIMP, IGF2R, VMP1, VAMP8, FMNL1, NPC1, CD8B, CPD, TBXAS1, CD7, BCL2, MAL, HCST, PTPN2, ABCG1	87	5358	20559	1.41133	1	1	1
GOTERM_CC_DIRECT	GO:0070062~extracellular exosome	28	32.1839	1.82191e-07	ARF1, MACROH2A1, CLU, PRDX5, GNG5, BASP1, PSAP, PLCG2, CD14, GLUL, RAB8B, PRNP, MARCKSL1, NIBAN2, PRKCB, RHOG, RRAS2, IGF2R, RHOB, VAMP8, FMNL1, MARCKS, RAP2B, NPC1, NPC2, CPD, RAB34, ARF6	87	2218	20562	2.98361	4.06278e-05	1.35429e-05	1.09922e-05
UP_KW_PTM	KW-0564~Palmitate	25	28.7356	5.96854e-19	CD151, MGST3, TXK, ADRB2, ASGR1, ASGR2, PRDX5, S1PR1, CD36, GLUL, ABCA1, OPN3, RRAS2, MCOLN1, LIME1, SCIMP, IGF2R, RHOB, RAP2B, STING1, CD8B, CPD, CD7, RGS10, ABCG1	83	376	14106	11.3	8.95281e-18	4.77483e-18	3.87955e-18
UP_KW_BIOLOGICAL_PROCESS	KW-0813~Transport	23	26.4368	0.000285234	ABCA1, ARF1, SURF4, MCOLN1, DNAJC15, GABARAP, IGF2R, RHOB, VAMP8, VMP1, ARL4C, APOL6, NPC1, SCP2, NPC2, RAB34, UCP2, RAB24, CD36, APOL3, ABCG1, RAB8B, ARF6	57	2113	11223	2.1432	0.0121919	0.00613254	0.00556207
UP_KW_LIGAND	KW-0547~Nucleotide-binding	21	24.1379	5.4394e-05	ABCA1, CAMK2D, ARF1, PRKCB, TXK, RHOG, RHOH, RRAS2, RHOB, ARL4C, RNF213, RAB31, RAP2B, STING1, RAB34, RAB24, GLUL, IKBKE, ABCG1, RAB8B, ARF6	34	1855	6833	2.27514	0.000761247	0.000380758	0.000380758
UP_SEQ_FEATURE	LIPID:S-palmitoyl cysteine	20	22.9885	5.05444e-18	ABCA1, OPN3, CD151, MGST3, RRAS2, ADRB2, SCIMP, LIME1, ASGR1, RHOB, ASGR2, PRDX5, RAP2B, STING1, CPD, CD7, S1PR1, RGS10, CD36, ABCG1	87	282	20559	16.7596	3.72512e-15	3.72512e-15	3.72512e-15
GOTERM_CC_DIRECT	GO:0005794~Golgi apparatus	18	20.6897	4.17651e-06	ABCA1, PRNP, GABARAPL1, LRP1, SURF4, ADRB2, MCOLN1, SLA2, CLU, GABARAP, IGF2R, NPC1, STING1, RAB34, CD14, CD36, ABCG1, ARF6	87	1141	20562	3.72849	0.00093093	0.000155227	0.000125991
UP_KW_CELLULAR_COMPONENT	KW-0333~Golgi apparatus	17	19.5402	1.13335e-05	PRNP, ARF1, GABARAPL1, LRP1, SURF4, RRAS2, ADRB2, GABARAP, IGF2R, PYCARD, RAB31, STING1, RAB34, CD14, CD36, ABCG1, ARF6	86	955	17615	3.64611	0.000339948	0.000170002	0.000136002
GOTERM_CC_DIRECT	GO:0005783~endoplasmic reticulum	17	19.5402	1.80025e-05	PRNP, GABARAPL1, MGST3, SURF4, RRAS2, CLU, VMP1, PYCARD, PTP4A1, NPC1, SCP2, NPC2, TBXAS1, BCL2, MAL, PTPN2, CES1	87	1142	20562	3.51827	0.00400655	0.000401456	0.000325845
UP_SEQ_FEATURE	PROPEP:Removed in mature form	16	18.3908	9.74279e-13	CD52, PRNP, GABARAPL1, RHOG, PLAUR, RHOH, RRAS2, NAP1L1, GABARAP, LMNB1, RHOB, PTP4A1, RAP2B, GNG5, CD14, RAB8B	87	288	20559	13.1284	7.18082e-10	3.59022e-10	3.59022e-10
UP_KW_CELLULAR_COMPONENT	KW-0256~Endoplasmic reticulum	16	18.3908	0.00135057	GABARAPL1, MGST3, SURF4, CLU, VMP1, PYCARD, PTP4A1, SCP2, STING1, NPC2, TBXAS1, BCL2, GLUL, PTPN2, ABCG1, CES1	86	1306	17615	2.50935	0.0397337	0.00675287	0.0054023
GOTERM_MF_DIRECT	GO:0042802~identical protein binding	16	18.3908	0.00914489	PRNP, CAMK2D, MGST3, ADRB2, MCOLN1, ASGR1, IGF2R, PYCARD, LACTB, MARCKS, STING1, LMNA, PSAP, BCL2, GLUL, IKBKE	86	1714	18869	2.04814	0.927739	0.145302	0.141238
INTERPRO	IPR027417:P-loop containing nucleoside triphosphate hydrolase	15	17.2414	4.18136e-05	ABCA1, ARF1, RHOG, RHOH, RRAS2, RHOB, ARL4C, RNF213, RAB31, RAP2B, RAB34, RAB24, ABCG1, RAB8B, ARF6	84	931	19204	3.68344	0.00836949	0.00280151	0.00278757
GOTERM_CC_DIRECT	GO:0043231~intracellular membrane-bounded organelle	15	17.2414	5.47225e-05	ABCA1, PRNP, MGST3, RHOG, RHOH, MCOLN1, POU2F2, SLA2, CLU, RHOB, PRDX5, SCP2, PSAP, S1PR1, RAB8B	87	984	20562	3.60282	0.0121293	0.00101693	0.000825398
UP_KW_PTM	KW-0488~Methylation	15	17.2414	0.00246304	RHOG, RHOH, RRAS2, NAP1L1, MACROH2A1, IGF2R, LMNB1, RHOB, PTP4A1, RAP2B, GNG5, LMNA, MBP, CALM2, RAB8B	83	1038	14106	2.45595	0.0363153	0.00788171	0.00640389
UP_KW_PTM	KW-0636~Prenylation	14	16.092	1.93105e-11	RHOG, RHOH, RRAS2, NAP1L1, LMNB1, RHOB, PTP4A1, RAB31, RAP2B, GNG5, RAB34, LMNA, RAB24, RAB8B	83	173	14106	13.7533	2.89657e-10	1.02989e-10	8.36788e-11
GOTERM_MF_DIRECT	GO:0003924~GTPase activity	14	16.092	6.48178e-09	ARF1, RHOG, RHOH, RRAS2, RHOB, ARL4C, RAB31, RAP2B, GNG5, RAB34, RAB24, RGS10, RAB8B, ARF6	86	355	18869	8.65267	1.85379e-06	1.85379e-06	1.80194e-06
GOTERM_CC_DIRECT	GO:0048471~perinuclear region of cytoplasm	14	16.092	1.65487e-05	ABCA1, ARF1, CLU, GABARAP, IGF2R, ASGR2, VAMP8, PRDX5, NPC1, STING1, RAB34, LMNA, PLCG2, RAB8B	87	764	20562	4.33093	0.00368358	0.000401456	0.000325845
UP_KW_MOLECULAR_FUNCTION	KW-0675~Receptor	14	16.092	0.0321818	GABARAPL1, OPN3, LRP1, PLAUR, ADRB2, GABARAP, ASGR1, IGF2R, ASGR2, NPC1, CD7, S1PR1, CD36, PTPN2	50	1811	11693	1.80786	0.729758	1	1
UP_KW_CELLULAR_COMPONENT	KW-0967~Endosome	13	14.9425	5.72038e-05	ABCA1, SLA, ADRB2, MCOLN1, IGF2R, RHOB, VAMP8, PTP4A1, RAB31, RAP2B, NPC1, S1PR1, ARF6	86	642	17615	4.14756	0.00171469	0.000429028	0.000343223
INTERPRO	IPR005225:Small GTP-binding protein domain	12	13.7931	2.25682e-10	ARL4C, ARF1, RAB31, RAP2B, RAB34, RAB24, RHOG, RRAS2, RHOH, RAB8B, RHOB, ARF6	84	174	19204	15.7668	4.53621e-08	4.53621e-08	4.51364e-08
KEGG_PATHWAY	hsa05417:Lipid and atherosclerosis	12	13.7931	2.51334e-07	ABCA1, PYCARD, CAMK2D, BCL2, CD14, CD36, POU2F2, BID, CALM2, IKBKE, TANK, ABCG1	59	215	8164	7.72314	4.87577e-05	4.87588e-05	4.67482e-05
UP_KW_LIGAND	KW-0342~GTP-binding	12	13.7931	5.34855e-07	ARL4C, ARF1, RAB31, RAP2B, RAB34, RAB24, RHOG, RRAS2, RHOH, RAB8B, RHOB, ARF6	34	362	6833	6.66201	7.48794e-06	7.48797e-06	7.48797e-06
GOTERM_MF_DIRECT	GO:0005525~GTP binding	12	13.7931	1.72844e-06	ARL4C, ARF1, RAB31, RAP2B, RAB34, RAB24, RHOG, RRAS2, RHOH, RAB8B, RHOB, ARF6	86	399	18869	6.59871	0.000494212	0.000123583	0.000120127
UP_KW_CELLULAR_COMPONENT	KW-0968~Cytoplasmic vesicle	12	13.7931	0.000486934	VAMP8, FMNL1, GABARAPL1, RAB31, STING1, RAB34, MCOLN1, SLA2, SCIMP, CLU, GABARAP, RAB8B	86	693	17615	3.54676	0.0145054	0.00292161	0.00233728
UP_KW_BIOLOGICAL_PROCESS	KW-0391~Immunity	12	13.7931	0.00441941	PYCARD, RNF213, STING1, CD8B, PRKCB, TXK, CD7, CD14, MCOLN1, CLU, LIME1, APOBEC3A	57	902	11223	2.61944	0.173418	0.0316724	0.0287261
GOTERM_CC_DIRECT	GO:0005739~mitochondrion	12	13.7931	0.0368445	PYCARD, PRNP, LACTB, PRDX5, GABARAPL1, SCP2, UCP2, BCL2, BID, GLUL, CLU, ABCG1	87	1437	20562	1.97365	0.999769	0.174815	0.14189
UP_KW_CELLULAR_COMPONENT	KW-0496~Mitochondrion	12	13.7931	0.048954	PYCARD, PRNP, LACTB, PRDX5, SCP2, STING1, UCP2, BCL2, BID, DNAJC15, GLUL, CLU	86	1306	17615	1.88201	0.778157	0.16318	0.130544
GOTERM_CC_DIRECT	GO:0005887~integral component of plasma membrane	12	13.7931	0.049332	ABCA1, CD151, OPN3, NPC1, LRP1, CD8B, PLAUR, CD36, ADRB2, MCOLN1, ASGR1, IGF2R	87	1508	20562	1.88073	0.999987	0.196447	0.159448
UP_KW_PTM	KW-0519~Myristate	11	12.6437	2.00724e-07	ARL4C, DUSP22, FMNL1, MARCKS, MARCKSL1, ARF1, NIBAN2, BASP1, SLA, SLA2, ARF6	83	197	14106	9.48969	3.01085e-06	8.02895e-07	6.52352e-07
GOTERM_CC_DIRECT	GO:0005925~focal adhesion	11	12.6437	1.11759e-05	MARCKS, ARF1, CD151, LRP1, PLAUR, RHOG, RRAS2, SLA, IGF2R, RHOB, ARF6	87	425	20562	6.11716	0.00248914	0.000311528	0.000252855
UP_KW_BIOLOGICAL_PROCESS	KW-0443~Lipid metabolism	11	12.6437	0.00339464	ABCA1, LACTB, RNF213, NPC1, SCP2, NPC2, MGST3, TBXAS1, PSAP, PLCG2, CES1	57	744	11223	2.91108	0.13603	0.0316724	0.0287261
UP_SEQ_FEATURE	LIPID:N-myristoyl glycine	10	11.4943	1.1588e-07	ARL4C, DUSP22, FMNL1, MARCKS, MARCKSL1, NIBAN2, BASP1, SLA, SLA2, ARF6	87	193	20559	12.2441	8.53998e-05	2.13509e-05	2.13509e-05
GOTERM_CC_DIRECT	GO:0005768~endosome	10	11.4943	7.13259e-06	ABCA1, STING1, RAB24, S1PR1, SLA, ADRB2, ABCG1, IGF2R, RAB8B, ARF6	87	317	20562	7.45567	0.00158931	0.000227224	0.000184428
GOTERM_CC_DIRECT	GO:0032991~macromolecular complex	10	11.4943	0.00267053	PYCARD, ARF1, SCP2, ID2, BCL2, MBP, GLUL, CALM2, CLU, TANK	87	703	20562	3.36195	0.449168	0.029627	0.024047
UP_KW_BIOLOGICAL_PROCESS	KW-0653~Protein transport	10	11.4943	0.00394013	VAMP8, ARF1, RAB34, SURF4, RAB24, DNAJC15, GABARAP, RAB8B, RHOB, ARF6	57	636	11223	3.09583	0.156133	0.0316724	0.0287261
GOTERM_CC_DIRECT	GO:0005789~endoplasmic reticulum membrane	10	11.4943	0.0318601	ABCA1, VMP1, STING1, MGST3, TBXAS1, SURF4, PLAUR, BCL2, RHOG, ABCG1	87	1054	20562	2.24236	0.999269	0.165228	0.134109
UP_SEQ_FEATURE	MOTIF:Effector region	9	10.3448	7.18074e-09	RAB31, RAP2B, RAB34, RAB24, RHOG, RRAS2, RHOH, RAB8B, RHOB	87	97	20559	21.9257	5.29219e-06	1.76407e-06	1.76407e-06
INTERPRO	IPR001806:Small GTPase superfamily	9	10.3448	1.91249e-07	RAB31, RAP2B, RAB34, RAB24, RHOG, RRAS2, RHOH, RAB8B, RHOB	84	143	19204	14.3886	3.84403e-05	1.92205e-05	1.91249e-05
GOTERM_MF_DIRECT	GO:0019901~protein kinase binding	9	10.3448	0.0021239	STING1, RHOG, PLCG2, RHOH, MACROH2A1, CALM2, LIME1, PTPN2, RHOB	86	511	18869	3.86431	0.455605	0.0552213	0.0536767
GOTERM_CC_DIRECT	GO:0009986~cell surface	9	10.3448	0.00526502	PRNP, CD151, CD8B, PLAUR, MBP, CD36, HCST, CLU, IGF2R	87	639	20562	3.3288	0.69186	0.0434852	0.0352951
GOTERM_BP_DIRECT	GO:0006915~apoptotic process	9	10.3448	0.00562812	PYCARD, PRDX5, MARCKS, PRKCB, BCL2, MAL, CD14, BID, RHOB	87	607	19308	3.29058	0.997589	0.173819	0.169262
UP_SEQ_FEATURE	LIPID:S-geranylgeranyl cysteine	8	9.1954	3.92827e-07	RAB31, RAP2B, GNG5, RAB34, RAB24, RHOG, RHOH, RAB8B	87	110	20559	17.1862	0.000289471	5.79027e-05	5.79027e-05
UP_KW_BIOLOGICAL_PROCESS	KW-0445~Lipid transport	8	9.1954	1.4102e-05	VMP1, APOL6, NPC1, SCP2, NPC2, CD36, APOL3, ABCG1	57	161	11223	9.78359	0.000606207	0.000606386	0.000549978
GOTERM_CC_DIRECT	GO:0045121~membrane raft	8	9.1954	9.00932e-05	ABCA1, PRNP, RAP2B, NPC1, S1PR1, MAL, CD14, CD36	87	252	20562	7.50301	0.0198912	0.00154544	0.00125437
GOTERM_MF_DIRECT	GO:0031625~ubiquitin protein ligase binding	8	9.1954	0.000461323	GABARAPL1, STING1, BCL2, BID, CLU, IKBKE, TANK, GABARAP	86	306	18869	5.73613	0.123632	0.0188483	0.0183211
KEGG_PATHWAY	hsa05170:Human immunodeficiency virus 1 infection	8	9.1954	0.000704213	GNG5, STING1, PRKCB, BCL2, PLCG2, BID, CALM2, APOBEC3A	59	212	8164	5.22162	0.127738	0.0341543	0.0327459
KEGG_PATHWAY	hsa05132:Salmonella infection	8	9.1954	0.00179872	PYCARD, ARF1, BCL2, RHOG, RHOH, CD14, RHOB, ARF6	59	249	8164	4.44572	0.294794	0.0597727	0.0573079
GOTERM_MF_DIRECT	GO:0005102~receptor binding	8	9.1954	0.0020898	ABCA1, PRDX5, SCP2, PLAUR, SLA, HCST, CLU, RAB8B	86	397	18869	4.4213	0.450259	0.0552213	0.0536767
GOTERM_CC_DIRECT	GO:0000139~Golgi membrane	8	9.1954	0.0192391	PYCARD, ARF1, STING1, SURF4, RRAS2, ABCG1, GABARAP, IGF2R	87	651	20562	2.90439	0.986861	0.119176	0.09673
UP_KW_BIOLOGICAL_PROCESS	KW-0945~Host-virus interaction	8	9.1954	0.0394585	CD151, NPC1, LRP1, STING1, IKBKE, TANK, ASGR1, ASGR2	57	642	11223	2.45352	0.82291	0.204492	0.185469
GOTERM_BP_DIRECT	GO:0019216~regulation of lipid metabolic process	7	8.04598	2.22388e-08	LACTB, RNF213, ID2, PSAP, PLCG2, DNAJC15, MACROH2A1	87	40	19308	38.8379	2.37507e-05	2.3751e-05	2.31283e-05
GOTERM_CC_DIRECT	GO:0045335~phagocytic vesicle	7	8.04598	4.35405e-07	ABCA1, FMNL1, RAB31, RAB34, CD36, SCIMP, RAB8B	87	69	20562	23.977	9.70906e-05	2.42738e-05	1.97021e-05
GOTERM_MF_DIRECT	GO:0019003~GDP binding	7	8.04598	1.28282e-06	ARF1, RAB31, RAP2B, RRAS2, RAB8B, RHOB, ARF6	86	77	18869	19.9461	0.000366818	0.000122295	0.000118874
GOTERM_CC_DIRECT	GO:0030667~secretory granule membrane	7	8.04598	4.13732e-06	VAMP8, RAB31, STING1, RAB24, RHOG, CD14, IGF2R	87	101	20562	16.3803	0.000922199	0.000155227	0.000125991
GOTERM_BP_DIRECT	GO:0007015~actin filament organization	7	8.04598	3.51552e-05	MARCKS, MARCKSL1, ARF1, BCL2, RHOG, RHOH, RHOB	87	138	19308	11.2574	0.0368503	0.00750915	0.00731228
KEGG_PATHWAY	hsa04140:Autophagy - animal	7	8.04598	0.000461515	VAMP8, VMP1, GABARAPL1, BCL2, RRAS2, TANK, GABARAP	59	141	8164	6.86958	0.0856616	0.0298446	0.0286139
GOTERM_BP_DIRECT	GO:0051607~defense response to virus	7	8.04598	0.000608982	VAMP8, PYCARD, STING1, BCL2, IKBKE, TANK, APOBEC3A	87	233	19308	6.66746	0.478263	0.0406495	0.0395838
KEGG_PATHWAY	hsa04621:NOD-like receptor signaling pathway	7	8.04598	0.00184864	PYCARD, GABARAPL1, STING1, BCL2, IKBKE, TANK, GABARAP	59	184	8164	5.26419	0.301603	0.0597727	0.0573079
GOTERM_CC_DIRECT	GO:0005769~early endosome	7	8.04598	0.00185408	VAMP8, PTP4A1, RAB31, LRP1, ADRB2, IGF2R, RHOB	87	308	20562	5.37147	0.338896	0.0217611	0.0176626
GOTERM_BP_DIRECT	GO:0006886~intracellular protein transport	7	8.04598	0.00345649	ARL4C, ARF1, RAB31, RAB24, DNAJC15, RHOB, ARF6	87	328	19308	4.73633	0.975225	0.141982	0.138259
KEGG_PATHWAY	hsa05131:Shigellosis	7	8.04598	0.00783859	PYCARD, ARF1, STING1, BCL2, PLCG2, CD14, ARF6	59	247	8164	3.9215	0.782744	0.138244	0.132543
GOTERM_CC_DIRECT	GO:0009897~external side of plasma membrane	7	8.04598	0.0121875	ABCA1, S1PR1, CD14, CD36, ASGR1, ABCG1, ASGR2	87	456	20562	3.6281	0.935075	0.084932	0.0689358
GOTERM_CC_DIRECT	GO:0005856~cytoskeleton	7	8.04598	0.0258717	MARCKSL1, LRP1, BASP1, RHOG, RHOH, CLU, RHOB	87	541	20562	3.05807	0.997107	0.140717	0.114214
GOTERM_BP_DIRECT	GO:0043066~negative regulation of apoptotic process	7	8.04598	0.0299587	PRNP, PRDX5, NIBAN2, OPN3, UCP2, PLAUR, BCL2	87	526	19308	2.95345	1	0.499936	0.486829
GOTERM_BP_DIRECT	GO:0006898~receptor-mediated endocytosis	6	6.89655	2.54867e-05	LRP1, CD14, CD36, ADRB2, ASGR1, IGF2R	87	78	19308	17.0716	0.026853	0.00680494	0.00662653
GOTERM_BP_DIRECT	GO:0032755~positive regulation of interleukin-6 production	6	6.89655	9.68669e-05	PYCARD, PLCG2, MBP, CD36, POU2F2, SCIMP	87	103	19308	12.928	0.0982869	0.0127064	0.0123733
GOTERM_MF_DIRECT	GO:0002020~protease binding	6	6.89655	0.000145163	PYCARD, PRNP, LRP1, PSAP, BCL2, MBP	86	111	18869	11.8598	0.0406696	0.00691945	0.0067259
GOTERM_CC_DIRECT	GO:0005938~cell cortex	6	6.89655	0.000645864	FMNL1, MARCKS, RHOG, RHOH, RHOB, ARF6	87	165	20562	8.59436	0.134176	0.00960184	0.00779342
UP_KW_BIOLOGICAL_PROCESS	KW-0072~Autophagy	6	6.89655	0.0012427	VAMP8, VMP1, GABARAPL1, STING1, RAB24, GABARAP	57	162	11223	7.2924	0.0520651	0.0178121	0.0161551
GOTERM_MF_DIRECT	GO:0008289~lipid binding	6	6.89655	0.00196806	APOL6, SCP2, MAL, CD36, MCOLN1, APOL3	86	197	18869	6.68245	0.43074	0.0552213	0.0536767
GOTERM_BP_DIRECT	GO:0006629~lipid metabolic process	6	6.89655	0.00232689	LACTB, LRP1, MGST3, PLCG2, CD36, CLU	87	207	19308	6.43278	0.916926	0.103547	0.100832
GOTERM_MF_DIRECT	GO:0038023~signaling receptor activity	6	6.89655	0.00390393	PRNP, NPC1, LRP1, CD7, PLAUR, IGF2R	86	231	18869	5.69888	0.673299	0.0813798	0.0791035
GOTERM_CC_DIRECT	GO:0010008~endosome membrane	6	6.89655	0.00471386	CD14, ADRB2, MCOLN1, SLA2, IGF2R, RHOB	87	260	20562	5.45411	0.651346	0.0420476	0.0341284
KEGG_PATHWAY	hsa04217:Necroptosis	6	6.89655	0.00525073	PYCARD, CAMK2D, BCL2, BID, GLUL, MACROH2A1	59	159	8164	5.22162	0.639883	0.113182	0.108515
GOTERM_MF_DIRECT	GO:0019904~protein domain specific binding	6	6.89655	0.00671648	ARF1, RAP2B, BASP1, PLAUR, POU2F2, CALM2	86	263	18869	5.00548	0.854473	0.128061	0.124479
GOTERM_CC_DIRECT	GO:0005764~lysosome	6	6.89655	0.00959946	NPC1, NPC2, PSAP, ADRB2, MCOLN1, GABARAP	87	309	20562	4.58922	0.883635	0.0690542	0.0560484
KEGG_PATHWAY	hsa04014:Ras signaling pathway	6	6.89655	0.025584	GNG5, PRKCB, PLCG2, RRAS2, CALM2, ARF6	59	236	8164	3.51795	0.993447	0.352561	0.338023
KEGG_PATHWAY	hsa04020:Calcium signaling pathway	6	6.89655	0.0272599	CAMK2D, PRKCB, PLCG2, ADRB2, MCOLN1, CALM2	59	240	8164	3.45932	0.995308	0.352561	0.338023
GOTERM_BP_DIRECT	GO:0032367~intracellular cholesterol transport	5	5.74713	2.5437e-07	ABCA1, NPC1, SCP2, NPC2, ABCG1	87	13	19308	85.3581	0.000271631	0.000135834	0.000132273
GOTERM_BP_DIRECT	GO:0042953~lipoprotein transport	5	5.74713	1.35109e-06	VMP1, LRP1, PRKCB, SURF4, CD36	87	19	19308	58.4029	0.00144192	0.000480988	0.000468378
GOTERM_MF_DIRECT	GO:0015485~cholesterol binding	5	5.74713	8.80449e-05	ABCA1, NPC1, SCP2, NPC2, ABCG1	86	52	18869	21.0968	0.0248675	0.00503617	0.0048953
UP_SEQ_FEATURE	LIPID:S-farnesyl cysteine	5	5.74713	0.000116399	PTP4A1, LMNA, RRAS2, NAP1L1, LMNB1	87	60	20559	19.6925	0.0822142	0.0142977	0.0142977
KEGG_PATHWAY	hsa04979:Cholesterol metabolism	5	5.74713	0.000446982	ABCA1, NPC1, LRP1, NPC2, CD36	59	51	8164	13.566	0.0830789	0.0298446	0.0286139
GOTERM_BP_DIRECT	GO:0008203~cholesterol metabolic process	5	5.74713	0.000564396	ABCA1, NPC1, NPC2, ABCG1, CES1	87	85	19308	13.0548	0.452802	0.040185	0.0391315
GOTERM_MF_DIRECT	GO:0001540~beta-amyloid binding	5	5.74713	0.000614855	PRNP, LRP1, CD36, ADRB2, CLU	86	86	18869	12.7562	0.1613	0.0219811	0.0213662
GOTERM_BP_DIRECT	GO:0042632~cholesterol homeostasis	5	5.74713	0.00120216	ABCA1, NPC1, NPC2, ABCG1, CES1	87	104	19308	10.6698	0.723261	0.0641954	0.0625124
GOTERM_BP_DIRECT	GO:0032760~positive regulation of tumor necrosis factor production	5	5.74713	0.00138237	PYCARD, PLCG2, CD14, CD36, CLU	87	108	19308	10.2746	0.771767	0.0703033	0.0684601
GOTERM_CC_DIRECT	GO:0005770~late endosome	5	5.74713	0.00346546	ARF1, PSAP, MCOLN1, SLA2, IGF2R	87	148	20562	7.98462	0.5389	0.0351272	0.0285113
KEGG_PATHWAY	hsa04727:GABAergic synapse	5	5.74713	0.00357567	GABARAPL1, GNG5, PRKCB, GLUL, GABARAP	59	89	8164	7.77376	0.500888	0.0990973	0.0950108
GOTERM_MF_DIRECT	GO:0044325~ion channel binding	5	5.74713	0.0036939	PYCARD, PRNP, CAMK2D, ID2, CALM2	86	140	18869	7.83596	0.652993	0.0813798	0.0791035
GOTERM_BP_DIRECT	GO:0006914~autophagy	5	5.74713	0.00464646	VMP1, GABARAPL1, NPC1, RAB24, GABARAP	87	151	19308	7.34871	0.993084	0.155076	0.15101
KEGG_PATHWAY	hsa04666:Fc gamma R-mediated phagocytosis	5	5.74713	0.00486566	MARCKS, MARCKSL1, PRKCB, PLCG2, ARF6	59	97	8164	7.13262	0.611803	0.113182	0.108515
GOTERM_BP_DIRECT	GO:0051092~positive regulation of NF-kappaB transcription factor activity	5	5.74713	0.00569632	PYCARD, PRKCB, PLCG2, CD36, CLU	87	160	19308	6.93534	0.99776	0.173819	0.169262
KEGG_PATHWAY	hsa04625:C-type lectin receptor signaling pathway	5	5.74713	0.00622465	PYCARD, PLCG2, RRAS2, CALM2, IKBKE	59	104	8164	6.65254	0.702207	0.120758	0.115778
GOTERM_CC_DIRECT	GO:0042995~cell projection	5	5.74713	0.00731403	PLAUR, RHOG, RHOH, MCOLN1, RHOB	87	183	20562	6.45751	0.805441	0.0562423	0.0456496
GOTERM_BP_DIRECT	GO:0008283~cell proliferation	5	5.74713	0.00958856	MARCKSL1, LRP1, BCL2, S1PR1, GLUL	87	186	19308	5.96589	0.999966	0.256014	0.249302
GOTERM_CC_DIRECT	GO:0043235~receptor complex	5	5.74713	0.0130684	LRP1, CD36, ADRB2, MCOLN1, SCIMP	87	217	20562	5.44573	0.946788	0.0883107	0.0716782
GOTERM_BP_DIRECT	GO:0006897~endocytosis	5	5.74713	0.0139841	NPC1, LRP1, RAB34, SURF4, ASGR2	87	208	19308	5.33488	1	0.339431	0.330532
KEGG_PATHWAY	hsa04142:Lysosome	5	5.74713	0.0141313	NPC1, NPC2, PSAP, MCOLN1, IGF2R	59	132	8164	5.2414	0.936774	0.228457	0.219036
GOTERM_CC_DIRECT	GO:0031965~nuclear membrane	5	5.74713	0.0187512	PRNP, LMNA, SURF4, BCL2, LMNB1	87	242	20562	4.88316	0.985319	0.119176	0.09673
GOTERM_BP_DIRECT	GO:0016192~vesicle-mediated transport	5	5.74713	0.020614	VAMP8, ARL4C, ARF1, RAB34, ARF6	87	234	19308	4.74212	1	0.399601	0.389124
UP_SEQ_FEATURE	CROSSLNK:Glycyl lysine isopeptide (Lys-Gly) (interchain with G-Cter in ubiquitin)	5	5.74713	0.0211296	PYCARD, STING1, CD36, MACROH2A1, IKBKE	87	251	20559	4.70738	1	1	1
KEGG_PATHWAY	hsa05152:Tuberculosis	5	5.74713	0.0385615	CAMK2D, BCL2, CD14, BID, CALM2	59	180	8164	3.84369	0.999514	0.374047	0.358622
GOTERM_CC_DIRECT	GO:0031410~cytoplasmic vesicle	5	5.74713	0.0474691	PRDX5, RHOG, RHOH, GABARAP, RHOB	87	325	20562	3.63607	0.99998	0.196447	0.159448
KEGG_PATHWAY	hsa05167:Kaposi sarcoma-associated herpesvirus infection	5	5.74713	0.0485246	GNG5, PLCG2, BID, CALM2, IKBKE	59	194	8164	3.56631	0.999936	0.389757	0.373685
GOTERM_BP_DIRECT	GO:0043691~reverse cholesterol transport	4	4.5977	6.63328e-05	ABCA1, CLU, ABCG1, CES1	87	18	19308	49.318	0.0683944	0.0118072	0.0114977
GOTERM_BP_DIRECT	GO:0007041~lysosomal transport	4	4.5977	9.20757e-05	NPC1, LRP1, PSAP, IGF2R	87	20	19308	44.3862	0.0936606	0.0127064	0.0123733
GOTERM_BP_DIRECT	GO:0071404~cellular response to low-density lipoprotein particle stimulus	4	4.5977	0.000107076	ABCA1, NPC1, CD36, CES1	87	21	19308	42.2726	0.108066	0.0127064	0.0123733
GOTERM_BP_DIRECT	GO:0045807~positive regulation of endocytosis	4	4.5977	0.000141666	ARF1, CD151, LRP1, CD14	87	23	19308	38.5967	0.140418	0.0151299	0.0147332
GOTERM_BP_DIRECT	GO:0070542~response to fatty acid	4	4.5977	0.000161383	TBXAS1, UCP2, MBP, CD36	87	24	19308	36.9885	0.158333	0.0156688	0.0152581
GOTERM_BP_DIRECT	GO:0033344~cholesterol efflux	4	4.5977	0.000230984	ABCA1, NPC1, NPC2, ABCG1	87	27	19308	32.8787	0.21864	0.0176208	0.0171588
GOTERM_BP_DIRECT	GO:0010875~positive regulation of cholesterol efflux	4	4.5977	0.000230984	ABCA1, LRP1, ABCG1, CES1	87	27	19308	32.8787	0.21864	0.0176208	0.0171588
GOTERM_BP_DIRECT	GO:0050860~negative regulation of T cell receptor signaling pathway	4	4.5977	0.000230984	DUSP22, PRNP, SLA2, PTPN2	87	27	19308	32.8787	0.21864	0.0176208	0.0171588
GOTERM_CC_DIRECT	GO:0043209~myelin sheath	4	4.5977	0.000419699	BCL2, MBP, GLUL, CALM2	87	35	20562	27.0108	0.0893645	0.00668521	0.00542611
GOTERM_BP_DIRECT	GO:1904646~cellular response to beta-amyloid	4	4.5977	0.00120085	PRNP, LRP1, CD36, ADRB2	87	47	19308	18.8877	0.722871	0.0641954	0.0625124
GOTERM_CC_DIRECT	GO:0000421~autophagosome membrane	4	4.5977	0.00127257	VMP1, GABARAPL1, STING1, GABARAP	87	51	20562	18.5368	0.247206	0.0157657	0.0127964
GOTERM_BP_DIRECT	GO:1903078~positive regulation of protein localization to plasma membrane	4	4.5977	0.00209865	PRNP, LRP1, RHOG, ARF6	87	57	19308	15.5741	0.893936	0.0974503	0.0948954
GOTERM_CC_DIRECT	GO:0030139~endocytic vesicle	4	4.5977	0.00278999	ABCA1, RAB24, IGF2R, ARF6	87	67	20562	14.1101	0.463687	0.029627	0.024047
GOTERM_BP_DIRECT	GO:0000045~autophagosome assembly	4	4.5977	0.00305382	VMP1, GABARAPL1, STING1, GABARAP	87	65	19308	13.6573	0.961859	0.130459	0.127039
GOTERM_CC_DIRECT	GO:0030670~phagocytic vesicle membrane	4	4.5977	0.00369695	VAMP8, RAB34, MCOLN1, RAB8B	87	74	20562	12.7754	0.56218	0.0356751	0.028956
GOTERM_CC_DIRECT	GO:0005776~autophagosome	4	4.5977	0.00383947	GABARAPL1, STING1, RAB24, GABARAP	87	75	20562	12.6051	0.575927	0.0356751	0.028956
GOTERM_BP_DIRECT	GO:0032956~regulation of actin cytoskeleton organization	4	4.5977	0.00586483	LRP1, RHOG, RHOH, RHOB	87	82	19308	10.8259	0.99813	0.17399	0.169428
GOTERM_CC_DIRECT	GO:0035579~specific granule membrane	4	4.5977	0.00658481	VAMP8, RAP2B, PLAUR, CD36	87	91	20562	10.3888	0.770825	0.0524433	0.0425661
SMART	SM00252:SH2	4	4.5977	0.00686311	TXK, PLCG2, SLA, SLA2	40	104	10386	9.98654	0.281482	0.329429	0.329429
GOTERM_BP_DIRECT	GO:0006869~lipid transport	4	4.5977	0.00735507	ABCA1, APOL6, SCP2, APOL3	87	89	19308	9.97443	0.999623	0.206716	0.201297
GOTERM_BP_DIRECT	GO:0031647~regulation of protein stability	4	4.5977	0.00829824	PYCARD, LMNA, BCL2, ASGR2	87	93	19308	9.54542	0.999864	0.227244	0.221286
UP_KW_DOMAIN	KW-0727~SH2 domain	4	4.5977	0.00879262	TXK, PLCG2, SLA, SLA2	58	108	14495	9.25607	0.131775	0.046894	0.046894
GOTERM_CC_DIRECT	GO:0055038~recycling endosome membrane	4	4.5977	0.00900608	VAMP8, RAP2B, RAB8B, ARF6	87	102	20562	9.26842	0.867006	0.0669452	0.0543367
INTERPRO	IPR000980:SH2 domain	4	4.5977	0.0120578	TXK, PLCG2, SLA, SLA2	84	110	19204	8.31342	0.912694	0.34623	0.344508
GOTERM_BP_DIRECT	GO:0050852~T cell receptor signaling pathway	4	4.5977	0.0137228	CD8B, TXK, PLCG2, LIME1	87	112	19308	7.92611	1	0.339431	0.330532
KEGG_PATHWAY	hsa05214:Glioma	4	4.5977	0.0160097	CAMK2D, PRKCB, PLCG2, CALM2	59	75	8164	7.37989	0.956326	0.238914	0.229062
GOTERM_BP_DIRECT	GO:0051091~positive regulation of sequence-specific DNA binding transcription factor activity	4	4.5977	0.0161254	PYCARD, STING1, PLCG2, IKBKE	87	119	19308	7.45987	1	0.366423	0.356817
GOTERM_CC_DIRECT	GO:0031902~late endosome membrane	4	4.5977	0.0205822	VAMP8, NPC1, MCOLN1, RHOB	87	139	20562	6.80129	0.99032	0.121712	0.0987887
GOTERM_BP_DIRECT	GO:0050853~B cell receptor signaling pathway	4	4.5977	0.020761	PRKCB, BCL2, PLCG2, LIME1	87	131	19308	6.77652	1	0.399601	0.389124
GOTERM_CC_DIRECT	GO:0031966~mitochondrial membrane	4	4.5977	0.0291185	UCP2, CALM2, CLU, IKBKE	87	159	20562	5.94578	0.998626	0.154605	0.125487
GOTERM_BP_DIRECT	GO:0007417~central nervous system development	4	4.5977	0.0294455	MARCKS, MARCKSL1, MAL, MBP	87	150	19308	5.91816	1	0.499172	0.486085
KEGG_PATHWAY	hsa04713:Circadian entrainment	4	4.5977	0.0313451	CAMK2D, GNG5, PRKCB, CALM2	59	97	8164	5.7061	0.997926	0.355857	0.341182
UP_KW_BIOLOGICAL_PROCESS	KW-0037~Angiogenesis	4	4.5977	0.0314137	RNF213, S1PR1, GLUL, RHOB	57	138	11223	5.70709	0.746518	0.19297	0.175019
GOTERM_BP_DIRECT	GO:0008360~regulation of cell shape	4	4.5977	0.0320043	FMNL1, RHOG, RHOH, RHOB	87	155	19308	5.72725	1	0.512238	0.498809
KEGG_PATHWAY	hsa04750:Inflammatory mediator regulation of TRP channels	4	4.5977	0.0321756	CAMK2D, PRKCB, PLCG2, CALM2	59	98	8164	5.64787	0.998244	0.355857	0.341182
KEGG_PATHWAY	hsa04640:Hematopoietic cell lineage	4	4.5977	0.0330176	CD8B, CD7, CD14, CD36	59	99	8164	5.59082	0.998517	0.355857	0.341182
UP_KW_CELLULAR_COMPONENT	KW-1000~Mitochondrion outer membrane	4	4.5977	0.0348232	PRNP, STING1, BCL2, BID	86	148	17615	5.53583	0.654692	0.130587	0.10447
GOTERM_CC_DIRECT	GO:0031982~vesicle	4	4.5977	0.0365727	VAMP8, BASP1, RAB34, CALM2	87	174	20562	5.43321	0.999754	0.174815	0.14189
KEGG_PATHWAY	hsa04064:NF-kappa B signaling pathway	4	4.5977	0.0373997	PRKCB, BCL2, PLCG2, CD14	59	104	8164	5.32203	0.999386	0.374047	0.358622
BIOCARTA	h_hivnefPathway:HIV-I Nef: negative effector of Fas and TNF	4	4.5977	0.0414838	LMNA, BCL2, BID, LMNB1	22	61	1623	4.83756	0.964815	1	1
KEGG_PATHWAY	hsa04066:HIF-1 signaling pathway	4	4.5977	0.0420662	CAMK2D, PRKCB, BCL2, PLCG2	59	109	8164	5.0779	0.999761	0.388611	0.372586
SMART	SM00326:SH3	4	4.5977	0.0426886	TXK, PLCG2, SLA, SLA2	40	208	10386	4.99327	0.876816	1	1
GOTERM_CC_DIRECT	GO:0031901~early endosome membrane	4	4.5977	0.043175	VAMP8, RAB31, CD8B, ARF6	87	186	20562	5.08268	0.999947	0.196447	0.159448
GOTERM_BP_DIRECT	GO:0030336~negative regulation of cell migration	4	4.5977	0.044595	DUSP22, RAP2B, BCL2, RHOB	87	177	19308	5.01539	1	0.635033	0.618384
KEGG_PATHWAY	hsa04725:Cholinergic synapse	4	4.5977	0.0460014	CAMK2D, GNG5, PRKCB, BCL2	59	113	8164	4.89816	0.999892	0.389757	0.373685
KEGG_PATHWAY	hsa04670:Leukocyte transendothelial migration	4	4.5977	0.047013	PRKCB, TXK, PLCG2, RHOH	59	114	8164	4.85519	0.999912	0.389757	0.373685
GOTERM_BP_DIRECT	GO:0018105~peptidyl-serine phosphorylation	4	4.5977	0.0471134	CAMK2D, PRKCB, BCL2, IKBKE	87	181	19308	4.90455	1	0.654917	0.637747
GOTERM_CC_DIRECT	GO:0005741~mitochondrial outer membrane	4	4.5977	0.0472837	PRNP, STING1, BCL2, BID	87	193	20562	4.89834	0.99998	0.196447	0.159448
GOTERM_CC_DIRECT	GO:0005635~nuclear envelope	4	4.5977	0.048492	NPC1, MGST3, LMNA, LMNB1	87	195	20562	4.8481	0.999985	0.196447	0.159448
UP_KW_PTM	KW-0336~GPI-anchor	4	4.5977	0.0489009	CD52, PRNP, PLAUR, CD14	83	141	14106	4.82133	0.528603	0.130402	0.105952
GOTERM_BP_DIRECT	GO:0090382~phagosome maturation	3	3.44828	0.000691744	RAB31, RAB34, MCOLN1	87	9	19308	73.977	0.522427	0.0434578	0.0423185
GOTERM_CC_DIRECT	GO:1902554~serine/threonine protein kinase complex	3	3.44828	0.000927946	STING1, IKBKE, TANK	87	11	20562	64.4577	0.187003	0.0129333	0.0104974
GOTERM_BP_DIRECT	GO:0010887~negative regulation of cholesterol storage	3	3.44828	0.00105072	ABCA1, ABCG1, CES1	87	11	19308	60.5266	0.674621	0.062343	0.0607085
GOTERM_BP_DIRECT	GO:0060100~positive regulation of phagocytosis, engulfment	3	3.44828	0.00148151	RAB31, PLCG2, CD36	87	13	19308	51.2149	0.79473	0.0719207	0.0700351
GOTERM_BP_DIRECT	GO:0030865~cortical cytoskeleton organization	3	3.44828	0.00389749	RHOG, RHOH, RHOB	87	21	19308	31.7044	0.984558	0.147277	0.143415
GOTERM_MF_DIRECT	GO:0032934~sterol binding	3	3.44828	0.00398363	NPC1, SCP2, NPC2	86	21	18869	31.3439	0.68069	0.0813798	0.0791035
GOTERM_BP_DIRECT	GO:0042157~lipoprotein metabolic process	3	3.44828	0.00427488	APOL6, LRP1, APOL3	87	22	19308	30.2633	0.989697	0.147277	0.143415
GOTERM_BP_DIRECT	GO:0001836~release of cytochrome c from mitochondria	3	3.44828	0.00427488	BCL2, BID, CLU	87	22	19308	30.2633	0.989697	0.147277	0.143415
GOTERM_BP_DIRECT	GO:0030301~cholesterol transport	3	3.44828	0.00427488	NPC1, NPC2, CD36	87	22	19308	30.2633	0.989697	0.147277	0.143415
GOTERM_BP_DIRECT	GO:0032481~positive regulation of type I interferon production	3	3.44828	0.00427488	STING1, PLCG2, CD14	87	22	19308	30.2633	0.989697	0.147277	0.143415
INTERPRO	IPR003578:Small GTPase superfamily, Rho type	3	3.44828	0.00519063	RHOG, RHOH, RHOB	84	25	19204	27.4343	0.648672	0.260829	0.259531
GOTERM_BP_DIRECT	GO:0060907~positive regulation of macrophage cytokine production	3	3.44828	0.00550396	PYCARD, PLCG2, CD36	87	25	19308	26.6317	0.997245	0.173819	0.169262
GOTERM_BP_DIRECT	GO:0090200~positive regulation of release of cytochrome c from mitochondria	3	3.44828	0.00687528	PYCARD, PLAUR, BID	87	28	19308	23.7783	0.999369	0.198454	0.193251
GOTERM_MF_DIRECT	GO:0005319~lipid transporter activity	3	3.44828	0.00856754	ABCA1, NPC1, APOL3	86	31	18869	21.2329	0.91464	0.145302	0.141238
INTERPRO	IPR006689:Small GTPase superfamily, ARF/SAR type	3	3.44828	0.0105707	ARL4C, ARF1, ARF6	84	36	19204	19.0516	0.881877	0.34623	0.344508
GOTERM_BP_DIRECT	GO:0008625~extrinsic apoptotic signaling pathway via death domain receptors	3	3.44828	0.0130581	BCL2, BID, GABARAP	87	39	19308	17.0716	0.999999	0.338291	0.329422
GOTERM_BP_DIRECT	GO:0032735~positive regulation of interleukin-12 production	3	3.44828	0.0157315	PLCG2, CD36, SCIMP	87	43	19308	15.4836	1	0.365243	0.355668
GOTERM_BP_DIRECT	GO:0050776~regulation of immune response	3	3.44828	0.0157315	CD8B, SLA2, HCST	87	43	19308	15.4836	1	0.365243	0.355668
GOTERM_CC_DIRECT	GO:0097225~sperm midpiece	3	3.44828	0.0179035	CD52, CALM2, GABARAP	87	49	20562	14.4701	0.982202	0.117426	0.0953099
GOTERM_BP_DIRECT	GO:0010942~positive regulation of cell death	3	3.44828	0.0186179	LRP1, UCP2, CD36	87	47	19308	14.1658	1	0.389882	0.37966
GOTERM_BP_DIRECT	GO:0021762~substantia nigra development	3	3.44828	0.0193719	BASP1, MBP, CALM2	87	48	19308	13.8707	1	0.397869	0.387438
GOTERM_BP_DIRECT	GO:0031623~receptor internalization	3	3.44828	0.0209178	RAB31, LRP1, CD36	87	50	19308	13.3159	1	0.399601	0.389124
GOTERM_CC_DIRECT	GO:0071944~cell periphery	3	3.44828	0.0214951	MBP, CD36, CLU	87	54	20562	13.1303	0.992138	0.122908	0.0997591
GOTERM_BP_DIRECT	GO:0042110~T cell activation	3	3.44828	0.0217094	CD8B, CD7, SLA2	87	51	19308	13.0548	1	0.399601	0.389124
GOTERM_BP_DIRECT	GO:0050714~positive regulation of protein secretion	3	3.44828	0.0225133	ARF1, ABCG1, ARF6	87	52	19308	12.8037	1	0.400737	0.390231
GOTERM_BP_DIRECT	GO:0043124~negative regulation of I-kappaB kinase/NF-kappaB signaling	3	3.44828	0.0233295	PYCARD, RHOH, TANK	87	53	19308	12.5621	1	0.408457	0.397748
BIOCARTA	h_calcineurinPathway:Effects of calcineurin in Keratinocyte Differentiation	3	3.44828	0.0238896	MARCKS, PRKCB, CALM2	22	19	1623	11.6483	0.851947	1	1
GOTERM_CC_DIRECT	GO:0035577~azurophil granule membrane	3	3.44828	0.0245648	VAMP8, SURF4, PSAP	87	58	20562	12.2247	0.996098	0.136949	0.111156
GOTERM_BP_DIRECT	GO:0007163~establishment or maintenance of cell polarity	3	3.44828	0.0258498	RHOG, RHOH, RHOB	87	56	19308	11.8892	1	0.445284	0.43361
BBID	73.Integrins_and_other_cell-surface_receptors	3	3.44828	0.0259313	CD151, PLAUR, CD14	9	13	388	9.94872	0.376822	0.440832	0.440832
UP_SEQ_FEATURE	DOMAIN:TYR_PHOSPHATASE_2	3	3.44828	0.0303445	PTP4A1, DUSP22, PTPN2	87	65	20559	10.9066	1	1	1
BIOCARTA	h_chemicalPathway:Apoptotic Signaling in Response to DNA Damage	3	3.44828	0.0315287	PRKCB, BCL2, BID	22	22	1623	10.0599	0.920411	1	1
GOTERM_BP_DIRECT	GO:0032456~endocytic recycling	3	3.44828	0.0321348	ARL4C, RAB8B, ARF6	87	63	19308	10.5681	1	0.512238	0.498809
GOTERM_MF_DIRECT	GO:0019905~syntaxin binding	3	3.44828	0.0337625	VAMP8, ABCA1, PTPN2	86	64	18869	10.2847	0.999946	0.507383	0.49319
GOTERM_CC_DIRECT	GO:0030669~clathrin-coated endocytic vesicle membrane	3	3.44828	0.0347549	VAMP8, ADRB2, IGF2R	87	70	20562	10.1291	0.999625	0.174815	0.14189
GOTERM_CC_DIRECT	GO:0030666~endocytic vesicle membrane	3	3.44828	0.035667	CAMK2D, LRP1, CD36	87	71	20562	9.9864	0.999696	0.174815	0.14189
GOTERM_BP_DIRECT	GO:0016236~macroautophagy	3	3.44828	0.0369532	GABARAPL1, NPC1, GABARAP	87	68	19308	9.79108	1	0.5638	0.549018
GOTERM_CC_DIRECT	GO:0019898~extrinsic component of membrane	3	3.44828	0.0384582	PRNP, PLAUR, MAL	87	74	20562	9.58155	0.999841	0.17867	0.145019
UP_SEQ_FEATURE	DOMAIN:Tyrosine-protein phosphatase	3	3.44828	0.0413409	PTP4A1, DUSP22, PTPN2	87	77	20559	9.2069	1	1	1
UP_KW_BIOLOGICAL_PROCESS	KW-0153~Cholesterol metabolism	3	3.44828	0.0428006	ABCA1, NPC1, NPC2	57	66	11223	8.94976	0.847558	0.204492	0.185469
GOTERM_CC_DIRECT	GO:0033116~endoplasmic reticulum-Golgi intermediate compartment membrane	3	3.44828	0.0452807	VMP1, STING1, SURF4	87	81	20562	8.75351	0.999967	0.196447	0.159448
GOTERM_BP_DIRECT	GO:0032729~positive regulation of interferon-gamma production	3	3.44828	0.0484442	PYCARD, TXK, CD14	87	79	19308	8.42776	1	0.654917	0.637747
UP_SEQ_FEATURE	REGION:SLA C-terminal	2	2.29885	0.00834887	SLA, SLA2	87	2	20559	236.31	0.997927	0.879017	0.879017
INTERPRO	IPR002101:Myristoylated alanine-rich C-kinase substrate MARCKS	2	2.29885	0.00862558	MARCKS, MARCKSL1	84	2	19204	228.619	0.824701	0.34623	0.344508
GOTERM_MF_DIRECT	GO:0004873~asialoglycoprotein receptor activity	2	2.29885	0.00898943	ASGR1, ASGR2	86	2	18869	219.407	0.924423	0.145302	0.141238
GOTERM_BP_DIRECT	GO:0032959~inositol trisphosphate biosynthetic process	2	2.29885	0.0133036	SCP2, PLCG2	87	3	19308	147.954	0.999999	0.338291	0.329422
UP_KW_DISEASE	KW-1054~Niemann-Pick disease	2	2.29885	0.0161071	NPC1, NPC2	25	3	4447	118.587	0.344393	0.418784	0.418784
GOTERM_BP_DIRECT	GO:0051664~nuclear pore localization	2	2.29885	0.0176991	LMNA, LMNB1	87	4	19308	110.966	1	0.378053	0.368142
GOTERM_BP_DIRECT	GO:2000587~negative regulation of platelet-derived growth factor receptor-beta signaling pathway	2	2.29885	0.0176991	LRP1, PTPN2	87	4	19308	110.966	1	0.378053	0.368142
GOTERM_BP_DIRECT	GO:1900149~positive regulation of Schwann cell migration	2	2.29885	0.0176991	LRP1, RRAS2	87	4	19308	110.966	1	0.378053	0.368142
GOTERM_CC_DIRECT	GO:0005638~lamin filament	2	2.29885	0.0207402	LMNA, LMNB1	87	5	20562	94.5379	0.990662	0.121712	0.0987887
UP_SEQ_FEATURE	DOMAIN:LTD	2	2.29885	0.0207432	LMNA, LMNB1	87	5	20559	94.5241	1	1	1
UP_SEQ_FEATURE	LIPID:Phosphatidylethanolamine amidated glycine	2	2.29885	0.0207432	GABARAPL1, GABARAP	87	5	20559	94.5241	1	1	1
INTERPRO	IPR001322:Lamin Tail Domain	2	2.29885	0.0214263	LMNA, LMNB1	84	5	19204	91.4476	0.987138	0.538336	0.535658
GOTERM_BP_DIRECT	GO:0002732~positive regulation of dendritic cell cytokine production	2	2.29885	0.0220753	PLCG2, SCIMP	87	5	19308	88.7724	1	0.399601	0.389124
GOTERM_BP_DIRECT	GO:1902622~regulation of neutrophil migration	2	2.29885	0.0220753	RHOG, RHOH	87	5	19308	88.7724	1	0.399601	0.389124
GOTERM_BP_DIRECT	GO:0071726~cellular response to diacyl bacterial lipopeptide	2	2.29885	0.0220753	CD14, CD36	87	5	19308	88.7724	1	0.399601	0.389124
UP_SEQ_FEATURE	LIPID:Phosphatidylserine amidated glycine; alternate	2	2.29885	0.0289208	GABARAPL1, GABARAP	87	7	20559	67.5172	1	1	1
UP_SEQ_FEATURE	SITE:Cleavage; by ATG4B	2	2.29885	0.0289208	GABARAPL1, GABARAP	87	7	20559	67.5172	1	1	1
UP_SEQ_FEATURE	LIPID:Phosphatidylethanolamine amidated glycine; alternate	2	2.29885	0.0289208	GABARAPL1, GABARAP	87	7	20559	67.5172	1	1	1
INTERPRO	IPR008405:Apolipoprotein L	2	2.29885	0.0298693	APOL6, APOL3	84	7	19204	65.3197	0.997746	0.622437	0.61934
GOTERM_BP_DIRECT	GO:0016240~autophagosome docking	2	2.29885	0.03077	VAMP8, VMP1	87	7	19308	63.4089	1	0.505574	0.492319
INTERPRO	IPR020728:Apoptosis regulator, Bcl-2, BH3 motif, conserved site	2	2.29885	0.0340637	BCL2, BID	84	8	19204	57.1548	0.999057	0.622437	0.61934
INTERPRO	IPR004241:Autophagy protein Atg8 ubiquitin-like	2	2.29885	0.0340637	GABARAPL1, GABARAP	84	8	19204	57.1548	0.999057	0.622437	0.61934
GOTERM_BP_DIRECT	GO:0033028~myeloid cell apoptotic process	2	2.29885	0.0350886	BCL2, ARF6	87	8	19308	55.4828	1	0.54311	0.528871
GOTERM_BP_DIRECT	GO:0090435~protein localization to nuclear envelope	2	2.29885	0.0350886	LMNA, LMNB1	87	8	19308	55.4828	1	0.54311	0.528871
GOTERM_MF_DIRECT	GO:0090554~phosphatidylcholine-translocating ATPase activity	2	2.29885	0.0354813	ABCA1, ABCG1	86	8	18869	54.8517	0.999967	0.507383	0.49319
GOTERM_BP_DIRECT	GO:0090150~establishment of protein localization to membrane	2	2.29885	0.0393882	NPC1, BID	87	9	19308	49.318	1	0.576255	0.561147
GOTERM_BP_DIRECT	GO:0048743~positive regulation of skeletal muscle fiber development	2	2.29885	0.0393882	NIBAN2, BCL2	87	9	19308	49.318	1	0.576255	0.561147
GOTERM_BP_DIRECT	GO:1901844~regulation of cell communication by electrical coupling involved in cardiac conduction	2	2.29885	0.0393882	CAMK2D, CALM2	87	9	19308	49.318	1	0.576255	0.561147
GOTERM_MF_DIRECT	GO:0019911~structural constituent of myelin sheath	2	2.29885	0.0398281	MAL, MBP	86	9	18869	48.7571	0.999991	0.54242	0.527248
GOTERM_BP_DIRECT	GO:0031666~positive regulation of lipopolysaccharide-mediated signaling pathway	2	2.29885	0.0436689	CD14, SCIMP	87	10	19308	44.3862	1	0.630248	0.613725
GOTERM_CC_DIRECT	GO:0005652~nuclear lamina	2	2.29885	0.0450678	LMNA, LMNB1	87	11	20562	42.9718	0.999966	0.196447	0.159448
GOTERM_BP_DIRECT	GO:0030299~intestinal cholesterol absorption	2	2.29885	0.0479307	NPC1, CD36	87	11	19308	40.3511	1	0.654917	0.637747
GOTERM_BP_DIRECT	GO:0071223~cellular response to lipoteichoic acid	2	2.29885	0.0479307	CD14, CD36	87	11	19308	40.3511	1	0.654917	0.637747
GOTERM_CC_DIRECT	GO:0097708~intracellular vesicle	2	2.29885	0.0490639	ABCA1, PLCG2	87	12	20562	39.3908	0.999987	0.196447	0.159448
UP_SEQ_FEATURE	REGION:Linker 2	2	2.29885	0.0490709	LMNA, LMNB1	87	12	20559	39.3851	1	1	1
