# Supplementary material for: Gene expression profiling of host lipid metabolism in SARS-CoV-2 infected patients: a systematic review and integrated bioinformatics analysis
Source: BMC Infect Dis. 2024 Jan 23;24:124. doi: 10.1186/s12879-024-08983-0 (PMC10807267; doi:10.1186/s12879-024-08983-0)
Supplement: Supplementary file 5 — Supplementary Material 5: S5 Table. The details on the functions and terms related to candidate genes [file 12879_2024_8983_MOESM5_ESM.xlsx]

## Sheet: uniprot
		S5 Table The details on the functions and terms related to candidate genes.
Node_Status	Cluster	Score	display name	stringdb::canonical name	stringdb::full name	stringdb::description
Clustered	Cluster 1	18	PPARG	Q15180	Peroxisome proliferator-activated receptor gamma	Nuclear receptor that binds peroxisome proliferators such as hypolipidemic drugs and fatty acids. Once activated by a ligand, the nuclear receptor binds to DNA specific PPAR response elements (PPRE) and modulates the transcription of its target genes, such as acyl-CoA oxidase. It therefore controls the peroxisomal beta-oxidation pathway of fatty acids. Key regulator of adipocyte differentiation a…
Clustered	Cluster 2	14	APOBEC3G	Q9HC16	Apolipoprotein B mRNA editing enzyme, catalytic polypeptide-like 3G	DNA deaminase (cytidine deaminase) which acts as an inhibitor of retrovirus replication and retrotransposon mobility via deaminase-dependent and -independent mechanisms. Exhibits potent antiviral activity against vif-deficient HIV-1. After the penetration of retroviral nucleocapsids into target cells of infection and the initiation of reverse transcription, it can induce the conversion of cytosin…
Clustered	Cluster 4	8	IFITM3	Q01628	Interferon induced transmembrane protein 3	IFN-induced antiviral protein which disrupts intracellular cholesterol homeostasis. Inhibits the entry of viruses to the host cell cytoplasm by preventing viral fusion with cholesterol depleted endosomes. May inactivate new enveloped viruses which buds out of the infected cell, by letting them go out with a cholesterol depleted membrane. Active against multiple viruses, including influenza A viru…

## Sheet: c1
Category	Term	Count	%	PValue	Genes	List Total	Pop Hits	Pop Total	Fold Enrichment	Bonferroni	Benjamini	FDR
GOTERM_BP_DIRECT	GO:0045087~innate immune response	5	14.2857	0.0203529	SYK, CYBB, NLRP3, PPARG, MYD88	35	599	19308	4.60482	0.99983	0.268404	0.255684
GOTERM_BP_DIRECT	GO:0050728~negative regulation of inflammatory response	4	11.4286	0.00149856	SOCS3, NLRP3, PPARG, TNFRSF1A	35	129	19308	17.1056	0.468933	0.0371995	0.0354365
GOTERM_BP_DIRECT	GO:0007584~response to nutrient	3	8.57143	0.0079065	COX4I1, CYBB, PPARG	35	76	19308	21.7759	0.964909	0.151661	0.144473
GOTERM_BP_DIRECT	GO:0002674~negative regulation of acute inflammatory response	2	5.71429	0.0140034	NLRP3, PPARG	35	8	19308	137.914	0.997397	0.203774	0.194116
GOTERM_BP_DIRECT	GO:0071404~cellular response to low-density lipoprotein particle stimulus	2	5.71429	0.036354	SYK, PPARG	35	21	19308	52.5388	1	0.37418	0.356447
GOTERM_MF_DIRECT	GO:0005515~protein binding	28	80	0.0418732	NDUFB9, COX7B, NDUFB7, NDUFA11, NDUFB11, COX4I1, COX5A, CXCL2, UQCRH, SOCS3, CCL5, CASP1, CCL3, NLRP3, CYC1, NDUFV2, COX8A, SYK, NDUFA4, CYBB, TNFRSF1A, CD40LG, NDUFS7, NDUFS5, NDUFAB1, UQCRC1, PPARG, MYD88	34	12554	18869	1.23779	0.989264	0.403505	0.384472
GOTERM_MF_DIRECT	GO:0043621~protein self-association	3	8.57143	0.00740565	CCL5, PPARG, MYD88	34	74	18869	22.4988	0.54521	0.130833	0.124662
KEGG_PATHWAY	hsa04932:Non-alcoholic fatty liver disease	26	74.2857	5.5559e-37	NDUFB9, COX7B, NDUFB7, NDUFA11, NDUFB11, COX4I1, NDUFB2, NDUFB1, COX5A, UQCRH, SOCS3, CYC1, NDUFV2, COX8A, NDUFA6, NDUFA4, NDUFA2, NDUFA1, TNFRSF1A, NDUFS7, UQCRQ, NDUFS6, NDUFS5, NDUFAB1, UQCRC1, PPARG	35	155	8164	39.127	5.50034e-35	5.50034e-35	4.11137e-35
KEGG_PATHWAY	hsa04714:Thermogenesis	24	68.5714	1.94273e-28	COX8A, NDUFB9, COX7B, NDUFB7, NDUFA6, NDUFA11, NDUFB11, NDUFA4, COX4I1, NDUFA2, NDUFB2, NDUFA1, NDUFB1, COX5A, UQCRH, NDUFS7, UQCRQ, NDUFS6, NDUFS5, NDUFAB1, UQCRC1, PPARG, CYC1, NDUFV2	35	232	8164	24.13	1.92331e-26	3.84661e-27	2.87524e-27
KEGG_PATHWAY	hsa05016:Huntington disease	24	68.5714	1.35042e-25	COX8A, NDUFB9, COX7B, NDUFB7, NDUFA6, NDUFA11, NDUFB11, NDUFA4, COX4I1, NDUFA2, NDUFB2, NDUFA1, NDUFB1, COX5A, UQCRH, NDUFS7, UQCRQ, NDUFS6, NDUFS5, NDUFAB1, UQCRC1, PPARG, CYC1, NDUFV2	35	306	8164	18.2947	1.33691e-23	1.90988e-24	1.42758e-24
KEGG_PATHWAY	hsa05417:Lipid and atherosclerosis	10	28.5714	1.52583e-07	CD40LG, CCL5, CASP1, CCL3, CYBB, NLRP3, PPARG, CXCL2, MYD88, TNFRSF1A	35	215	8164	10.8492	1.51056e-05	1.00705e-06	7.52741e-07
KEGG_PATHWAY	hsa04380:Osteoclast differentiation	4	11.4286	0.0158094	SOCS3, SYK, PPARG, TNFRSF1A	35	128	8164	7.28929	0.793537	0.0680491	0.050865

## Sheet: c2
Category	Term	Count	%	PValue	Genes	List Total	Pop Hits	Pop Total	Fold Enrichment	Bonferroni	Benjamini	FDR
GOTERM_BP_DIRECT	GO:0051607~defense response to virus	4	17.3913	0.00225501	IL6, APOBEC3G, IRF7, TLR2	23	233	19308	14.4116	0.841168	0.0266353	0.0238247
GOTERM_CC_DIRECT	GO:0005829~cytosol	14	60.8696	0.00141434	JUN, HSP90AA1, APOBEC3G, NCF1, STAT3, FOS, NFKB1, NFKBIA, IL1B, CAT, IRF7, FAS, KRAS, PRKACB	23	5510	20562	2.27151	0.131974	0.0235723	0.0209793
GOTERM_MF_DIRECT	GO:0005515~protein binding	22	95.6522	0.0015357	JUN, HSP90AA1, TGFB1, APOBEC3G, NCF1, STAT3, FASLG, FOS, TNF, NFKB1, ICAM1, NFKBIA, IL6, CD4, CD8A, IL1B, TNFSF10, IRF7, FAS, KRAS, PRKACB, TLR2	23	12554	18869	1.43768	0.181101	0.0249551	0.0232274
GOTERM_MF_DIRECT	GO:0042802~identical protein binding	15	65.2174	3.93084e-10	JUN, HSP90AA1, TGFB1, APOBEC3G, STAT3, FOS, TNF, NFKB1, NFKBIA, CD4, CAT, TNFSF10, FAS, KRAS, TLR2	23	1714	18869	7.17962	5.11009e-08	5.11009e-08	4.75631e-08
KEGG_PATHWAY	hsa05170:Human immunodeficiency virus 1 infection	11	47.8261	5.56083e-11	NFKBIA, CD4, JUN, APOBEC3G, FAS, FASLG, KRAS, FOS, TNF, NFKB1, TLR2	23	212	8164	18.4176	1.11217e-08	1.58881e-09	8.42068e-10
UP_KW_BIOLOGICAL_PROCESS	KW-0945~Host-virus interaction	7	30.4348	0.000167159	NFKBIA, HSP90AA1, CD4, APOBEC3G, STAT3, IRF7, ICAM1	17	642	11223	7.19819	0.00217089	0.00217307	0.00217307
UP_KW_PTM	KW-0832~Ubl conjugation	11	47.8261	0.00201635	NFKBIA, HSP90AA1, JUN, APOBEC3G, IRF7, FASLG, KRAS, FOS, NFKB1, ICAM1, TLR2	22	2579	14106	2.73478	0.0258977	0.0141144	0.00705722
UP_KW_PTM	KW-0449~Lipoprotein	8	34.7826	0.000253781	CD4, APOBEC3G, CD8A, FAS, KRAS, TNF, PRKACB, NFKB1	22	920	14106	5.57549	0.00329413	0.00355293	0.00177647

## Sheet: c4
Category	Term	Count	%	PValue	Genes	List Total	Pop Hits	Pop Total	Fold Enrichment	Bonferroni	Benjamini	FDR
GOTERM_BP_DIRECT	GO:0045071~negative regulation of viral genome replication	5	83.3333	1.40699e-10	IFITM3, BST2, IFITM1, IFITM2, OAS2	6	46	19308	349.783	6.19075e-09	6.05005e-09	5.20586e-09
GOTERM_BP_DIRECT	GO:0009615~response to virus	5	83.3333	5.14982e-09	IFITM3, BST2, IFITM1, IFITM2, OAS2	6	111	19308	144.955	2.26592e-07	5.53605e-08	4.76358e-08
GOTERM_BP_DIRECT	GO:0051607~defense response to virus	5	83.3333	1.02376e-07	IFITM3, BST2, IFITM1, IFITM2, OAS2	6	233	19308	69.0558	4.50454e-06	7.24338e-07	6.23268e-07
GOTERM_BP_DIRECT	GO:0035455~response to interferon-alpha	4	66.6667	1.37474e-09	IFITM3, BST2, IFITM1, IFITM2	6	11	19308	1170.18	6.04886e-08	1.97046e-08	1.69551e-08
GOTERM_BP_DIRECT	GO:0035456~response to interferon-beta	4	66.6667	1.37474e-09	IFITM3, BST2, IFITM1, IFITM2	6	11	19308	1170.18	6.04886e-08	1.97046e-08	1.69551e-08
GOTERM_BP_DIRECT	GO:0034341~response to interferon-gamma	4	66.6667	2.16373e-08	IFITM3, BST2, IFITM1, IFITM2	6	26	19308	495.077	9.52042e-07	1.86081e-07	1.60116e-07
GOTERM_BP_DIRECT	GO:0060337~type I interferon signaling pathway	4	66.6667	1.17915e-07	IFITM3, IFITM1, IFITM2, OAS2	6	45	19308	286.044	5.18827e-06	7.24338e-07	6.23268e-07
GOTERM_BP_DIRECT	GO:0046597~negative regulation of viral entry into host cell	3	50	1.35442e-05	IFITM3, IFITM1, IFITM2	6	23	19308	419.739	0.000595771	7.28001e-05	6.26419e-05
GOTERM_CC_DIRECT	GO:0005765~lysosomal membrane	3	50	0.00321541	IFITM3, IFITM1, IFITM2	6	376	20562	27.3431	0.0713967	0.0739545	0.0643083
GOTERM_CC_DIRECT	GO:0032991~macromolecular complex	3	50	0.0108972	IFITM3, IFITM1, IFITM2	6	703	20562	14.6245	0.222763	0.0899108	0.0781833
GOTERM_CC_DIRECT	GO:0048471~perinuclear region of cytoplasm	3	50	0.0127943	IFITM3, GBP5, OAS2	6	764	20562	13.4568	0.256337	0.0899108	0.0781833
GOTERM_CC_DIRECT	GO:0031902~late endosome membrane	2	33.3333	0.0333495	IFITM3, IFITM2	6	139	20562	49.3094	0.541649	0.153408	0.133398
INTERPRO	IPR007593:Interferon-induced transmembrane protein	3	50	1.13666e-05	IFITM3, IFITM1, IFITM2	6	21	19204	457.238	0.00011366	0.000113666	0.000113666
UP_KW_BIOLOGICAL_PROCESS	KW-0391~Immunity	6	100	3.31934e-06	IFITM3, BST2, GBP5, IFITM1, IFITM2, OAS2	6	902	11223	12.4424	2.32352e-05	1.16177e-05	1.16177e-05
UP_KW_BIOLOGICAL_PROCESS	KW-0051~Antiviral defense	5	83.3333	9.92098e-08	IFITM3, BST2, IFITM1, IFITM2, OAS2	6	135	11223	69.2778	6.94468e-07	6.94469e-07	6.94469e-07
UP_KW_BIOLOGICAL_PROCESS	KW-0399~Innate immunity	5	83.3333	6.77377e-06	IFITM3, BST2, IFITM1, IFITM2, OAS2	6	387	11223	24.1667	4.74155e-05	1.58055e-05	1.58055e-05
UP_KW_CELLULAR_COMPONENT	KW-0458~Lysosome	3	50	0.00433181	IFITM3, IFITM1, IFITM2	6	375	17615	23.4867	0.0299314	0.0303227	0.0303227
UP_KW_CELLULAR_COMPONENT	KW-0967~Endosome	3	50	0.0123254	IFITM3, BST2, IFITM2	6	642	17615	13.7188	0.0831524	0.0431389	0.0431389
UP_KW_PTM	KW-0449~Lipoprotein	6	100	1.16815e-06	IFITM3, BST2, GBP5, IFITM1, IFITM2, OAS2	6	920	14106	15.3326	1.28496e-05	1.40178e-05	1.40178e-05
UP_KW_PTM	KW-0564~Palmitate	3	50	0.00671823	IFITM3, IFITM1, IFITM2	6	376	14106	18.758	0.0714675	0.0403094	0.0403094
UP_SEQ_FEATURE	TOPO_DOM:Extracellular	4	66.6667	0.0230739	IFITM3, BST2, IFITM1, IFITM2	6	2929	20559	4.67941	0.747744	0.453787	0.453787
UP_SEQ_FEATURE	TOPO_DOM:Cytoplasmic	4	66.6667	0.0471443	IFITM3, BST2, IFITM1, IFITM2	6	3807	20559	3.60021	0.94211	0.669785	0.669785
UP_SEQ_FEATURE	INTRAMEM:Helical	3	50	3.86556e-05	IFITM3, IFITM1, IFITM2	6	41	20559	250.72	0.00227812	0.00228068	0.00228068
UP_SEQ_FEATURE	LIPID:S-palmitoyl cysteine	3	50	0.00182432	IFITM3, IFITM1, IFITM2	6	282	20559	36.4521	0.102133	0.0538174	0.0538174

## Sheet: interaction
name	coexpression	combined_score	database_annotated	experimentally_determined_interaction	gene_fusion	homology	automated_textmining
APOBEC3G (interacts with) BST2	0.062	0.88	0	0	0	0	0.877
APOBEC3G (interacts with) CCL5	0.215	0.455	0	0	0	0	0.335
APOBEC3G (interacts with) CD4	0.065	0.736	0	0	0	0	0.729
APOBEC3G (interacts with) CD8A	0.089	0.588	0	0	0	0	0.567
APOBEC3G (interacts with) CEBPB	0	0.504	0	0.27	0	0	0.349
APOBEC3G (interacts with) COX5A	0.269	0.725	0	0.532	0	0	0.261
APOBEC3G (interacts with) CYC1	0.407	0.772	0	0.554	0	0	0.207
APOBEC3G (interacts with) IRF7	0.062	0.404	0	0	0	0	0.391
APOBEC3G (interacts with) NDUFA2	0.089	0.56	0	0.529	0	0	0.058
APOBEC3G (interacts with) NDUFA6	0.204	0.612	0	0.533	0	0	0
APOBEC3G (interacts with) NDUFAB1	0.238	0.636	0	0.533	0	0	0.059
APOBEC3G (interacts with) NDUFB11	0.194	0.603	0	0.528	0	0	0
APOBEC3G (interacts with) NDUFB9	0.244	0.53	0	0.404	0	0	0
APOBEC3G (interacts with) NDUFS5	0.11	0.565	0	0.528	0	0	0.048
APOBEC3G (interacts with) NDUFS6	0.144	0.584	0	0.531	0	0	0.048
APOBEC3G (interacts with) NDUFS7	0.247	0.484	0	0.343	0	0	0
APOBEC3G (interacts with) NDUFV2	0.171	0.438	0	0.346	0	0	0.047
APOBEC3G (interacts with) OAS1	0.105	0.411	0	0	0	0	0.369
APOBEC3G (interacts with) OAS2	0.138	0.401	0	0	0	0	0.334
APOBEC3G (interacts with) UQCRC1	0.263	0.548	0	0.369	0	0	0.107
APOBEC3G (interacts with) UQCRH	0.201	0.493	0	0.371	0	0	0.073
APOBEC3G (interacts with) UQCRQ	0.232	0.637	0	0.532	0	0	0.071
IFITM3 (interacts with) IRF7	0.158	0.967	0.9	0	0	0	0.643
IFITM3 (interacts with) LY6E	0.155	0.476	0	0	0	0	0.404
IFITM3 (interacts with) OAS1	0.151	0.964	0.9	0	0	0	0.612
IFITM3 (interacts with) OAS2	0.12	0.955	0.9	0	0	0	0.535
IFITM3 (interacts with) STAT3	0.056	0.426	0	0.27	0	0	0.234
PPARG (interacts with) SOCS3	0	0.517	0	0	0	0	0.517
PPARG (interacts with) SOD1	0	0.459	0	0	0	0	0.459
PPARG (interacts with) SOD2	0	0.613	0	0.058	0	0	0.606
PPARG (interacts with) SPARC	0	0.404	0	0	0	0	0.404
PPARG (interacts with) STAT3	0	0.711	0	0.056	0	0	0.705
PPARG (interacts with) SYK	0	0.694	0	0.077	0	0	0.682
PPARG (interacts with) TGFB1	0	0.956	0.9	0	0	0	0.58
PPARG (interacts with) TLR2	0	0.539	0	0.074	0	0	0.523
PPARG (interacts with) TNF	0	0.979	0.9	0	0	0	0.807
PPARG (interacts with) TNFRSF1A	0.062	0.932	0.9	0	0	0	0.339
PPARG (interacts with) UCP2	0.053	0.734	0	0.061	0	0	0.725
