# Supplementary material for: Gene expression profiling of host lipid metabolism in SARS-CoV-2 infected patients: a systematic review and integrated bioinformatics analysis
Source: BMC Infect Dis. 2024 Jan 23;24:124. doi: 10.1186/s12879-024-08983-0 (PMC10807267; doi:10.1186/s12879-024-08983-0)
Supplement: Supplementary file 6 — Supplementary Material 6: S6 Table. Combined score of DEGs interactions [file 12879_2024_8983_MOESM6_ESM.xlsx]

## Sheet: PPARG edge
S6 Table Combined score of DEGs interactions
shared name	combined_score
JUN (interacts with) PPARG	0.984
PPARG (interacts with) TNF	0.979
CD36 (interacts with) PPARG	0.961
FOS (interacts with) PPARG	0.96
PPARG (interacts with) TGFB1	0.956
NFKB1 (interacts with) PPARG	0.954
PPARG (interacts with) TNFRSF1A	0.932
MAPK1 (interacts with) PPARG	0.812
IL6 (interacts with) PPARG	0.792
HSP90AA1 (interacts with) PPARG	0.782
IL1B (interacts with) PPARG	0.745
PPARG (interacts with) UCP2	0.734
ABCA1 (interacts with) PPARG	0.73
PPARG (interacts with) STAT3	0.711
ABCG1 (interacts with) PPARG	0.695
PPARG (interacts with) SYK	0.694
CAT (interacts with) PPARG	0.655
NFKBIA (interacts with) PPARG	0.616
PPARG (interacts with) SOD2	0.613
ICAM1 (interacts with) PPARG	0.609
CD4 (interacts with) PPARG	0.56
LMNA (interacts with) PPARG	0.557
PPARG (interacts with) TLR2	0.539
HSP90AB1 (interacts with) PPARG	0.531
PPARG (interacts with) SOCS3	0.517
ARF6 (interacts with) PPARG	0.516
PECAM1 (interacts with) PPARG	0.516
COX4I1 (interacts with) PPARG	0.503
KRAS (interacts with) PPARG	0.489
CCL5 (interacts with) PPARG	0.482
CYBB (interacts with) PPARG	0.479
MYD88 (interacts with) PPARG	0.47
NLRP3 (interacts with) PPARG	0.469
CD8A (interacts with) PPARG	0.467
ADRB2 (interacts with) PPARG	0.465
PPARG (interacts with) SOD1	0.459
CASP1 (interacts with) PPARG	0.457
HSPA5 (interacts with) PPARG	0.409
CCL3 (interacts with) PPARG	0.406
NCF1 (interacts with) PPARG	0.405

## Sheet: APOBEC3G edge
S6 Table Combined score of DEGs interactions
shared name	combined_score
APOBEC3G (interacts with) BST2	0.88
APOBEC3G (interacts with) CYC1	0.772
APOBEC3G (interacts with) CD4	0.736
APOBEC3G (interacts with) COX5A	0.725
APOBEC3G (interacts with) UQCRQ	0.637
APOBEC3G (interacts with) NDUFAB1	0.636
APOBEC3G (interacts with) NDUFA6	0.612
APOBEC3G (interacts with) NDUFB11	0.603
APOBEC3G (interacts with) CD8A	0.588
APOBEC3G (interacts with) NDUFS6	0.584
APOBEC3G (interacts with) NDUFS5	0.565
APOBEC3G (interacts with) NDUFA2	0.56
APOBEC3G (interacts with) UQCRC1	0.548
APOBEC3G (interacts with) NDUFB9	0.53
APOBEC3G (interacts with) UQCRH	0.493
APOBEC3G (interacts with) NDUFS7	0.484
APOBEC3G (interacts with) CCL5	0.455
APOBEC3G (interacts with) NDUFV2	0.438
APOBEC3G (interacts with) OAS1	0.411
APOBEC3G (interacts with) IRF7	0.404
APOBEC3G (interacts with) OAS2	0.401

## Sheet: IFITM3 edge
S6 Table Combined score of DEGs interactions
shared name	combined_score
IFITM2 (interacts with) IFITM3	0.988
IFITM1 (interacts with) IFITM3	0.973
IFITM3 (interacts with) IRF7	0.967
IFITM3 (interacts with) OAS1	0.964
BST2 (interacts with) IFITM3	0.961
IFITM3 (interacts with) OAS2	0.955
GBP2 (interacts with) IFITM3	0.946
GBP1 (interacts with) IFITM3	0.552
IFITM3 (interacts with) LY6E	0.476
IFITM3 (interacts with) STAT3	0.426
GBP5 (interacts with) IFITM3	0.404
